# Supplementary material for: Translatome of dorsal striatum parvalbumin interneurons revisited: insights across diverse experimental paradigms
Source: Front Cell Neurosci. 2025 Oct 15;19:1648461. doi: 10.3389/fncel.2025.1648461 (PMC12568463; doi:10.3389/fncel.2025.1648461)
Supplement: Supplementary file 2 [file Table_1.xlsx]

## Sheet: Raw data
	Gene	Type	logFC	AveExpr	t	P.Value	adj.P.Val	B
ENSMUSG00000076617.10	Ighm	IG_C_gene	1.30199	4.98351	4.86028	0.000147467	0.000550215	0.436263
ENSMUSG00000076612.9	Ighg2c	IG_C_gene	1.24892	1.03276	2.22812	0.0396823	0.0640467	-4.05994
ENSMUSG00000029878.7	Dbpht2	lncRNA	2.14239	6.4372	18.5418	1.05251e-12	3.30489e-10	19.4428
ENSMUSG00000085838.2	Chn1os1	lncRNA	2.3154	5.44219	14.8753	3.60504e-11	3.60955e-09	15.9326
ENSMUSG00000101609.4	Kcnq1ot1	lncRNA	-3.40973	6.79076	-13.6783	1.34979e-10	9.82891e-09	14.5532
ENSMUSG00000121179.1	Gm56999	lncRNA	-1.9878	5.89171	-12.8041	3.77065e-10	2.13654e-08	13.5056
ENSMUSG00000117814.2	Gm50431	lncRNA	-2.29015	3.93373	-11.7509	1.40743e-09	5.73432e-08	12.3043
ENSMUSG00000087301.9	Gm13629	lncRNA	-2.62559	4.4633	-11.7013	1.50094e-09	6.02495e-08	12.2076
ENSMUSG00000100826.7	Snhg14	lncRNA	-2.39586	6.54778	-11.2569	2.69762e-09	9.43205e-08	11.4817
ENSMUSG00000120976.1	Gm56971	lncRNA	-2.27098	7.2732	-10.7691	5.24239e-09	1.5095e-07	10.7758
ENSMUSG00000092368.3	A930015D03Rik	lncRNA	-2.54091	4.14384	-10.7035	5.74252e-09	1.61653e-07	10.8984
ENSMUSG00000092341.6	Malat1	lncRNA	-2.26451	11.2417	-10.6531	6.1609e-09	1.70935e-07	10.6626
ENSMUSG00000074024.7	4632427E13Rik	lncRNA	-2.45813	5.30984	-10.425	8.49489e-09	2.19497e-07	10.386
ENSMUSG00000110710.2	C78859	lncRNA	-2.29878	5.37406	-10.3738	9.1371e-09	2.33129e-07	10.3082
ENSMUSG00000103309.2	BC037039	lncRNA	3.98144	2.3168	10.3007	1.01433e-08	2.49879e-07	9.8183
ENSMUSG00000089810.2	Gm16536	lncRNA	-1.8617	3.50019	-10.068	1.41955e-08	3.21533e-07	10.0085
ENSMUSG00000097820.4	E530011L22Rik	lncRNA	-1.90699	4.3772	-9.94309	1.70438e-08	3.68534e-07	9.77104
ENSMUSG00000071753.15	Cdr1os	lncRNA	-1.76682	10.3928	-9.60507	2.81896e-08	5.38781e-07	9.08285
ENSMUSG00000086128.9	St8sia3os	lncRNA	2.27024	3.46222	9.38692	3.92668e-08	6.98949e-07	9.03515
ENSMUSG00000096929.9	A330023F24Rik	lncRNA	-2.21733	6.13814	-9.33204	4.27175e-08	7.50517e-07	8.65449
ENSMUSG00000097431.4	Gm26782	lncRNA	-1.73401	4.49216	-9.27788	4.64356e-08	7.9964e-07	8.70735
ENSMUSG00000090546.3	Cdr1	lncRNA	-1.74008	9.3014	-9.27745	4.64664e-08	7.9964e-07	8.54774
ENSMUSG00000097451.12	Rian	lncRNA	-1.83607	7.31384	-9.12147	5.92037e-08	9.6067e-07	8.27468
ENSMUSG00000060424.16	Pantr1	lncRNA	1.30273	4.82658	9.05506	6.56932e-08	1.04105e-06	8.33477
ENSMUSG00000086968.10	4933431E20Rik	lncRNA	1.19965	5.99149	8.96159	7.61154e-08	1.16635e-06	8.0753
ENSMUSG00000072847.6	A530017D24Rik	lncRNA	-2.98736	2.79993	-8.92487	8.06715e-08	1.21608e-06	8.33129
ENSMUSG00000052125.18	F730043M19Rik	lncRNA	-1.91023	3.33801	-8.80893	9.7027e-08	1.41307e-06	8.10648
ENSMUSG00000110702.2	Gm45767	lncRNA	2.21772	3.64837	8.7926	9.95966e-08	1.44452e-06	8.10513
ENSMUSG00000113811.2	Gm47882	lncRNA	1.75982	3.79665	8.65878	1.23529e-07	1.71539e-06	7.85062
ENSMUSG00000112280.2	A830082N09Rik	lncRNA	-1.55113	3.79337	-8.64645	1.26019e-07	1.74401e-06	7.79106
ENSMUSG00000107585.2	3300002P13Rik	lncRNA	-2.27184	2.51656	-8.6458	1.26152e-07	1.74401e-06	7.89655
ENSMUSG00000097006.9	9530082P21Rik	lncRNA	-1.29927	7.49501	-8.61006	1.33677e-07	1.81903e-06	7.43172
ENSMUSG00000091985.2	Gm17354	lncRNA	-2.29537	2.29138	-8.52048	1.54676e-07	2.03079e-06	7.6945
ENSMUSG00000121184.1	Gm57395	lncRNA	-3.06326	3.20584	-8.39646	1.89614e-07	2.39928e-06	7.48862
ENSMUSG00000054061.10	Gm9934	lncRNA	2.53717	2.53774	8.34826	2.05339e-07	2.55362e-06	7.39793
ENSMUSG00000087620.9	5330434G04Rik	lncRNA	-1.76913	5.44569	-8.33115	2.11242e-07	2.61411e-06	7.05735
ENSMUSG00000098041.2	Gm26981	lncRNA	-3.89629	1.84578	-8.17529	2.73952e-07	3.20344e-06	6.98963
ENSMUSG00000108079.3	Gm44210	lncRNA	1.86043	3.91101	8.00621	3.64474e-07	4.03466e-06	6.78395
ENSMUSG00000084946.4	Dlx1as	lncRNA	-1.66156	4.81751	-7.98042	3.80821e-07	4.19689e-06	6.51148
ENSMUSG00000121226.1	6720407P12Rik	lncRNA	-1.94757	2.5833	-7.91263	4.27541e-07	4.58001e-06	6.69306
ENSMUSG00000090207.3	4930524O07Rik	lncRNA	-1.24003	5.45278	-7.85619	4.70993e-07	4.96699e-06	6.202
ENSMUSG00000115936.3	4833415N18Rik	lncRNA	2.08633	2.76873	7.84669	4.7875e-07	5.03974e-06	6.59938
ENSMUSG00000098202.3	B830012L14Rik	lncRNA	-3.54762	3.80568	-7.82129	5.00157e-07	5.1974e-06	6.50779
ENSMUSG00000097365.8	C030034L19Rik	lncRNA	-1.61378	3.20731	-7.74311	5.72526e-07	5.79831e-06	6.34029
ENSMUSG00000108832.2	Gm44832	lncRNA	-3.65102	2.27292	-7.73298	5.82668e-07	5.87738e-06	6.39984
ENSMUSG00000121759.1	Gm16523	lncRNA	-2.917	1.51664	-7.72341	5.92428e-07	5.95537e-06	6.32571
ENSMUSG00000071456.8	1110002L01Rik	lncRNA	-1.05017	5.78249	-7.67858	6.40467e-07	6.35133e-06	5.85807
ENSMUSG00000118263.3	Gm42064	lncRNA	2.96349	1.96566	7.64454	6.79653e-07	6.63581e-06	6.11939
ENSMUSG00000112153.2	Gm47591	lncRNA	-3.81791	1.74405	-7.61872	7.11035e-07	6.87321e-06	6.11815
ENSMUSG00000099696.8	2900052N01Rik	lncRNA	2.24261	3.48482	7.61755	7.12491e-07	6.87973e-06	6.1615
ENSMUSG00000086363.9	A330102I10Rik	lncRNA	-1.46782	3.76118	-7.52905	8.32283e-07	7.84304e-06	5.89642
ENSMUSG00000104597.2	B230334C09Rik	lncRNA	-1.06475	6.68734	-7.5167	8.50596e-07	7.98998e-06	5.52666
ENSMUSG00000111593.2	Gm48742	lncRNA	-2.86742	1.50952	-7.4828	9.03084e-07	8.36972e-06	5.86087
ENSMUSG00000097280.2	AI849053	lncRNA	2.14711	2.7685	7.47632	9.1349e-07	8.44432e-06	5.96844
ENSMUSG00000086739.2	Gm4409	lncRNA	2.47901	2.41779	7.46692	9.28803e-07	8.55791e-06	5.93813
ENSMUSG00000118239.2	Gm50107	lncRNA	-2.25981	1.69464	-7.42957	9.92391e-07	9.04672e-06	5.88447
ENSMUSG00000044471.14	Lncpint	lncRNA	-2.86826	3.182	-7.35932	1.12456e-06	1.00288e-05	5.73145
ENSMUSG00000120241.1	Gm57315	lncRNA	-1.64126	3.25372	-7.31195	1.22395e-06	1.07252e-05	5.59708
ENSMUSG00000098196.2	Gm26964	lncRNA	-2.27228	1.78651	-7.28521	1.28406e-06	1.11576e-05	5.64311
ENSMUSG00000030623.5	Prss23os	lncRNA	-1.96223	3.64701	-7.16895	1.58341e-06	1.31431e-05	5.25421
ENSMUSG00000121042.1	Gm33887	lncRNA	-1.42601	3.69596	-7.15103	1.63562e-06	1.34911e-05	5.19097
ENSMUSG00000084910.3	C630043F03Rik	lncRNA	1.65772	2.93098	7.14536	1.65253e-06	1.36015e-05	5.36049
ENSMUSG00000097675.4	1700101I11Rik	lncRNA	1.62561	3.68181	7.14011	1.66834e-06	1.37188e-05	5.27046
ENSMUSG00000085687.2	Gm16153	lncRNA	-2.81643	1.56576	-7.11345	1.75111e-06	1.42928e-05	5.30321
ENSMUSG00000021268.19	Meg3	lncRNA	-1.80587	10.9963	-7.11	1.76214e-06	1.43761e-05	4.83443
ENSMUSG00000096553.3	Gm10097	lncRNA	-3.83119	1.49525	-7.10763	1.76973e-06	1.4417e-05	5.25441
ENSMUSG00000114934.2	Gm48342	lncRNA	2.15944	2.28427	7.09465	1.81205e-06	1.47084e-05	5.31165
ENSMUSG00000085389.9	1700003M07Rik	lncRNA	2.20609	2.8074	7.09103	1.82401e-06	1.47851e-05	5.29838
ENSMUSG00000097156.9	Gm3764	lncRNA	-1.76153	6.31991	-7.03665	2.01427e-06	1.60613e-05	4.66196
ENSMUSG00000097428.2	AW047730	lncRNA	1.54021	4.21311	7.03255	2.02942e-06	1.61383e-05	4.98477
ENSMUSG00000073437.12	D330041H03Rik	lncRNA	-1.3833	4.62473	-7.02804	2.04625e-06	1.62428e-05	4.8096
ENSMUSG00000107728.2	Gm38910	lncRNA	-2.01844	2.02917	-6.91606	2.51359e-06	1.93004e-05	4.98463
ENSMUSG00000086231.2	Rapgef4os3	lncRNA	-4.29768	0.577662	-6.9097	2.54323e-06	1.9492e-05	4.53296
ENSMUSG00000099924.2	Gm28320	lncRNA	-3.02707	1.59789	-6.88185	2.67755e-06	2.03817e-05	4.91009
ENSMUSG00000074415.17	Mir100hg	lncRNA	-1.43207	5.53735	-6.86818	2.74612e-06	2.08053e-05	4.3996
ENSMUSG00000079183.3	C030005K15Rik	lncRNA	-5.36484	-0.771841	-6.85311	2.82383e-06	2.1271e-05	3.65603
ENSMUSG00000108297.2	Gm44167	lncRNA	-3.53224	0.737047	-6.8211	2.99665e-06	2.23474e-05	4.6091
ENSMUSG00000097767.10	Miat	lncRNA	-1.89072	6.39423	-6.71292	3.66653e-06	2.63183e-05	4.04668
ENSMUSG00000110530.2	Gm35934	lncRNA	-1.78997	2.03275	-6.67886	3.90825e-06	2.78831e-05	4.54576
ENSMUSG00000062319.3	Gm10115	lncRNA	-3.95282	2.93133	-6.67536	3.93401e-06	2.80555e-05	4.54051
ENSMUSG00000100130.2	Gm28379	lncRNA	-3.4282	0.926902	-6.66354	4.02229e-06	2.8581e-05	4.44685
ENSMUSG00000087354.3	4930404I05Rik	lncRNA	-1.81749	3.31072	-6.59483	4.57816e-06	3.17999e-05	4.25387
ENSMUSG00000086859.6	Snhg20	lncRNA	-1.53499	4.46573	-6.58231	4.6877e-06	3.24584e-05	4.03806
ENSMUSG00000102331.2	Gm19938	lncRNA	-3.26154	2.78925	-6.53487	5.12823e-06	3.49728e-05	4.27172
ENSMUSG00000093577.2	Gm20632	lncRNA	1.26402	4.40077	6.53192	5.15703e-06	3.51284e-05	3.93262
ENSMUSG00000102494.2	Gm36988	lncRNA	-4.00601	1.40384	-6.51049	5.37113e-06	3.62644e-05	4.24808
ENSMUSG00000086233.3	Gm11816	lncRNA	-2.86271	1.99848	-6.50604	5.4168e-06	3.65168e-05	4.26105
ENSMUSG00000105304.2	Gm43696	lncRNA	-2.23431	3.34279	-6.47111	5.78902e-06	3.83945e-05	4.03595
ENSMUSG00000099931.2	Gm29358	lncRNA	-2.15084	1.68609	-6.45979	5.91528e-06	3.90848e-05	4.17228
ENSMUSG00000120983.1	Gm57006	lncRNA	-3.16638	2.79492	-6.44566	6.07695e-06	3.98987e-05	4.11065
ENSMUSG00000085587.2	Gm14493	lncRNA	2.64085	2.31092	6.42328	6.34245e-06	4.13033e-05	4.1102
ENSMUSG00000086496.3	Gm14204	lncRNA	-1.52771	3.51205	-6.41736	6.41465e-06	4.16811e-05	3.85254
ENSMUSG00000104973.2	A530041M06Rik	lncRNA	-2.35534	3.25724	-6.37746	6.92405e-06	4.44178e-05	3.85939
ENSMUSG00000120926.1	Gm57038	lncRNA	-2.02212	4.177	-6.36668	7.06871e-06	4.5135e-05	3.67144
ENSMUSG00000085438.3	Oip5os1	lncRNA	-0.931133	7.80458	-6.36038	7.15471e-06	4.55822e-05	3.33261
ENSMUSG00000085315.9	A430018G15Rik	lncRNA	-1.27209	4.77296	-6.35552	7.22187e-06	4.58838e-05	3.48639
ENSMUSG00000109321.2	A330076H08Rik	lncRNA	-2.77071	2.1506	-6.35172	7.2748e-06	4.61138e-05	3.97332
ENSMUSG00000109394.3	A230057D06Rik	lncRNA	-2.71486	2.58921	-6.34583	7.3576e-06	4.65717e-05	3.94056
ENSMUSG00000097915.4	A330009N23Rik	lncRNA	1.85979	2.49628	6.31507	7.80626e-06	4.88848e-05	3.88066
ENSMUSG00000097381.3	A230087F16Rik	lncRNA	-1.31836	4.62386	-6.30937	7.89247e-06	4.93208e-05	3.45971
ENSMUSG00000102009.7	4933400F21Rik	lncRNA	-4.2699	0.775755	-6.3043	7.97007e-06	4.97515e-05	3.7053
ENSMUSG00000112627.3	4933412E12Rik	lncRNA	3.03236	1.00841	6.27571	8.42207e-06	5.20202e-05	3.70908
ENSMUSG00000072769.8	Gm10419	lncRNA	-1.03276	6.22999	-6.23972	9.0292e-06	5.51899e-05	3.11242
ENSMUSG00000097445.2	Gm26631	lncRNA	-1.07628	4.04895	-6.22033	9.37503e-06	5.68894e-05	3.37594
ENSMUSG00000121081.1	Gm57051	lncRNA	-5.27324	-1.35469	-6.20935	9.57682e-06	5.78351e-05	2.63379
ENSMUSG00000121069.1	Gm56730	lncRNA	-1.97659	2.36657	-6.17925	1.01536e-05	6.05916e-05	3.60893
ENSMUSG00000100213.2	Gm28151	lncRNA	-2.31365	0.974744	-6.16018	1.05375e-05	6.24761e-05	3.61333
ENSMUSG00000086291.2	Gm15513	lncRNA	-2.7877	1.05442	-6.14622	1.08281e-05	6.38007e-05	3.56996
ENSMUSG00000105561.2	Gm43462	lncRNA	-3.48588	1.02605	-6.14439	1.08668e-05	6.39592e-05	3.54213
ENSMUSG00000104106.2	Gm10848	lncRNA	-4.1336	0.715927	-6.12704	1.12408e-05	6.57437e-05	3.35829
ENSMUSG00000075538.3	Gm10855	lncRNA	-3.30135	2.81376	-6.12528	1.12794e-05	6.59255e-05	3.50905
ENSMUSG00000104903.2	Gm43707	lncRNA	-5.52365	-1.46522	-6.12171	1.13583e-05	6.62548e-05	2.48911
ENSMUSG00000112734.2	Gm47644	lncRNA	-2.4959	1.56424	-6.09104	1.20602e-05	6.97029e-05	3.49748
ENSMUSG00000087185.2	Gm13872	lncRNA	-3.85679	0.853611	-6.0775	1.2384e-05	7.12709e-05	3.27254
ENSMUSG00000097583.3	6430590A07Rik	lncRNA	-2.29705	3.62379	-6.07682	1.24004e-05	7.13218e-05	3.2387
ENSMUSG00000097311.9	Gm26871	lncRNA	-2.60605	3.36781	-6.06228	1.27589e-05	7.30704e-05	3.26445
ENSMUSG00000084947.2	Gm15594	lncRNA	-2.44207	1.37119	-6.05873	1.2848e-05	7.34852e-05	3.43552
ENSMUSG00000086199.8	Bcas3os1	lncRNA	-3.95651	0.245863	-6.04184	1.32809e-05	7.54466e-05	3.1652
ENSMUSG00000103693.2	Gm37529	lncRNA	-3.81732	0.274462	-6.01657	1.39569e-05	7.87034e-05	3.09212
ENSMUSG00000086370.11	Ftx	lncRNA	-1.64582	5.52441	-5.99538	1.45513e-05	8.15855e-05	2.70878
ENSMUSG00000120534.1	Gm56499	lncRNA	-3.29599	2.40035	-5.95661	1.57074e-05	8.68789e-05	3.21617
ENSMUSG00000113311.2	Gm47428	lncRNA	1.29797	3.06868	5.93524	1.63848e-05	8.99759e-05	3.04171
ENSMUSG00000063018.8	2010204K13Rik	lncRNA	1.55002	3.32131	5.92885	1.65932e-05	9.08573e-05	2.98694
ENSMUSG00000089875.4	Etohd2	lncRNA	-1.26672	3.45413	-5.88011	1.82756e-05	9.84592e-05	2.8075
ENSMUSG00000085208.5	Brip1os	lncRNA	-1.21588	3.49506	-5.87663	1.84023e-05	9.90182e-05	2.80277
ENSMUSG00000091475.7	Cerox1	lncRNA	1.06684	5.50712	5.87039	1.86317e-05	9.98869e-05	2.47969
ENSMUSG00000116641.3	Gm41505	lncRNA	-3.17481	0.784068	-5.85657	1.91501e-05	0.000102355	2.9991
ENSMUSG00000121133.1	Gm56865	lncRNA	4.81814	0.142301	5.84999	1.94024e-05	0.000103546	2.33475
ENSMUSG00000084904.2	Gm14827	lncRNA	-2.57578	1.7547	-5.83372	2.00407e-05	0.000106277	2.98824
ENSMUSG00000115718.2	Gm49179	lncRNA	-1.47494	3.6168	-5.81227	2.09156e-05	0.000110253	2.68082
ENSMUSG00000070315.14	4930581F22Rik	lncRNA	-2.36423	1.50221	-5.80116	2.1384e-05	0.000112419	2.95418
ENSMUSG00000097545.9	Mir124a-1hg	lncRNA	-1.60219	6.35246	-5.78995	2.18681e-05	0.000114554	2.20923
ENSMUSG00000104435.2	Gm37422	lncRNA	-1.77294	2.19958	-5.76709	2.28896e-05	0.000118531	2.84628
ENSMUSG00000097596.2	Gm26673	lncRNA	1.22525	3.85128	5.7543	2.34827e-05	0.000121033	2.50353
ENSMUSG00000086289.4	Gm16933	lncRNA	1.55381	2.26115	5.73142	2.45837e-05	0.000125533	2.77469
ENSMUSG00000087563.2	Gm14205	lncRNA	-1.64905	3.21703	-5.717	2.53045e-05	0.00012858	2.54485
ENSMUSG00000109125.2	Gm45159	lncRNA	-2.8682	3.47593	-5.70982	2.56719e-05	0.00013011	2.54309
ENSMUSG00000111291.2	Gm48604	lncRNA	-1.87979	1.63169	-5.70434	2.59556e-05	0.00013132	2.74946
ENSMUSG00000092090.4	Gm3294	lncRNA	-2.27259	2.3462	-5.702	2.60778e-05	0.00013175	2.70475
ENSMUSG00000113184.2	Gm49654	lncRNA	-1.95951	2.24097	-5.69792	2.62924e-05	0.000132568	2.65862
ENSMUSG00000104969.2	Gm43445	lncRNA	-3.31588	0.905512	-5.67376	2.76007e-05	0.000138215	2.68825
ENSMUSG00000097493.4	9930014A18Rik	lncRNA	2.23205	2.6438	5.6724	2.76759e-05	0.000138434	2.66254
ENSMUSG00000121741.1	ENSMUSG00000121741	lncRNA	-3.48718	0.267764	-5.65506	2.86589e-05	0.000142422	2.64763
ENSMUSG00000121622.1	ENSMUSG00000121622	lncRNA	-3.91181	-0.248198	-5.65174	2.88509e-05	0.000143214	2.4461
ENSMUSG00000095334.3	Gm21984	lncRNA	2.69851	0.947918	5.64779	2.90814e-05	0.000144144	2.62706
ENSMUSG00000097466.10	D430036J16Rik	lncRNA	1.30007	3.37077	5.59095	3.26161e-05	0.000158642	2.31121
ENSMUSG00000100768.2	Gm29055	lncRNA	-4.45474	-0.405363	-5.58929	3.2726e-05	0.000159089	2.23028
ENSMUSG00000102517.2	Gm38085	lncRNA	-3.88088	0.237628	-5.58097	3.32813e-05	0.000161388	2.36225
ENSMUSG00000089940.2	Gm4117	lncRNA	-4.1801	0.287875	-5.48571	4.03772e-05	0.000188784	2.09489
ENSMUSG00000113529.2	Gm47484	lncRNA	1.19877	3.83734	5.46976	4.17096e-05	0.000193933	1.92449
ENSMUSG00000087487.2	Ppp2r2cos	lncRNA	-2.73619	1.24064	-5.46846	4.18205e-05	0.000194346	2.32105
ENSMUSG00000106229.2	Gm19409	lncRNA	-2.20484	3.20366	-5.42366	4.58217e-05	0.000209571	2.01901
ENSMUSG00000101599.2	Gm20342	lncRNA	-1.59325	3.06633	-5.4158	4.65632e-05	0.00021263	1.98878
ENSMUSG00000104284.2	Gm10862	lncRNA	-3.66892	1.87872	-5.41285	4.68447e-05	0.000213693	2.19687
ENSMUSG00000090086.9	AI480526	lncRNA	-2.22799	2.25409	-5.4049	4.76126e-05	0.000216579	2.12456
ENSMUSG00000107096.4	Gm43597	lncRNA	-1.02488	3.73166	-5.38627	4.94619e-05	0.000223508	1.76319
ENSMUSG00000108446.2	Gm44997	lncRNA	-3.38473	-0.584789	-5.37916	5.01874e-05	0.000225824	1.95426
ENSMUSG00000092375.2	A730060N03Rik	lncRNA	-0.828397	4.42781	-5.35832	5.23762e-05	0.00023396	1.51916
ENSMUSG00000112713.2	Gm48281	lncRNA	-6.21861	-1.21663	-5.34618	5.36971e-05	0.000238952	1.46293
ENSMUSG00000098051.2	Gm27032	lncRNA	-1.16518	3.16328	-5.34223	5.41339e-05	0.00024041	1.80545
ENSMUSG00000098975.8	Gm27177	lncRNA	-0.745275	6.81889	-5.33798	5.4608e-05	0.000242271	1.24818
ENSMUSG00000074782.4	4833422C13Rik	lncRNA	-0.87194	3.95127	-5.3325	5.52258e-05	0.000244581	1.56813
ENSMUSG00000104093.3	A330015K06Rik	lncRNA	-1.41803	3.31973	-5.32956	5.55601e-05	0.00024588	1.75325
ENSMUSG00000120856.1	Gm57039	lncRNA	-1.89646	2.57765	-5.32735	5.58136e-05	0.000246688	1.91669
ENSMUSG00000097265.3	Gm55122	lncRNA	-2.36853	1.5222	-5.31037	5.77953e-05	0.000254109	2.00728
ENSMUSG00000102816.2	Gm37814	lncRNA	-4.05921	2.07829	-5.30315	5.86596e-05	0.000257203	1.99205
ENSMUSG00000104925.2	Gm43061	lncRNA	-4.65721	-0.971497	-5.2972	5.93815e-05	0.000259872	1.36191
ENSMUSG00000120382.1	4930558N01Rik	lncRNA	-1.58812	2.73126	-5.29404	5.97689e-05	0.000261157	1.77682
ENSMUSG00000097391.9	Mirg	lncRNA	-2.98014	3.14526	-5.28609	6.07551e-05	0.000264222	1.75112
ENSMUSG00000108171.2	Gm43915	lncRNA	-2.90631	1.65906	-5.2731	6.24027e-05	0.000270054	1.9265
ENSMUSG00000121103.1	Gm34854	lncRNA	-2.76412	0.0182861	-5.27012	6.27873e-05	0.000271186	1.91725
ENSMUSG00000108551.2	Gm20274	lncRNA	-4.43905	-0.88801	-5.26682	6.32152e-05	0.000272633	1.39549
ENSMUSG00000121686.1	ENSMUSG00000121686	lncRNA	-3.25099	0.189693	-5.26024	6.40786e-05	0.000275816	1.84292
ENSMUSG00000111462.3	Gm49317	lncRNA	4.72698	-2.17171	5.25872	6.42795e-05	0.000276546	1.26586
ENSMUSG00000096991.2	Gm26789	lncRNA	-4.06822	1.32289	-5.23535	6.74548e-05	0.000288167	1.86334
ENSMUSG00000085819.8	Ube4bos1	lncRNA	-4.19747	-0.678185	-5.2321	6.79091e-05	0.000289826	1.45645
ENSMUSG00000113831.2	Gm49602	lncRNA	-1.7561	2.20067	-5.22308	6.91858e-05	0.000294491	1.72828
ENSMUSG00000111977.2	Gm47163	lncRNA	-1.47419	2.75974	-5.22052	6.95529e-05	0.000295773	1.6121
ENSMUSG00000109727.2	Gm45464	lncRNA	-2.46212	1.26214	-5.21309	7.0629e-05	0.000298901	1.82498
ENSMUSG00000121740.1	ENSMUSG00000121740	lncRNA	-3.48619	0.09128	-5.19106	7.39226e-05	0.000310528	1.67829
ENSMUSG00000087050.2	Dhrs13os	lncRNA	-1.60877	1.75409	-5.19065	7.39851e-05	0.000310716	1.7176
ENSMUSG00000118018.2	Gm54728	lncRNA	-1.23625	3.29485	-5.18997	7.40894e-05	0.00031108	1.42532
ENSMUSG00000097083.2	D930019O06Rik	lncRNA	2.09826	1.60406	5.18918	7.421e-05	0.000311438	1.77459
ENSMUSG00000121238.1	Stk35os1	lncRNA	1.85743	1.928	5.18658	7.46108e-05	0.000312599	1.74353
ENSMUSG00000109450.2	Gm39043	lncRNA	2.03449	2.3642	5.18484	7.48804e-05	0.000313579	1.72354
ENSMUSG00000102930.2	Gm38115	lncRNA	-2.56372	0.926558	-5.17124	7.70201e-05	0.000321014	1.74957
ENSMUSG00000116879.2	Gm49794	lncRNA	-4.83137	-1.3255	-5.16031	7.87839e-05	0.000327436	1.13954
ENSMUSG00000020703.4	5530401A14Rik	lncRNA	-3.44974	2.32979	-5.15661	7.939e-05	0.000329527	1.65064
ENSMUSG00000105218.5	Gm38413	lncRNA	-1.83896	2.69406	-5.14366	8.1553e-05	0.000336341	1.49611
ENSMUSG00000086606.2	Gm13205	lncRNA	-2.02946	1.71553	-5.12216	8.52753e-05	0.000349959	1.60987
ENSMUSG00000087380.9	2210408F21Rik	lncRNA	-1.01768	4.41029	-5.10594	8.81993e-05	0.000359032	1.02171
ENSMUSG00000091542.2	Gm17167	lncRNA	-2.21058	4.53588	-5.0946	9.03039e-05	0.000366414	1.00722
ENSMUSG00000097736.9	9530059O14Rik	lncRNA	-1.15735	6.273	-5.08953	9.12613e-05	0.000369703	0.752875
ENSMUSG00000074354.12	Arhgap20os	lncRNA	-3.02969	0.982389	-5.08916	9.13314e-05	0.000369902	1.5855
ENSMUSG00000093677.2	Gm20712	lncRNA	-2.06849	1.30054	-5.08802	9.15479e-05	0.000370693	1.57617
ENSMUSG00000085148.2	Mir22hg	lncRNA	0.981989	4.00408	5.05562	9.79397e-05	0.000392338	1.0387
ENSMUSG00000097994.2	Gm26982	lncRNA	-2.19229	1.45369	-5.0337	0.000102522	0.000408003	1.44348
ENSMUSG00000078190.8	Dnm3os	lncRNA	-3.33969	1.69029	-5.02538	0.000104319	0.000414126	1.46372
ENSMUSG00000121694.1	ENSMUSG00000121694	lncRNA	-4.73234	-1.668	-5.02506	0.000104389	0.000414185	0.84884
ENSMUSG00000084917.4	Gm17477	lncRNA	-3.34523	0.415906	-5.02124	0.000105223	0.000416684	1.43108
ENSMUSG00000095562.10	Erdr1x	lncRNA	-2.65107	2.30734	-5.00602	0.000108623	0.000428032	1.29005
ENSMUSG00000120795.1	Gm56990	lncRNA	-2.74581	0.600236	-4.98849	0.000112679	0.000441251	1.3884
ENSMUSG00000102224.6	4930447F24Rik	lncRNA	-3.94572	0.207981	-4.9545	0.00012099	0.000468386	1.24921
ENSMUSG00000097748.2	Gm26533	lncRNA	-0.968629	3.76896	-4.935	0.000126038	0.000484626	0.792841
ENSMUSG00000110862.2	Gm35835	lncRNA	-5.67982	-1.95314	-4.93446	0.000126181	0.000485072	0.759724
ENSMUSG00000121701.1	ENSMUSG00000121701	lncRNA	-4.60154	-0.765268	-4.93172	0.00012691	0.000487426	1.04161
ENSMUSG00000106636.2	Gm43813	lncRNA	-2.53071	1.18617	-4.93024	0.000127304	0.000488641	1.2604
ENSMUSG00000085069.3	Prdm16os	lncRNA	1.71561	2.53222	4.9298	0.000127422	0.000488988	1.12799
ENSMUSG00000085001.2	Rapgef4os2	lncRNA	-3.37821	0.949951	-4.92334	0.000129161	0.000494336	1.26688
ENSMUSG00000099881.3	2810013P06Rik	lncRNA	0.685955	4.50428	4.91939	0.000130236	0.000496973	0.631128
ENSMUSG00000106019.3	Gm43672	lncRNA	1.6842	2.28461	4.91599	0.000131168	0.000499665	1.10418
ENSMUSG00000121773.1	ENSMUSG00000121773	lncRNA	0.695987	4.44328	4.88975	0.000138603	0.000522675	0.554364
ENSMUSG00000107534.2	Gm43920	lncRNA	-3.16991	-0.280641	-4.87743	0.000142241	0.000535134	1.10933
ENSMUSG00000114857.2	Gm48770	lncRNA	-4.70633	-1.73073	-4.87588	0.000142704	0.000536385	0.656098
ENSMUSG00000085415.2	Selenok-ps1	lncRNA	-4.47538	-0.557643	-4.86896	0.000144797	0.000542318	0.872633
ENSMUSG00000121871.1	Slc2a4rg-ps	lncRNA	-1.85986	2.63045	-4.86324	0.000146551	0.000547607	0.927226
ENSMUSG00000108713.3	Gm33027	lncRNA	3.20802	-0.240972	4.85814	0.000148132	0.000551879	0.984962
ENSMUSG00000114306.2	Gm3227	lncRNA	-3.60938	1.54606	-4.83793	0.000154574	0.000571168	1.0891
ENSMUSG00000117713.2	Gm46637	lncRNA	-2.00028	1.07659	-4.83391	0.000155888	0.000574578	1.08042
ENSMUSG00000107352.2	Gm43660	lncRNA	-2.12282	0.920616	-4.82859	0.000157645	0.000579963	1.08028
ENSMUSG00000045345.8	9530056K15Rik	lncRNA	-3.33973	0.407035	-4.82836	0.000157723	0.000580127	1.08266
ENSMUSG00000093858.2	Gm19967	lncRNA	-3.87832	-0.221654	-4.82574	0.000158595	0.000582486	0.828652
ENSMUSG00000085847.2	Gm14540	lncRNA	-2.60213	0.531656	-4.8232	0.000159447	0.000585127	1.06181
ENSMUSG00000121877.1	1700086L19Rik	lncRNA	0.732763	4.29287	4.8209	0.000160222	0.000587604	0.460405
ENSMUSG00000104592.2	Gm42721	lncRNA	-4.01876	-0.30359	-4.81885	0.000160918	0.000589909	0.866228
ENSMUSG00000087211.9	Lhx1os	lncRNA	-3.96939	-1.87427	-4.81752	0.00016137	0.00059132	0.876596
ENSMUSG00000102136.2	Gm37107	lncRNA	-3.49135	0.86654	-4.80507	0.000165665	0.000605549	1.03858
ENSMUSG00000097876.2	Gm16892	lncRNA	-2.22061	0.990981	-4.80423	0.000165959	0.000606362	1.03433
ENSMUSG00000097497.3	Gm26652	lncRNA	-2.60385	0.563963	-4.79055	0.000170822	0.000621159	1.0101
ENSMUSG00000118154.2	9330117O12Rik	lncRNA	3.19948	0.314348	4.78399	0.000173205	0.000628416	0.921238
ENSMUSG00000109715.3	Gm45606	lncRNA	1.03434	4.13712	4.7623	0.00018133	0.000653724	0.378956
ENSMUSG00000097816.2	Gm26811	lncRNA	-2.88516	0.434169	-4.75887	0.00018265	0.000656734	0.941974
ENSMUSG00000117852.2	4930471G03Rik	lncRNA	-4.41205	-1.13395	-4.75815	0.000182927	0.000657597	0.521432
ENSMUSG00000121706.1	ENSMUSG00000121706	lncRNA	-2.59963	0.983618	-4.75605	0.000183741	0.00066012	0.937722
ENSMUSG00000109006.4	B230209E15Rik	lncRNA	1.02048	3.65606	4.75557	0.000183931	0.000660531	0.464857
ENSMUSG00000113183.2	Gm47664	lncRNA	-3.97581	0.660172	-4.75532	0.000184024	0.000660732	0.908255
ENSMUSG00000085274.2	BC046401	lncRNA	-3.42054	0.098493	-4.75282	0.000185002	0.000663836	0.92206
ENSMUSG00000097563.2	Gm26638	lncRNA	-4.32335	-0.814111	-4.75098	0.000185723	0.000665748	0.616731
ENSMUSG00000113226.2	Gm47808	lncRNA	-3.07785	-0.186557	-4.74831	0.000186774	0.000668563	0.870225
ENSMUSG00000105229.2	Gm43149	lncRNA	-3.16364	-1.28463	-4.74304	0.000188871	0.00067539	0.771121
ENSMUSG00000097908.9	4933404O12Rik	lncRNA	1.16379	3.31392	4.73991	0.000190124	0.000678623	0.522128
ENSMUSG00000106032.2	Gm42463	lncRNA	-2.28442	0.907451	-4.73584	0.000191771	0.000683191	0.902113
ENSMUSG00000097724.3	Gm26850	lncRNA	1.71666	1.80565	4.73579	0.000191791	0.000683191	0.846567
ENSMUSG00000120606.1	Gm56756	lncRNA	-2.189	0.745005	-4.73362	0.000192672	0.000685912	0.894722
ENSMUSG00000073164.12	2410018L13Rik	lncRNA	2.80613	0.830243	4.72058	0.000198068	0.000701154	0.858093
ENSMUSG00000113029.3	Gm40578	lncRNA	2.22457	1.03989	4.71597	0.000200011	0.000706756	0.857135
ENSMUSG00000103983.2	Gm20045	lncRNA	-1.79412	1.69365	-4.71538	0.000200264	0.000707367	0.756074
ENSMUSG00000092274.5	Neat1	lncRNA	-1.04465	6.95946	-4.69462	0.000209272	0.000734911	-0.11907
ENSMUSG00000087674.9	4930447M23Rik	lncRNA	1.463	2.96638	4.6799	0.000215909	0.00075506	0.471657
ENSMUSG00000114598.2	D130062J10Rik	lncRNA	-3.19857	-0.240536	-4.64161	0.000234199	0.000810179	0.676244
ENSMUSG00000121207.1	Gm57242	lncRNA	-3.87151	-1.35205	-4.63448	0.000237778	0.000820788	0.48136
ENSMUSG00000101930.2	Gm5441	lncRNA	-3.22408	0.433793	-4.62632	0.000241938	0.000833351	0.682171
ENSMUSG00000115263.2	Gm5089	lncRNA	2.49871	0.719566	4.62448	0.00024289	0.000835651	0.68303
ENSMUSG00000107102.2	Gm42726	lncRNA	-3.15888	-0.663922	-4.62272	0.0002438	0.000837965	0.622658
ENSMUSG00000120995.1	Gm51425	lncRNA	1.92652	1.38782	4.61778	0.000246372	0.000844953	0.630509
ENSMUSG00000111971.2	Gm48678	lncRNA	-2.238	2.41508	-4.60298	0.000254256	0.000866467	0.457824
ENSMUSG00000104559.2	Gm43118	lncRNA	1.01401	3.52947	4.60215	0.000254708	0.000867671	0.179437
ENSMUSG00000085623.2	Gm16041	lncRNA	-2.97773	0.363311	-4.60006	0.000255845	0.000871038	0.635432
ENSMUSG00000104764.2	Gm43066	lncRNA	-3.58562	0.711031	-4.59316	0.00025963	0.000882051	0.625716
ENSMUSG00000110320.2	Gm31152	lncRNA	-3.97609	-0.612544	-4.59249	0.000259999	0.000882965	0.467327
ENSMUSG00000113622.2	Gm49749	lncRNA	-1.41853	2.57094	-4.59025	0.000261242	0.000886502	0.315851
ENSMUSG00000082848.2	Gm16066	lncRNA	-4.15315	-1.72511	-4.58137	0.00026623	0.000900654	0.213854
ENSMUSG00000086544.2	Chn1os3	lncRNA	-2.11544	1.92785	-4.57009	0.000272711	0.000920107	0.447494
ENSMUSG00000116903.2	Gm19522	lncRNA	3.11193	0.524979	4.56954	0.000273027	0.000920996	0.546248
ENSMUSG00000102784.2	Gm38251	lncRNA	-4.07433	-0.754016	-4.56688	0.000274584	0.000925538	0.324327
ENSMUSG00000095123.2	Gm21781	lncRNA	-1.558	2.71161	-4.56173	0.000277613	0.000934075	0.238697
ENSMUSG00000103502.2	9330121J05Rik	lncRNA	2.08025	1.80601	4.55711	0.000280361	0.00094123	0.509452
ENSMUSG00000110258.2	Gm45406	lncRNA	-3.94851	-1.4999	-4.55624	0.000280878	0.000942609	0.306231
ENSMUSG00000121247.1	Gm57404	lncRNA	-1.77927	1.09077	-4.55306	0.000282793	0.000947409	0.478353
ENSMUSG00000070461.4	9230112E08Rik	lncRNA	-1.07382	2.81486	-4.55283	0.000282929	0.000947507	0.185638
ENSMUSG00000120475.1	Gm57141	lncRNA	-2.77844	0.621708	-4.54194	0.000289578	0.000965735	0.523785
ENSMUSG00000102828.6	Gm38182	lncRNA	5.0987	-1.35422	4.54054	0.000290447	0.000968085	0.208932
ENSMUSG00000117628.2	Gm50012	lncRNA	-2.3112	0.772704	-4.52145	0.000302528	0.00100172	0.471265
ENSMUSG00000105199.2	Gm43581	lncRNA	-3.04339	0.27933	-4.5213	0.000302626	0.00100185	0.478897
ENSMUSG00000090778.3	Gm3235	lncRNA	-4.21725	0.638905	-4.51701	0.000305408	0.00101011	0.450331
ENSMUSG00000109314.2	Gm44699	lncRNA	-3.46708	0.206504	-4.50408	0.000313965	0.0010355	0.419477
ENSMUSG00000075585.4	6330403L08Rik	lncRNA	-1.26476	2.84167	-4.50077	0.000316192	0.00104148	0.0333694
ENSMUSG00000100600.7	A230077H06Rik	lncRNA	-1.78551	1.91264	-4.49453	0.000320436	0.00105173	0.244852
ENSMUSG00000053889.6	Kirrel3os	lncRNA	-2.85654	0.0258496	-4.4932	0.000321351	0.00105405	0.416806
ENSMUSG00000119996.1	Gm57286	lncRNA	-2.03624	0.86682	-4.48857	0.000324543	0.00106204	0.407081
ENSMUSG00000113775.2	Gm48027	lncRNA	-2.77406	0.0956875	-4.48676	0.000325802	0.00106478	0.416065
ENSMUSG00000092258.3	Gm20444	lncRNA	2.32836	0.958334	4.48208	0.000329078	0.0010725	0.408763
ENSMUSG00000117871.2	Gm50287	lncRNA	-4.58614	-0.380283	-4.47427	0.000334619	0.00108915	0.211328
ENSMUSG00000113987.2	4930453C13Rik	lncRNA	-4.16815	-0.492147	-4.47109	0.000336907	0.00109579	0.235378
ENSMUSG00000086873.2	Gm15672	lncRNA	-1.93408	0.907447	-4.4707	0.000337186	0.00109629	0.355721
ENSMUSG00000106515.6	Gm30382	lncRNA	-2.49706	0.322266	-4.46863	0.000338682	0.00110054	0.382706
ENSMUSG00000087627.3	A230059L01Rik	lncRNA	-3.88988	-1.45288	-4.46691	0.00033993	0.0011044	-0.0299549
ENSMUSG00000104677.2	Gm43376	lncRNA	-4.12091	-1.91279	-4.4592	0.000345587	0.00111886	0.0650368
ENSMUSG00000090397.2	Gm17096	lncRNA	-4.17862	-1.00151	-4.45888	0.000345824	0.00111927	0.0356255
ENSMUSG00000105245.2	Gm31305	lncRNA	-2.6984	1.46922	-4.45886	0.000345841	0.00111927	0.327477
ENSMUSG00000113666.2	Gm35725	lncRNA	-3.99787	-0.521752	-4.45493	0.000348757	0.00112639	0.179541
ENSMUSG00000120597.1	Gm56890	lncRNA	-2.55652	1.23914	-4.45182	0.000351087	0.0011325	0.310759
ENSMUSG00000121808.1	ENSMUSG00000121808	lncRNA	-1.09693	3.77971	-4.44007	0.000360032	0.00115585	-0.256004
ENSMUSG00000120747.1	Gm56847	lncRNA	-1.75068	1.35358	-4.43333	0.000365266	0.00116858	0.224452
ENSMUSG00000066057.9	Gm1976	lncRNA	0.779586	4.47531	4.41562	0.000379398	0.00120681	-0.457787
ENSMUSG00000105917.2	Gm43612	lncRNA	-3.09061	-0.320004	-4.40902	0.000384805	0.00121895	0.230259
ENSMUSG00000098573.2	Gm27232	lncRNA	-2.61339	0.308193	-4.40513	0.000388024	0.00122716	0.25796
ENSMUSG00000054135.3	A430110L20Rik	lncRNA	-2.00019	0.579282	-4.40217	0.000390497	0.00123366	0.244192
ENSMUSG00000105655.2	Gm42659	lncRNA	-1.85046	1.83189	-4.39943	0.000392799	0.00124022	0.0896731
ENSMUSG00000112103.2	Gm47018	lncRNA	-3.90311	-0.464178	-4.39936	0.000392857	0.00124022	0.168476
ENSMUSG00000105933.2	Gm43260	lncRNA	-4.23557	-0.630407	-4.39468	0.000396814	0.00125137	0.093283
ENSMUSG00000104886.2	Gm43000	lncRNA	-4.08037	-1.7949	-4.38271	0.000407134	0.00127934	-0.128469
ENSMUSG00000116858.2	Gm49797	lncRNA	-1.01235	2.71012	-4.37444	0.000414425	0.00129831	-0.179602
ENSMUSG00000101778.2	Gm29488	lncRNA	-3.02652	-0.303374	-4.37315	0.000415572	0.00130144	0.132368
ENSMUSG00000084843.2	B230312C02Rik	lncRNA	-2.77189	0.437451	-4.36608	0.000421927	0.001319	0.181254
ENSMUSG00000105753.2	Gm43847	lncRNA	-4.55376	0.546599	-4.36469	0.000423193	0.00132249	0.169373
ENSMUSG00000113041.2	Gm48302	lncRNA	-2.37374	0.204305	-4.36146	0.000426135	0.00133026	0.172112
ENSMUSG00000120803.1	A130023E24Rik	lncRNA	-4.36862	-0.61216	-4.35976	0.000427698	0.00133467	0.039377
ENSMUSG00000097535.2	Gm26592	lncRNA	1.27397	2.68322	4.35482	0.000432258	0.00134557	-0.129513
ENSMUSG00000121189.1	Gm34102	lncRNA	-4.36807	-1.32762	-4.35327	0.000433697	0.00134933	-0.148108
ENSMUSG00000096992.4	Gm26788	lncRNA	-2.7047	-0.120334	-4.34954	0.000437187	0.00135875	0.134552
ENSMUSG00000106093.2	Gm42722	lncRNA	-3.53449	-0.136315	-4.34899	0.000437703	0.00135939	0.0943837
ENSMUSG00000103669.2	2900042K21Rik	lncRNA	-3.63338	-1.45443	-4.34592	0.000440601	0.00136671	-0.0983169
ENSMUSG00000106108.2	Gm43221	lncRNA	-3.99013	-0.329918	-4.34322	0.000443163	0.00137321	0.0737961
ENSMUSG00000087202.2	Gm15813	lncRNA	-3.38018	-0.175873	-4.33602	0.000450072	0.00139143	0.0654241
ENSMUSG00000114492.2	Gm9984	lncRNA	-3.34087	-0.513798	-4.33124	0.000454712	0.00140413	0.0431332
ENSMUSG00000097397.3	Gm16861	lncRNA	1.25872	2.09929	4.32652	0.00045935	0.00141565	-0.0625235
ENSMUSG00000110316.2	Gm45311	lncRNA	-1.64511	1.37233	-4.3224	0.000463435	0.00142649	0.00543445
ENSMUSG00000102869.4	Norad	lncRNA	0.615982	10.8408	4.32199	0.000463846	0.0014275	-0.855905
ENSMUSG00000097274.3	Gm47512	lncRNA	0.568826	6.80772	4.31743	0.000468415	0.00143905	-0.922566
ENSMUSG00000102357.2	Gm38348	lncRNA	-3.25772	-0.408892	-4.31372	0.000472165	0.00144847	0.0192999
ENSMUSG00000108267.2	Gm44190	lncRNA	-3.19873	-0.447895	-4.27927	0.000508486	0.00154499	-0.099786
ENSMUSG00000106099.2	Gm42664	lncRNA	-3.83143	-0.657076	-4.27816	0.000509704	0.00154755	-0.179323
ENSMUSG00000078247.7	Airn	lncRNA	-3.21272	0.112551	-4.27749	0.000510441	0.00154899	-0.0277671
ENSMUSG00000084792.2	1700056N10Rik	lncRNA	-2.56782	0.4082	-4.27525	0.000512903	0.00155405	0.00570001
ENSMUSG00000101438.4	Gm19412	lncRNA	1.99733	1.0267	4.2749	0.000513292	0.00155496	-0.0135737
ENSMUSG00000121777.1	ENSMUSG00000121777	lncRNA	-0.495612	7.07889	-4.27215	0.000516336	0.00156294	-1.03395
ENSMUSG00000056418.5	BC043934	lncRNA	3.69039	-1.3765	4.27079	0.000517855	0.0015669	-0.200152
ENSMUSG00000121250.1	Gm57462	lncRNA	-2.21695	1.28657	-4.26341	0.000526147	0.00158676	-0.0892987
ENSMUSG00000090160.2	4930480K15Rik	lncRNA	-2.97491	-0.40921	-4.262	0.000527748	0.00159083	-0.0273923
ENSMUSG00000111602.2	Gm32014	lncRNA	-4.12638	-0.818431	-4.26136	0.000528474	0.00159164	-0.243529
ENSMUSG00000084896.2	Gm11632	lncRNA	-3.26658	-2.03736	-4.25998	0.00053005	0.00159498	-0.148281
ENSMUSG00000121141.1	Gm56878	lncRNA	-0.943928	3.51611	-4.24887	0.000542877	0.00162752	-0.651269
ENSMUSG00000091514.4	Gm17484	lncRNA	0.934832	2.99509	4.24867	0.000543113	0.00162794	-0.493429
ENSMUSG00000087177.9	E130307A14Rik	lncRNA	-0.753043	5.27307	-4.2451	0.000547306	0.00163758	-0.970711
ENSMUSG00000085304.2	Gm12802	lncRNA	-2.08819	0.922614	-4.24424	0.000548322	0.00164022	-0.0981263
ENSMUSG00000097146.2	Gm4211	lncRNA	-2.12827	-0.549718	-4.24314	0.000549622	0.00164327	-0.0571604
ENSMUSG00000075265.5	Tnk2os	lncRNA	-4.00326	-0.779141	-4.24267	0.000550175	0.00164465	-0.194817
ENSMUSG00000120745.1	Gm56937	lncRNA	-4.23375	-1.42025	-4.23782	0.000555959	0.0016594	-0.312812
ENSMUSG00000110945.2	Gm9856	lncRNA	-1.05622	2.62871	-4.2068	0.000594407	0.00175867	-0.493497
ENSMUSG00000121097.1	Gm57002	lncRNA	1.26134	1.95425	4.20304	0.000599242	0.0017703	-0.320622
ENSMUSG00000100147.4	1700047M11Rik	lncRNA	-0.907082	3.79765	-4.19934	0.000604044	0.00178239	-0.761778
ENSMUSG00000121482.1	ENSMUSG00000121482	lncRNA	4.04593	-0.060512	4.19674	0.000607435	0.00179	-0.234489
ENSMUSG00000087026.9	A230103J11Rik	lncRNA	1.06696	2.94352	4.18845	0.000618393	0.00181834	-0.54453
ENSMUSG00000097911.3	Gm26691	lncRNA	-2.36978	0.608703	-4.18516	0.000622805	0.00182857	-0.177279
ENSMUSG00000117869.2	Snhg4	lncRNA	-0.804949	3.53779	-4.17917	0.000630898	0.00184863	-0.753989
ENSMUSG00000121208.1	Gm56917	lncRNA	3.84215	-0.993102	4.17841	0.000631933	0.00185136	-0.373898
ENSMUSG00000114218.2	Gm47423	lncRNA	-3.47022	0.406015	-4.17646	0.000634607	0.00185734	-0.192334
ENSMUSG00000085133.3	B930095G15Rik	lncRNA	0.743784	5.53086	4.16629	0.000648688	0.00189061	-1.14264
ENSMUSG00000097346.2	Rps18-ps4	lncRNA	0.690008	3.99991	4.16617	0.000648859	0.00189061	-0.892484
ENSMUSG00000097217.4	Gm26549	lncRNA	-2.33909	0.843872	-4.16501	0.000650481	0.00189374	-0.222462
ENSMUSG00000093465.2	Gm20682	lncRNA	-3.5333	-0.753358	-4.16229	0.000654312	0.00190112	-0.284305
ENSMUSG00000079671.10	2610203C22Rik	lncRNA	1.91038	1.44126	4.15138	0.000669907	0.00193908	-0.335366
ENSMUSG00000097326.4	A330048O09Rik	lncRNA	3.50485	-1.40702	4.15038	0.000671358	0.00194264	-0.471213
ENSMUSG00000053049.4	Gm15413	lncRNA	-4.33778	-1.62323	-4.14925	0.000672996	0.0019461	-0.488767
ENSMUSG00000104721.2	Gm42696	lncRNA	-4.41296	-1.97119	-4.14823	0.000674475	0.00194846	-0.4754
ENSMUSG00000112663.2	C630031E19Rik	lncRNA	-2.34662	0.85943	-4.14667	0.000676755	0.00195441	-0.27532
ENSMUSG00000101126.2	Gm10538	lncRNA	-3.08155	-0.708166	-4.14084	0.00068532	0.00197429	-0.291605
ENSMUSG00000120847.1	Gm56991	lncRNA	-1.02915	2.99401	-4.13938	0.000687491	0.0019786	-0.692577
ENSMUSG00000097282.2	5031415H12Rik	lncRNA	-3.36361	0.529813	-4.13416	0.000695284	0.00199842	-0.268576
ENSMUSG00000118181.2	Gm53015	lncRNA	-1.33829	2.31643	-4.13297	0.000697079	0.00200194	-0.591461
ENSMUSG00000111390.2	Gm48796	lncRNA	-1.90815	2.65986	-4.12081	0.000715624	0.00204686	-0.628089
ENSMUSG00000085782.3	Gm15624	lncRNA	-1.56954	2.88824	-4.11646	0.000722387	0.00206219	-0.722627
ENSMUSG00000070891.3	Gm12689	lncRNA	-3.8391	-0.975225	-4.1108	0.000731282	0.0020834	-0.493815
ENSMUSG00000087022.6	9130024F11Rik	lncRNA	1.79053	2.30299	4.11069	0.000731454	0.0020834	-0.554901
ENSMUSG00000104156.3	Gm38102	lncRNA	-2.12555	1.77789	-4.11028	0.000732096	0.00208417	-0.458111
ENSMUSG00000074398.7	Gm15441	lncRNA	4.21541	-1.96416	4.1095	0.000733338	0.00208669	-0.543535
ENSMUSG00000099616.2	4932413F04Rik	lncRNA	-3.92383	-1.50548	-4.10684	0.000737558	0.00209698	-0.563792
ENSMUSG00000120850.1	Gm56765	lncRNA	-1.57062	2.70767	-4.10126	0.000746509	0.00211836	-0.708849
ENSMUSG00000108175.2	Gm16499	lncRNA	4.15837	-1.98943	4.10018	0.000748253	0.00212125	-0.559913
ENSMUSG00000115337.2	4930570B17Rik	lncRNA	-3.88609	-1.27522	-4.0965	0.000754223	0.00213611	-0.410182
ENSMUSG00000097686.2	Gm26647	lncRNA	-2.2333	0.797946	-4.09643	0.00075434	0.00213611	-0.382472
ENSMUSG00000086212.9	Mkln1os	lncRNA	-1.34858	1.45422	-4.08881	0.000766876	0.00216847	-0.481127
ENSMUSG00000073478.8	D730003I15Rik	lncRNA	-0.904919	3.26186	-4.08677	0.000770271	0.00217667	-0.882656
ENSMUSG00000089842.3	Pitpnm2os2	lncRNA	-2.67115	1.10862	-4.07318	0.000793241	0.00223014	-0.422759
ENSMUSG00000087178.9	A230056P14Rik	lncRNA	1.28065	2.11806	4.06582	0.000805961	0.00225925	-0.609059
ENSMUSG00000085731.2	Gm16229	lncRNA	1.50555	1.66727	4.06433	0.00080856	0.00226417	-0.520222
ENSMUSG00000086296.4	D030055H07Rik	lncRNA	1.64612	1.68432	4.06422	0.000808756	0.00226436	-0.483438
ENSMUSG00000121789.1	ENSMUSG00000121789	lncRNA	-0.785589	3.64596	-4.06352	0.000809975	0.00226633	-1.03894
ENSMUSG00000089767.2	4930556I23Rik	lncRNA	-3.79987	-1.34557	-4.06226	0.000812187	0.00227108	-0.642914
ENSMUSG00000073274.6	Gm14636	lncRNA	-1.72373	2.14224	-4.06194	0.000812756	0.00227202	-0.623477
ENSMUSG00000085779.2	Atcayos	lncRNA	-1.63888	2.11273	-4.06193	0.00081278	0.00227202	-0.642299
ENSMUSG00000111443.2	Gm46123	lncRNA	-4.26798	-0.218937	-4.05999	0.000816183	0.00228117	-0.48688
ENSMUSG00000105161.2	Gm42595	lncRNA	-2.33227	0.475464	-4.05513	0.000824816	0.00230128	-0.428277
ENSMUSG00000075591.3	Gm10874	lncRNA	0.540107	6.17566	4.04767	0.000838242	0.00233136	-1.47965
ENSMUSG00000115918.2	A930001M01Rik	lncRNA	-1.41379	2.89656	-4.04503	0.000843044	0.00234176	-0.843726
ENSMUSG00000109890.3	AU023762	lncRNA	2.14334	0.188932	4.03695	0.000857911	0.00237482	-0.45779
ENSMUSG00000086219.9	Srrm4os	lncRNA	-2.15528	1.70159	-4.03147	0.000868144	0.00239675	-0.615055
ENSMUSG00000075389.5	Reno1	lncRNA	-1.41333	1.81312	-4.02821	0.000874278	0.00241217	-0.689806
ENSMUSG00000113386.2	Gm47357	lncRNA	-3.44131	-1.27375	-4.02798	0.000874726	0.00241265	-0.614708
ENSMUSG00000112941.3	Gm48623	lncRNA	1.14448	2.68759	4.02698	0.000876612	0.00241747	-0.801503
ENSMUSG00000089707.2	Slain1os	lncRNA	-3.29501	-1.28539	-4.02318	0.000883851	0.00243515	-0.619375
ENSMUSG00000115783.3	Bc1	lncRNA	3.83036	1.29915	4.01577	0.000898158	0.00246801	-0.497737
ENSMUSG00000029360.4	Gm9754	lncRNA	-1.48421	1.34319	-4.01564	0.000898408	0.00246831	-0.60732
ENSMUSG00000094707.4	A830019P07Rik	lncRNA	3.54414	-1.48242	4.0143	0.00090102	0.00247395	-0.67955
ENSMUSG00000105818.2	Gm43256	lncRNA	-4.25639	-0.520055	-4.00982	0.000909794	0.00249493	-0.564157
ENSMUSG00000102397.2	Gm37573	lncRNA	-3.09721	-1.60238	-4.00868	0.00091205	0.00249995	-0.553093
ENSMUSG00000104436.2	Gm37423	lncRNA	-1.85401	1.67929	-4.00634	0.000916677	0.00251146	-0.686749
ENSMUSG00000108137.2	Gm44053	lncRNA	-2.65537	-0.55648	-4.00469	0.000919958	0.00251904	-0.535198
ENSMUSG00000097330.3	Gm26672	lncRNA	1.03095	3.32619	4.00254	0.000924243	0.00252886	-1.02331
ENSMUSG00000085363.2	Gm15478	lncRNA	-2.06172	0.860353	-3.99635	0.000936723	0.00255797	-0.582797
ENSMUSG00000114493.4	Gm47071	lncRNA	-1.69044	0.743717	-3.99629	0.000936847	0.00255797	-0.60711
ENSMUSG00000087458.2	Gm13999	lncRNA	-1.137	2.26914	-3.99516	0.000939129	0.00256221	-0.856332
ENSMUSG00000052014.8	A330070K13Rik	lncRNA	-3.18673	-0.692576	-3.98721	0.000955438	0.00259987	-0.570399
ENSMUSG00000108738.2	Gm44777	lncRNA	-1.29185	1.9269	-3.97858	0.000973466	0.00264131	-0.80421
ENSMUSG00000110138.2	4831440D22Rik	lncRNA	-3.1855	0.589784	-3.97597	0.000978992	0.00265249	-0.587726
ENSMUSG00000103428.3	Gm20754	lncRNA	-1.96626	1.59063	-3.97197	0.000987497	0.00267143	-0.722602
ENSMUSG00000121504.1	Ppp4r1l-ps	lncRNA	-0.704506	4.0099	-3.95937	0.00101483	0.00273571	-1.34735
ENSMUSG00000106443.2	Gm42702	lncRNA	-3.997	-0.371326	-3.95744	0.00101909	0.00274552	-0.667292
ENSMUSG00000097042.3	Gm17491	lncRNA	-1.82728	0.505236	-3.95512	0.00102423	0.00275767	-0.651172
ENSMUSG00000086602.2	Gm15609	lncRNA	-2.98648	0.72261	-3.95425	0.00102615	0.00276159	-0.628537
ENSMUSG00000105472.2	Gm43024	lncRNA	-3.96982	-1.10424	-3.95407	0.00102655	0.00276222	-0.821898
ENSMUSG00000116884.2	C130040N14Rik	lncRNA	-2.76668	-0.40548	-3.9516	0.00103207	0.00277369	-0.632034
ENSMUSG00000086448.2	9330162012Rik	lncRNA	-2.14759	1.63224	-3.93954	0.0010594	0.00283504	-0.777332
ENSMUSG00000068151.10	A230006K03Rik	lncRNA	-1.65462	2.55523	-3.93912	0.00106035	0.00283673	-0.998189
ENSMUSG00000104523.2	Gm37335	lncRNA	-2.45309	-0.590443	-3.93904	0.00106053	0.00283677	-0.648887
ENSMUSG00000121086.1	Gm6403	lncRNA	-1.41487	2.28201	-3.93666	0.00106603	0.00284932	-0.935766
ENSMUSG00000112496.3	Gm48764	lncRNA	-3.77609	-1.06098	-3.93269	0.00107522	0.00287172	-0.747984
ENSMUSG00000121068.1	Gm57050	lncRNA	0.956896	5.12769	3.93158	0.00107783	0.00287738	-1.60532
ENSMUSG00000100967.2	Gm29666	lncRNA	-0.908306	2.79088	-3.92656	0.00108962	0.00290444	-1.1555
ENSMUSG00000107560.2	Gm44199	lncRNA	-2.79224	-0.125073	-3.92532	0.00109254	0.00291091	-0.672763
ENSMUSG00000121656.1	ENSMUSG00000121656	lncRNA	-4.85273	-2.33509	-3.92455	0.00109438	0.0029145	-0.872126
ENSMUSG00000097768.4	2310043M15Rik	lncRNA	-2.30587	0.276871	-3.92311	0.00109779	0.00292123	-0.684416
ENSMUSG00000097558.2	Gm26902	lncRNA	-3.17069	-1.40145	-3.92289	0.00109832	0.00292144	-0.721876
ENSMUSG00000120648.1	Gm56935	lncRNA	-4.21705	-2.09681	-3.9036	0.00114522	0.00302936	-0.922385
ENSMUSG00000117314.3	C030013G03Rik	lncRNA	2.24393	0.84562	3.89327	0.00117116	0.00308909	-0.763042
ENSMUSG00000105891.6	A230001M10Rik	lncRNA	2.11161	1.40945	3.89267	0.00117269	0.00309172	-0.811053
ENSMUSG00000087352.3	Gm12999	lncRNA	-0.876004	3.32592	-3.89205	0.00117427	0.00309405	-1.2994
ENSMUSG00000097960.2	A330074K22Rik	lncRNA	-2.98814	-0.452287	-3.89087	0.00117726	0.00309913	-0.739419
ENSMUSG00000109754.3	Gm39214	lncRNA	-2.20717	0.0375183	-3.88555	0.00119092	0.00312623	-0.748736
ENSMUSG00000056031.15	9330154J02Rik	lncRNA	3.25012	-0.762242	3.88065	0.00120366	0.00315278	-0.834213
ENSMUSG00000086949.2	Gm13066	lncRNA	-1.08013	2.1488	-3.87795	0.00121071	0.00316733	-1.14988
ENSMUSG00000104950.2	4833413G10Rik	lncRNA	-1.41545	1.46201	-3.87507	0.00121829	0.00318575	-0.942398
ENSMUSG00000112980.3	D430020J02Rik	lncRNA	1.59804	1.23221	3.87482	0.00121895	0.00318604	-0.856703
ENSMUSG00000098243.5	Gm4258	lncRNA	-2.15356	0.407384	-3.87297	0.00122386	0.00319792	-0.784408
ENSMUSG00000085745.2	Gm14372	lncRNA	-4.11336	0.153186	-3.86856	0.00123561	0.00322625	-0.803254
ENSMUSG00000117440.2	Gm50087	lncRNA	-4.16805	-1.36682	-3.86747	0.00123855	0.00323237	-0.953839
ENSMUSG00000090386.12	Mir99ahg	lncRNA	-1.3204	3.64236	-3.86684	0.00124024	0.00323497	-1.42934
ENSMUSG00000114253.3	Gm47798	lncRNA	-2.67972	-0.0505912	-3.86052	0.00125735	0.0032733	-0.804514
ENSMUSG00000112000.2	Gm47956	lncRNA	-3.1374	-0.246678	-3.86033	0.00125788	0.00327409	-0.816799
ENSMUSG00000108456.2	4732496C06Rik	lncRNA	1.2214	2.9433	3.84825	0.00129128	0.00334827	-1.21571
ENSMUSG00000084790.2	Gm15879	lncRNA	-2.70744	-0.502492	-3.84737	0.00129372	0.00335215	-0.82869
ENSMUSG00000121697.1	ENSMUSG00000121697	lncRNA	-4.10118	0.449235	-3.83319	0.00133414	0.00343866	-0.859319
ENSMUSG00000097559.2	D430018E03Rik	lncRNA	-3.66785	-0.716195	-3.8328	0.00133528	0.0034411	-0.983218
ENSMUSG00000009551.3	6330409D20Rik	lncRNA	-2.12728	-0.182627	-3.82533	0.00135708	0.00349016	-0.864566
ENSMUSG00000101335.2	Gm28229	lncRNA	-1.84232	0.55795	-3.82506	0.00135787	0.00349167	-0.887678
ENSMUSG00000110202.2	Gm45435	lncRNA	-4.01513	-2.09101	-3.82448	0.0013596	0.00349512	-1.02512
ENSMUSG00000100394.2	Gm28791	lncRNA	-2.10444	0.590968	-3.81662	0.00138297	0.00354533	-0.925323
ENSMUSG00000110559.2	Gm26843	lncRNA	-2.42335	0.059183	-3.81276	0.0013946	0.00357153	-0.895654
ENSMUSG00000079499.11	6530402F18Rik	lncRNA	1.18417	2.72557	3.81267	0.00139489	0.00357174	-1.23555
ENSMUSG00000113634.2	Gm36756	lncRNA	-4.18736	-1.97717	-3.79229	0.00145793	0.00371481	-1.10041
ENSMUSG00000097743.2	Gm16973	lncRNA	-1.0671	2.53384	-3.78923	0.00146766	0.00373745	-1.33476
ENSMUSG00000087231.9	E230016M11Rik	lncRNA	-1.42171	1.23398	-3.78823	0.00147085	0.00374449	-1.10667
ENSMUSG00000097622.3	A330033J07Rik	lncRNA	-2.68227	-0.0100979	-3.77613	0.00150998	0.00382972	-0.958254
ENSMUSG00000106057.2	Gm43560	lncRNA	-2.49374	0.379987	-3.77475	0.00151449	0.00383894	-0.986879
ENSMUSG00000087515.2	Gm13554	lncRNA	-1.0732	2.46177	-3.77459	0.00151503	0.00383977	-1.40077
ENSMUSG00000121849.1	Gm15760	lncRNA	-1.44936	1.0238	-3.77398	0.00151704	0.00384374	-1.10628
ENSMUSG00000121280.1	Gm57189	lncRNA	-1.73392	0.682201	-3.76884	0.00153405	0.00387898	-1.00453
ENSMUSG00000101168.2	Gm28892	lncRNA	-2.67978	-0.670561	-3.76533	0.00154577	0.00390474	-1.00006
ENSMUSG00000093436.7	Gm20646	lncRNA	1.54118	1.61854	3.76303	0.00155351	0.00392148	-1.19364
ENSMUSG00000097157.3	Gm26512	lncRNA	3.25341	-0.559269	3.75406	0.00158403	0.00398825	-1.06127
ENSMUSG00000105824.2	Gm43466	lncRNA	-3.3368	0.00274118	-3.751	0.0015946	0.00401258	-1.00646
ENSMUSG00000116760.2	Gm1604a	lncRNA	-0.94857	3.30241	-3.74995	0.00159824	0.00402115	-1.61083
ENSMUSG00000085622.10	3110056K07Rik	lncRNA	-1.07108	3.33746	-3.74852	0.0016032	0.00403075	-1.64143
ENSMUSG00000113680.2	Gm47405	lncRNA	-3.95143	-1.4698	-3.74495	0.00161569	0.00405504	-1.1643
ENSMUSG00000093598.2	A730085K08Rik	lncRNA	1.1087	2.1409	3.74269	0.00162363	0.00407224	-1.29513
ENSMUSG00000097640.9	Gm20033	lncRNA	-2.01538	-0.00850318	-3.73791	0.00164053	0.00410879	-1.03595
ENSMUSG00000099137.2	Gm10603	lncRNA	-2.92461	-0.413381	-3.72476	0.00168805	0.00421044	-1.05567
ENSMUSG00000104208.2	Gm37401	lncRNA	1.22651	2.0181	3.72184	0.00169878	0.00423242	-1.30926
ENSMUSG00000047988.2	4933428G20Rik	lncRNA	-2.95298	-0.287965	-3.71944	0.00170764	0.00425088	-1.06606
ENSMUSG00000089663.2	Gm15651	lncRNA	-3.17843	-0.334126	-3.71634	0.00171915	0.00427343	-1.0717
ENSMUSG00000110070.2	Gm45619	lncRNA	-2.55688	0.605363	-3.71462	0.00172558	0.00428646	-1.08457
ENSMUSG00000102861.2	Gm37637	lncRNA	-1.12979	1.33874	-3.70962	0.0017444	0.00432716	-1.28108
ENSMUSG00000097164.4	Cep83os	lncRNA	0.45331	5.34447	3.7077	0.0017517	0.00434399	-2.14638
ENSMUSG00000116802.3	Gm5165	lncRNA	1.1218	1.78111	3.70502	0.00176193	0.0043663	-1.32223
ENSMUSG00000090330.4	9130221H12Rik	lncRNA	-1.12499	2.14348	-3.70378	0.00176667	0.0043762	-1.48032
ENSMUSG00000046109.7	AB041806	lncRNA	1.27745	2.21255	3.69835	0.00178761	0.00442184	-1.39174
ENSMUSG00000097443.3	Gm17529	lncRNA	-2.98476	-0.155732	-3.6981	0.00178856	0.00442359	-1.10754
ENSMUSG00000097643.2	A130051J06Rik	lncRNA	-1.68201	1.20242	-3.69082	0.00181707	0.00448089	-1.2381
ENSMUSG00000121763.1	ENSMUSG00000121763	lncRNA	-3.61825	-1.49701	-3.6879	0.00182859	0.00450361	-1.24468
ENSMUSG00000091864.2	Gm17102	lncRNA	1.59969	0.874273	3.6869	0.00183256	0.00451277	-1.1888
ENSMUSG00000106317.2	Gm43848	lncRNA	-1.62315	0.156911	-3.68546	0.0018383	0.00452285	-1.17132
ENSMUSG00000121900.1	ENSMUSG00000121900	lncRNA	-2.22407	0.101807	-3.68389	0.00184458	0.00453349	-1.14453
ENSMUSG00000099354.7	1700124L16Rik	lncRNA	-2.85913	-0.577496	-3.68122	0.00185529	0.00455346	-1.15835
ENSMUSG00000110020.2	Gm45441	lncRNA	2.00728	0.852666	3.67531	0.00187924	0.00460008	-1.18722
ENSMUSG00000090564.10	A430057M04Rik	lncRNA	-1.28645	1.70673	-3.67194	0.00189306	0.00462621	-1.39208
ENSMUSG00000097160.3	A630072L19Rik	lncRNA	-3.26243	-0.982556	-3.6641	0.00192555	0.00469647	-1.1932
ENSMUSG00000110704.2	Gm45732	lncRNA	-1.43845	0.630297	-3.66095	0.00193874	0.00472342	-1.29179
ENSMUSG00000085873.3	Ttc39aos1	lncRNA	-1.02135	2.10794	-3.65869	0.00194827	0.0047414	-1.56151
ENSMUSG00000098164.3	Gm5493	lncRNA	-1.97848	-0.129708	-3.65438	0.00196658	0.00478067	-1.19229
ENSMUSG00000091479.2	Gm17035	lncRNA	2.97253	-0.798999	3.65413	0.00196763	0.00478255	-1.19685
ENSMUSG00000075553.3	Gm5464	lncRNA	-2.08809	0.234333	-3.65137	0.00197946	0.00480733	-1.23833
ENSMUSG00000089702.2	Gm16568	lncRNA	-1.35818	1.81123	-3.64852	0.00199175	0.00483385	-1.48377
ENSMUSG00000084964.3	Gm15503	lncRNA	-2.85599	-0.885698	-3.64794	0.00199426	0.00483727	-1.20251
ENSMUSG00000121496.1	Ube2d-ps	lncRNA	0.549521	4.29249	3.64678	0.00199926	0.00484874	-2.06833
ENSMUSG00000085816.2	Gm13052	lncRNA	-4.29716	-2.02637	-3.64339	0.00201403	0.00487883	-1.34215
ENSMUSG00000097944.3	A130014A01Rik	lncRNA	-1.33079	2.08047	-3.63646	0.00204454	0.00494198	-1.55016
ENSMUSG00000099964.7	Gm29514	lncRNA	1.8966	0.358443	3.63338	0.00205823	0.00497328	-1.24427
ENSMUSG00000118206.2	Gm50358	lncRNA	-2.74813	-1.01023	-3.62344	0.00210311	0.00507198	-1.24767
ENSMUSG00000086012.3	Gm15902	lncRNA	-3.34805	-1.68226	-3.61555	0.00213943	0.005149	-1.34687
ENSMUSG00000043126.6	D830039M14Rik	lncRNA	-2.15315	-0.538251	-3.6136	0.00214849	0.00516657	-1.26624
ENSMUSG00000087115.8	Pcsk2os2	lncRNA	-3.38396	-0.624893	-3.61279	0.0021523	0.00517361	-1.28749
ENSMUSG00000114213.2	A430090L17Rik	lncRNA	-4.20208	-0.908969	-3.61034	0.00216376	0.00519764	-1.31172
ENSMUSG00000087131.8	Gm16152	lncRNA	-2.3886	0.164654	-3.60595	0.00218443	0.00523941	-1.30472
ENSMUSG00000120451.1	Gm56518	lncRNA	-1.25623	2.60592	-3.59494	0.00223725	0.00535154	-1.80587
ENSMUSG00000107043.2	Gm42849	lncRNA	-2.27453	0.482928	-3.59375	0.00224302	0.00536317	-1.32248
ENSMUSG00000111990.2	Gm47033	lncRNA	-1.45011	1.46062	-3.59265	0.00224839	0.00537308	-1.50197
ENSMUSG00000117003.2	Gm49937	lncRNA	1.22189	1.52831	3.58653	0.00227843	0.00543456	-1.54001
ENSMUSG00000108037.3	Gm44597	lncRNA	-1.82441	2.32977	-3.58529	0.00228456	0.00544579	-1.69003
ENSMUSG00000085913.3	Gm15601	lncRNA	-1.55267	1.64974	-3.58235	0.00229917	0.00547365	-1.58435
ENSMUSG00000055833.15	1700034H15Rik	lncRNA	-1.79114	0.617785	-3.57591	0.00233154	0.00554098	-1.39379
ENSMUSG00000074219.4	Gm10644	lncRNA	-0.729084	3.22458	-3.57467	0.00233778	0.00555357	-1.97109
ENSMUSG00000108322.4	5430431A17Rik	lncRNA	-1.59508	1.16172	-3.5736	0.00234323	0.00556576	-1.49117
ENSMUSG00000113313.2	Gm32036	lncRNA	-1.87604	1.3792	-3.57201	0.00235132	0.00558204	-1.50597
ENSMUSG00000098206.2	Mir181a-1hg	lncRNA	-3.19448	0.664423	-3.56266	0.00239946	0.00567909	-1.39597
ENSMUSG00000118604.2	Gm53013	lncRNA	4.20961	0.0424724	3.55713	0.00242846	0.00573189	-1.41061
ENSMUSG00000111793.2	Gm47950	lncRNA	-3.24305	-1.44894	-3.55517	0.00243879	0.00575243	-1.47387
ENSMUSG00000105852.5	Gm42890	lncRNA	-1.92475	1.76924	-3.54583	0.00248868	0.00585621	-1.63525
ENSMUSG00000074763.6	Macrod2os2	lncRNA	-3.46714	-2.2623	-3.54581	0.00248877	0.00585621	-1.50847
ENSMUSG00000085282.10	Gm15663	lncRNA	1.79881	1.76832	3.53566	0.00254417	0.00596982	-1.6217
ENSMUSG00000087612.2	A230005M16Rik	lncRNA	0.555945	4.73604	3.52925	0.00257974	0.00604122	-2.42462
ENSMUSG00000110537.2	Gm4316	lncRNA	-1.50053	0.708601	-3.52413	0.00260852	0.00610132	-1.55213
ENSMUSG00000086924.2	Gm11766	lncRNA	-1.42168	1.05036	-3.5238	0.00261041	0.00610494	-1.57718
ENSMUSG00000115546.2	Gm49077	lncRNA	1.96167	0.373657	3.52046	0.00262938	0.00614359	-1.45812
ENSMUSG00000084959.2	4933407I08Rik	lncRNA	-3.53098	-1.18833	-3.51421	0.00266525	0.00621586	-1.54391
ENSMUSG00000046415.12	B430212C06Rik	lncRNA	-1.96545	0.0868341	-3.5095	0.00269258	0.00627463	-1.49319
ENSMUSG00000113429.3	Gm20063	lncRNA	1.14806	1.90581	3.50137	0.00274043	0.00636843	-1.77766
ENSMUSG00000097184.4	4632428C04Rik	lncRNA	-1.36649	1.43575	-3.50069	0.00274445	0.0063761	-1.76736
ENSMUSG00000086484.2	Nron	lncRNA	-2.35584	0.572295	-3.49812	0.00275981	0.00640502	-1.52717
ENSMUSG00000097615.3	Gm2061	lncRNA	1.66667	1.50546	3.49559	0.00277497	0.00643526	-1.72402
ENSMUSG00000100281.2	4930422M22Rik	lncRNA	-2.51674	-0.0239712	-3.4912	0.00280149	0.00648212	-1.49774
ENSMUSG00000085771.2	C230066G23Rik	lncRNA	-3.11327	-1.37313	-3.48823	0.00281958	0.00651885	-1.55566
ENSMUSG00000084950.8	Gm5577	lncRNA	-1.37324	1.47643	-3.48203	0.00285767	0.00659307	-1.74501
ENSMUSG00000073656.5	Gm10558	lncRNA	-1.53231	1.57648	-3.47791	0.00288333	0.00664445	-1.74093
ENSMUSG00000121492.1	6820431F20Rik	lncRNA	-0.541471	7.29745	-3.47333	0.00291205	0.00669923	-2.7618
ENSMUSG00000110246.3	C130073E24Rik	lncRNA	-2.22554	0.338529	-3.47226	0.00291882	0.00671219	-1.57374
ENSMUSG00000103217.2	Gm38287	lncRNA	1.53451	1.30774	3.47141	0.00292421	0.00672283	-1.67061
ENSMUSG00000087528.2	9830144P21Rik	lncRNA	1.54576	1.39992	3.46973	0.00293483	0.0067446	-1.66571
ENSMUSG00000109517.2	Gm44763	lncRNA	-1.60583	0.274211	-3.46839	0.0029434	0.00676103	-1.60676
ENSMUSG00000078640.10	Gm11627	lncRNA	1.87336	0.478595	3.4656	0.00296122	0.00678931	-1.57511
ENSMUSG00000109168.2	Gm44709	lncRNA	-0.849096	2.29785	-3.46264	0.00298024	0.00682315	-1.99532
ENSMUSG00000106683.2	Gm43263	lncRNA	-2.25009	0.0300444	-3.46258	0.00298065	0.00682321	-1.61129
ENSMUSG00000110440.2	Gm45894	lncRNA	-1.70192	0.220564	-3.45802	0.00301025	0.00687667	-1.59375
ENSMUSG00000085471.2	Ptprjos1	lncRNA	-3.72285	-1.45997	-3.45591	0.003024	0.0069045	-1.64835
ENSMUSG00000093629.2	Prox2os	lncRNA	-1.4777	1.20067	-3.45443	0.00303372	0.00692131	-1.7879
ENSMUSG00000106874.3	Gm20186	lncRNA	-0.583103	4.10846	-3.45273	0.00304494	0.00694061	-2.4659
ENSMUSG00000073485.4	H3f3aos	lncRNA	-2.3027	-0.621341	-3.45207	0.00304926	0.00694867	-1.5798
ENSMUSG00000084960.2	B430010I23Rik	lncRNA	-1.60264	0.968718	-3.45016	0.00306192	0.00697662	-1.68677
ENSMUSG00000120507.1	2310047K21Rik	lncRNA	1.2009	1.62847	3.44668	0.00308507	0.00702313	-1.82378
ENSMUSG00000104891.2	2510017J16Rik	lncRNA	-2.54211	-0.118834	-3.43605	0.00315686	0.00716054	-1.60587
ENSMUSG00000087259.9	2610035D17Rik	lncRNA	0.540867	4.1159	3.43315	0.00317674	0.00719728	-2.51039
ENSMUSG00000108532.2	Gm32647	lncRNA	-2.8099	-0.647944	-3.43181	0.003186	0.00721456	-1.61476
ENSMUSG00000097801.2	Gm26777	lncRNA	-1.35708	1.21914	-3.43124	0.00318991	0.00722248	-1.804
ENSMUSG00000085037.2	4933421O10Rik	lncRNA	-1.22084	2.06532	-3.43099	0.00319162	0.00722543	-1.98577
ENSMUSG00000111160.2	Gm48855	lncRNA	-1.87575	1.37463	-3.42815	0.00321132	0.00726164	-1.80546
ENSMUSG00000087300.2	Gm16725	lncRNA	-3.65332	-1.91534	-3.42657	0.00322235	0.00728376	-1.7208
ENSMUSG00000095193.5	Gm20939	lncRNA	2.42438	0.657923	3.41651	0.00329324	0.00741452	-1.6615
ENSMUSG00000097441.2	Gm26633	lncRNA	-3.65111	-2.25395	-3.4129	0.00331906	0.00746503	-1.6881
ENSMUSG00000072893.13	4933439C10Rik	lncRNA	-1.29738	3.06902	-3.41227	0.00332356	0.00747325	-2.25529
ENSMUSG00000063714.17	Sp3os	lncRNA	1.01838	2.64406	3.41028	0.00333795	0.00749984	-2.16143
ENSMUSG00000108081.2	Gm44026	lncRNA	-2.72925	-0.317403	-3.4078	0.00335586	0.00753625	-1.6518
ENSMUSG00000090230.3	Gm16315	lncRNA	-3.1664	-0.366317	-3.40629	0.00336685	0.00755804	-1.65435
ENSMUSG00000087478.3	4930506C21Rik	lncRNA	1.7875	1.30668	3.40526	0.0033744	0.00757114	-1.78891
ENSMUSG00000110373.3	Gm42303	lncRNA	-2.60689	0.609589	-3.40299	0.003391	0.00760452	-1.75943
ENSMUSG00000085875.4	Gm12905	lncRNA	-0.796361	4.30544	-3.4017	0.00340051	0.00762485	-2.60551
ENSMUSG00000106634.2	Gm43042	lncRNA	-2.37914	-0.49912	-3.40161	0.00340111	0.00762523	-1.6625
ENSMUSG00000085802.3	Gm16059	lncRNA	-3.34459	-1.33215	-3.39418	0.00345627	0.00773546	-1.73705
ENSMUSG00000097756.3	A730056A06Rik	lncRNA	3.19744	0.00888859	3.39389	0.00345838	0.00773886	-1.67849
ENSMUSG00000097536.3	2610037D02Rik	lncRNA	-1.51389	0.7684	-3.39172	0.0034747	0.00777046	-1.82909
ENSMUSG00000079564.4	Gm11149	lncRNA	-2.46299	0.185794	-3.38986	0.00348866	0.00779923	-1.71419
ENSMUSG00000120984.1	Gm57383	lncRNA	3.03284	-1.30058	3.38613	0.00351697	0.00785699	-1.72371
ENSMUSG00000113387.2	Gm31508	lncRNA	-3.11712	-0.915494	-3.38438	0.00353023	0.00788362	-1.69442
ENSMUSG00000092286.2	Dtnbos	lncRNA	-3.26759	-0.913669	-3.3842	0.00353163	0.00788576	-1.72717
ENSMUSG00000055048.9	Gm9962	lncRNA	-1.66724	0.244296	-3.38018	0.0035625	0.00794864	-1.7639
ENSMUSG00000120369.1	Snhg7	lncRNA	-1.42649	2.33087	-3.37438	0.00360744	0.00803466	-2.18182
ENSMUSG00000097039.10	Pvt1	lncRNA	-0.51603	4.31285	-3.37078	0.00363561	0.0080872	-2.71546
ENSMUSG00000116628.2	4930478L05Rik	lncRNA	-2.48541	-0.400497	-3.37065	0.00363659	0.00808836	-1.72627
ENSMUSG00000071036.4	Gm10309	lncRNA	-3.08511	0.354748	-3.37031	0.00363933	0.00809342	-1.75161
ENSMUSG00000121780.1	ENSMUSG00000121780	lncRNA	-1.49106	0.555037	-3.35879	0.00373105	0.00827129	-1.87761
ENSMUSG00000121394.1	Gm4988	lncRNA	-3.52457	0.220129	-3.35552	0.00375754	0.00832584	-1.74764
ENSMUSG00000109829.2	Gm45605	lncRNA	-1.99673	0.499761	-3.35545	0.00375806	0.00832594	-1.84067
ENSMUSG00000090157.8	Gm16534	lncRNA	-2.13768	0.152819	-3.34957	0.00380614	0.00842082	-1.81508
ENSMUSG00000106061.2	Gm43773	lncRNA	-2.67243	-0.983336	-3.3424	0.00386555	0.00853405	-1.77214
ENSMUSG00000111348.2	Gm19531	lncRNA	0.974975	1.9164	3.33574	0.00392159	0.00864679	-2.16923
ENSMUSG00000086533.4	Mypopos	lncRNA	-1.58045	1.41611	-3.33569	0.00392202	0.00864679	-2.01324
ENSMUSG00000104077.3	Gm37027	lncRNA	-1.92786	0.39409	-3.33287	0.00394593	0.00869732	-1.88085
ENSMUSG00000101698.2	Gm29562	lncRNA	-2.03974	-0.524584	-3.3315	0.00395765	0.00872099	-1.79925
ENSMUSG00000102302.2	Gm38190	lncRNA	-1.97297	0.723896	-3.33045	0.00396659	0.0087385	-1.91987
ENSMUSG00000079467.10	Gm14966	lncRNA	-1.41088	0.707379	-3.32761	0.00399102	0.00878353	-1.90177
ENSMUSG00000086067.2	Gm16183	lncRNA	-2.89628	-1.87363	-3.32628	0.00400246	0.00880652	-1.83718
ENSMUSG00000116718.3	Gm49668	lncRNA	-1.60144	1.17862	-3.32602	0.00400471	0.00880927	-2.01263
ENSMUSG00000121445.1	ENSMUSG00000121445	lncRNA	0.814555	3.52451	3.31699	0.00408361	0.00896081	-2.62258
ENSMUSG00000114854.2	Gm34354	lncRNA	-3.43244	-0.32433	-3.30987	0.00414682	0.00907654	-1.83496
ENSMUSG00000120414.1	Gm32261	lncRNA	-1.01851	2.11208	-3.30096	0.0042273	0.00923436	-2.27795
ENSMUSG00000084862.2	Gm16278	lncRNA	-1.52941	2.26214	-3.29385	0.00429266	0.00935624	-2.28775
ENSMUSG00000100833.2	Gm28988	lncRNA	-2.82783	-1.51694	-3.29235	0.00430657	0.00938424	-1.87283
ENSMUSG00000097061.3	9330151L19Rik	lncRNA	0.74192	4.52727	3.28976	0.00433071	0.00942985	-2.84751
ENSMUSG00000120931.1	Gm38632	lncRNA	-2.68605	-0.855904	-3.28892	0.00433854	0.00944457	-1.8818
ENSMUSG00000085436.3	Zfp335os	lncRNA	-1.12821	1.43973	-3.28743	0.00435253	0.00946673	-2.16603
ENSMUSG00000104693.2	Gm42941	lncRNA	-2.98198	-0.773187	-3.285	0.00437542	0.00950958	-1.87788
ENSMUSG00000106472.2	Gm43111	lncRNA	-2.43008	0.0901083	-3.28461	0.00437908	0.00951636	-1.92549
ENSMUSG00000056023.4	Gm9989	lncRNA	-1.12827	2.53807	-3.28156	0.00440797	0.00957205	-2.36964
ENSMUSG00000099373.2	Gm19667	lncRNA	-3.53334	-0.945469	-3.28122	0.00441117	0.00957783	-1.89936
ENSMUSG00000056687.11	Gm11696	lncRNA	-1.28659	1.2181	-3.27522	0.00446867	0.00968596	-2.14447
ENSMUSG00000100620.2	Gm28277	lncRNA	-3.58071	-1.86139	-3.27244	0.0044955	0.00973933	-1.96839
ENSMUSG00000097589.11	Dleu2	lncRNA	-0.725579	3.93009	-3.26461	0.004572	0.00988805	-2.80773
ENSMUSG00000117521.2	Gm50024	lncRNA	-1.48777	1.61645	-3.25866	0.00463109	0.00999622	-2.22486
ENSMUSG00000097699.3	5430400D12Rik	lncRNA	-1.50219	1.74481	-3.25712	0.00464647	0.010027	-2.25941
ENSMUSG00000110580.2	D830024N08Rik	lncRNA	-2.41294	-0.449188	-3.25397	0.0046781	0.010089	-1.93814
ENSMUSG00000085894.2	Gm15832	lncRNA	-2.58874	-0.809979	-3.25284	0.00468947	0.0101037	-1.93475
ENSMUSG00000086368.4	Gm13830	lncRNA	-1.44149	1.32265	-3.25038	0.00471438	0.0101486	-2.18868
ENSMUSG00000101693.2	Gm19461	lncRNA	-1.78048	0.615353	-3.24426	0.00477693	0.0102574	-2.11688
ENSMUSG00000098439.2	Hm629797	lncRNA	-2.5508	-0.774482	-3.2409	0.00481162	0.0103151	-1.95747
ENSMUSG00000092395.2	Gm20463	lncRNA	0.835228	2.54896	3.24076	0.00481315	0.0103172	-2.53042
ENSMUSG00000097375.4	6720427I07Rik	lncRNA	-1.18097	2.15167	-3.23704	0.00485184	0.0103938	-2.40596
ENSMUSG00000110455.2	Gm45904	lncRNA	-1.39066	0.973173	-3.23319	0.00489223	0.0104587	-2.19189
ENSMUSG00000114469.3	C730002L08Rik	lncRNA	2.49407	0.467309	3.22847	0.00494224	0.0105541	-2.03326
ENSMUSG00000102202.3	Gm33280	lncRNA	-3.4053	-1.48892	-3.2245	0.00498464	0.010633	-2.03574
ENSMUSG00000115816.2	Gm34589	lncRNA	-2.61523	-0.709908	-3.22377	0.0049924	0.0106457	-1.9891
ENSMUSG00000121309.1	ENSMUSG00000121309	lncRNA	-1.65771	2.26569	-3.22338	0.00499661	0.0106495	-2.41556
ENSMUSG00000084884.2	Gm12289	lncRNA	-4.22869	-2.22514	-3.2193	0.00504071	0.0107344	-2.04082
ENSMUSG00000092323.2	BB365896	lncRNA	-3.23875	-1.33859	-3.21585	0.00507824	0.0108065	-2.02811
ENSMUSG00000113425.2	Gm48653	lncRNA	-2.32535	-0.175312	-3.20993	0.00514335	0.0109285	-2.02434
ENSMUSG00000118369.2	Gm30541	lncRNA	-1.57644	1.06311	-3.20991	0.00514365	0.0109285	-2.21988
ENSMUSG00000097430.4	Gm10544	lncRNA	-1.97718	1.05344	-3.20825	0.00516203	0.0109636	-2.16695
ENSMUSG00000044694.3	2010007H06Rik	lncRNA	-1.51759	0.705979	-3.20647	0.00518179	0.0109955	-2.23288
ENSMUSG00000087266.3	Gm15991	lncRNA	-1.60149	0.472245	-3.20533	0.00519456	0.0110181	-2.14348
ENSMUSG00000117891.2	Gm41764	lncRNA	-3.82509	-0.442036	-3.20315	0.00521895	0.0110645	-2.02569
ENSMUSG00000097823.3	Gm16701	lncRNA	-1.19671	1.96491	-3.19283	0.00533608	0.0112776	-2.47336
ENSMUSG00000120735.1	Gm56620	lncRNA	-2.45888	-0.317363	-3.18929	0.00537679	0.0113582	-2.05373
ENSMUSG00000090534.2	Gm4675	lncRNA	2.87664	-1.58443	3.1822	0.00545936	0.0114981	-2.09616
ENSMUSG00000121897.1	ENSMUSG00000121897	lncRNA	-2.25487	-0.864032	-3.17763	0.00551321	0.0115921	-2.08383
ENSMUSG00000102101.2	Zbtb11os1	lncRNA	1.50782	1.75456	3.17353	0.00556208	0.0116754	-2.35092
ENSMUSG00000090458.2	Gm17122	lncRNA	-1.37775	0.975275	-3.16551	0.00565866	0.0118545	-2.34599
ENSMUSG00000109876.2	Gm45449	lncRNA	-1.09032	1.94304	-3.16546	0.00565931	0.0118545	-2.55455
ENSMUSG00000117896.2	AA387883	lncRNA	1.28196	1.04822	3.16267	0.00569332	0.0119094	-2.27174
ENSMUSG00000112404.2	Gm32442	lncRNA	-2.53843	-1.20501	-3.16058	0.00571896	0.0119549	-2.10148
ENSMUSG00000121758.1	ENSMUSG00000121758	lncRNA	-2.58473	-1.0891	-3.15727	0.00575973	0.012031	-2.1189
ENSMUSG00000116056.3	Gm4544	lncRNA	2.27662	-1.10884	3.15419	0.00579795	0.0120884	-2.11275
ENSMUSG00000086401.2	Gm15559	lncRNA	1.73262	0.789027	3.15209	0.00582413	0.0121344	-2.20969
ENSMUSG00000105003.2	Gm40055	lncRNA	-2.54406	-0.627781	-3.1515	0.00583155	0.0121456	-2.12457
ENSMUSG00000085379.3	2310058D17Rik	lncRNA	-1.22182	1.41599	-3.14851	0.005869	0.0122077	-2.4223
ENSMUSG00000115610.2	Gm31251	lncRNA	-2.4413	-0.751037	-3.14345	0.00593309	0.0123253	-2.13232
ENSMUSG00000093553.2	Gm20633	lncRNA	1.8021	1.67482	3.14096	0.00596492	0.0123824	-2.40457
ENSMUSG00000086527.2	Gm15856	lncRNA	-1.84621	-0.370746	-3.13583	0.00603087	0.0125001	-2.16976
ENSMUSG00000097697.4	4833412C05Rik	lncRNA	3.00411	-1.427	3.13341	0.00606229	0.0125593	-2.16331
ENSMUSG00000121107.1	9330133O14Rik	lncRNA	0.675378	3.17284	3.13123	0.00609066	0.0126137	-2.92128
ENSMUSG00000045008.3	9030612E09Rik	lncRNA	-1.70996	0.0798859	-3.13097	0.00609408	0.0126193	-2.2391
ENSMUSG00000045813.9	Gm9801	lncRNA	-1.44511	1.67745	-3.13005	0.00610609	0.0126426	-2.50649
ENSMUSG00000109781.2	Gm45509	lncRNA	-1.97781	0.286975	-3.12465	0.00617729	0.012768	-2.22394
ENSMUSG00000114595.2	Gm48004	lncRNA	-2.10816	-1.37717	-3.12191	0.00621367	0.0128337	-2.18117
ENSMUSG00000097275.2	Gm26648	lncRNA	-1.79326	0.773401	-3.11429	0.00631594	0.0130251	-2.32244
ENSMUSG00000097797.7	Gm26901	lncRNA	-2.59612	0.155996	-3.11211	0.00634554	0.0130785	-2.2378
ENSMUSG00000120522.1	Gm54109	lncRNA	2.11649	0.258839	3.1116	0.00635246	0.0130882	-2.22026
ENSMUSG00000117486.3	Gm30938	lncRNA	3.10835	-0.904471	3.10476	0.00644628	0.0132536	-2.21016
ENSMUSG00000085565.2	Gm15721	lncRNA	1.7816	0.0472687	3.09645	0.00656201	0.0134727	-2.26678
ENSMUSG00000050334.14	C130071C03Rik	lncRNA	-0.577823	5.46393	-3.09259	0.00661648	0.0135639	-3.48023
ENSMUSG00000093383.2	Gm20642	lncRNA	-3.11592	-0.947877	-3.08865	0.00667261	0.0136615	-2.22945
ENSMUSG00000117437.4	Gm33727	lncRNA	2.66553	-1.66472	3.08656	0.00670252	0.0137116	-2.23804
ENSMUSG00000056735.7	A930024E05Rik	lncRNA	-2.56333	-0.663981	-3.08519	0.00672219	0.0137439	-2.24052
ENSMUSG00000115867.3	Gm17753	lncRNA	-0.914594	2.11267	-3.08286	0.00675581	0.013803	-2.7597
ENSMUSG00000121318.1	ENSMUSG00000121318	lncRNA	1.62533	0.366116	3.08037	0.0067919	0.0138687	-2.34772
ENSMUSG00000116250.2	Gm34939	lncRNA	-1.81056	0.842481	-3.07847	0.00681954	0.0139203	-2.42849
ENSMUSG00000112433.2	Gm30122	lncRNA	-2.36716	-0.797186	-3.07465	0.00687542	0.0140214	-2.25478
ENSMUSG00000086675.2	Plxna4os2	lncRNA	-1.94614	-0.890008	-3.07024	0.0069407	0.0141218	-2.28057
ENSMUSG00000087644.2	Gm14703	lncRNA	-0.605997	7.27972	-3.06561	0.00700969	0.0142375	-3.62383
ENSMUSG00000105509.2	C130013H08Rik	lncRNA	1.59165	1.01446	3.06532	0.00701402	0.0142438	-2.4228
ENSMUSG00000116557.2	4933432I09Rik	lncRNA	-2.34528	-0.199341	-3.06455	0.00702558	0.0142649	-2.31653
ENSMUSG00000086118.2	Gm14169	lncRNA	-1.71775	1.05276	-3.06167	0.00706904	0.0143333	-2.48343
ENSMUSG00000105203.2	4933428P19Rik	lncRNA	2.40732	0.0733594	3.05339	0.00719529	0.0145495	-2.29156
ENSMUSG00000097287.5	D130017N08Rik	lncRNA	0.553082	4.5863	3.04611	0.00730804	0.0147364	-3.41075
ENSMUSG00000087363.2	Gm16347	lncRNA	-3.17959	-1.40437	-3.04283	0.00735944	0.0148266	-2.30995
ENSMUSG00000121840.1	ENSMUSG00000121840	lncRNA	-4.1093	-1.32523	-3.03201	0.0075314	0.0151367	-2.34646
ENSMUSG00000118550.2	Gm52965	lncRNA	-4.00219	-0.648906	-3.03187	0.00753366	0.0151395	-2.33783
ENSMUSG00000098155.2	Gm27022	lncRNA	-1.77785	0.697335	-3.03158	0.00753836	0.0151456	-2.49125
ENSMUSG00000052865.6	Gm13619	lncRNA	-1.71598	-0.0804286	-3.02938	0.0075738	0.0152076	-2.40958
ENSMUSG00000114369.3	Gm41077	lncRNA	-1.42731	1.08015	-3.02912	0.00757799	0.0152095	-2.62417
ENSMUSG00000089941.2	Gm16168	lncRNA	-2.0565	-1.0436	-3.02563	0.00763466	0.0153054	-2.34684
ENSMUSG00000118232.2	Gm50269	lncRNA	-2.78251	-1.07942	-3.02374	0.00766556	0.0153573	-2.35755
ENSMUSG00000087053.2	Gm15082	lncRNA	-1.56366	-0.185403	-3.01718	0.00777354	0.0155559	-2.45249
ENSMUSG00000097835.3	Gm26910	lncRNA	-1.58674	0.926121	-3.01642	0.00778612	0.0155758	-2.55572
ENSMUSG00000121880.1	ENSMUSG00000121880	lncRNA	-1.05065	1.74138	-3.01374	0.00783077	0.0156562	-2.80596
ENSMUSG00000112117.4	Rmst	lncRNA	-1.47296	1.5083	-3.01294	0.00784416	0.0156723	-2.65614
ENSMUSG00000097924.3	A730020E08Rik	lncRNA	-1.26436	0.985993	-3.01143	0.0078694	0.0157192	-2.64531
ENSMUSG00000087501.2	Gm12116	lncRNA	-2.49665	-0.539306	-3.01044	0.00788616	0.0157491	-2.40351
ENSMUSG00000121820.1	ENSMUSG00000121820	lncRNA	3.43912	-1.1267	3.01031	0.00788827	0.0157515	-2.37729
ENSMUSG00000086753.2	Gm15751	lncRNA	-2.24995	0.100461	-3.00859	0.00791729	0.0158023	-2.40194
ENSMUSG00000095332.3	Gm9821	lncRNA	-1.84359	0.276962	-3.0074	0.0079374	0.015837	-2.44771
ENSMUSG00000086905.2	Gm13716	lncRNA	2.25228	-0.382321	3.00691	0.00794574	0.0158465	-2.38236
ENSMUSG00000097277.9	2900076A07Rik	lncRNA	-0.941366	2.61123	-3.00556	0.00796863	0.0158832	-2.97337
ENSMUSG00000105842.2	Gm43329	lncRNA	-3.11992	-1.65376	-2.99312	0.0081826	0.0162692	-2.41317
ENSMUSG00000089633.4	A230009B12Rik	lncRNA	1.297	1.13331	2.98882	0.00825785	0.0163984	-2.62911
ENSMUSG00000120652.1	Gm56609	lncRNA	-0.988494	1.9675	-2.98694	0.00829112	0.0164534	-2.87063
ENSMUSG00000097429.2	Gm26520	lncRNA	-2.3327	-1.02675	-2.97817	0.00844737	0.0167239	-2.45243
ENSMUSG00000115821.2	6330576A10Rik	lncRNA	-2.0363	0.0558879	-2.97678	0.0084724	0.0167659	-2.4996
ENSMUSG00000102564.2	Gm37035	lncRNA	2.39936	-0.350714	2.97121	0.00857338	0.0169448	-2.44819
ENSMUSG00000096988.2	A930029G22Rik	lncRNA	-1.19585	1.08953	-2.96948	0.00860491	0.0170014	-2.71428
ENSMUSG00000037735.8	2810032G03Rik	lncRNA	0.637125	2.9347	2.96524	0.00868286	0.0171362	-3.16037
ENSMUSG00000108255.2	Gm16499	lncRNA	1.55505	1.21656	2.96358	0.00871361	0.0171911	-2.69557
ENSMUSG00000097267.3	1700109K24Rik	lncRNA	-1.97227	-0.470369	-2.9629	0.00872614	0.0172101	-2.48197
ENSMUSG00000085386.2	Gm13630	lncRNA	-2.01975	-0.472856	-2.96236	0.00873629	0.0172243	-2.48888
ENSMUSG00000085334.8	Gm12940	lncRNA	-0.714559	4.54203	-2.95993	0.00878151	0.0172903	-3.56749
ENSMUSG00000087434.2	Rab11fip4os1	lncRNA	-2.53607	-0.902935	-2.9514	0.00894224	0.0175675	-2.46961
ENSMUSG00000106710.2	Gm43166	lncRNA	-1.40107	0.553431	-2.94591	0.00904718	0.0177518	-2.65916
ENSMUSG00000115944.2	AU021063	lncRNA	2.06817	-0.796254	2.93992	0.00916285	0.0179468	-2.49961
ENSMUSG00000109590.2	Gm32710	lncRNA	-2.35819	-0.892167	-2.9263	0.0094317	0.0184386	-2.51279
ENSMUSG00000116249.2	Gm49484	lncRNA	-1.78783	0.075316	-2.92422	0.0094735	0.01851	-2.65041
ENSMUSG00000116305.3	Lncppara	lncRNA	-1.16755	1.96757	-2.92175	0.00952327	0.018599	-2.96957
ENSMUSG00000085023.2	Gm12744	lncRNA	-1.07363	1.21163	-2.91762	0.009607	0.0187418	-2.89005
ENSMUSG00000097440.3	Gm6277	lncRNA	1.47324	1.6013	2.9132	0.00969752	0.0188954	-2.81641
ENSMUSG00000115767.2	Gm10366	lncRNA	2.57476	-0.313767	2.90954	0.00977296	0.0190255	-2.54539
ENSMUSG00000087355.8	Gm13187	lncRNA	-2.41802	-1.28968	-2.90702	0.00982541	0.0191213	-2.55613
ENSMUSG00000085886.2	D030047H15Rik	lncRNA	-2.02339	0.485227	-2.90226	0.00992496	0.0192937	-2.67409
ENSMUSG00000115518.2	Gm10791	lncRNA	-1.56266	0.56958	-2.90199	0.00993052	0.0193024	-2.75237
ENSMUSG00000121818.1	Rpl37rt	lncRNA	0.732531	3.0302	2.89307	0.01012	0.0196123	-3.32092
ENSMUSG00000113647.2	Gm47210	lncRNA	1.42038	0.630478	2.88097	0.0103825	0.0200482	-2.74466
ENSMUSG00000121161.1	Gm31249	lncRNA	-3.33076	-0.912165	-2.88008	0.0104021	0.020075	-2.59264
ENSMUSG00000106688.2	Gm42851	lncRNA	-1.79571	0.510166	-2.87401	0.0105364	0.0202899	-2.74985
ENSMUSG00000102401.2	Gm37864	lncRNA	-1.80676	-0.41551	-2.87205	0.0105802	0.0203653	-2.67605
ENSMUSG00000100454.2	Gm28901	lncRNA	1.37318	0.933681	2.86958	0.0106357	0.020452	-2.86793
ENSMUSG00000112410.2	B230217J21Rik	lncRNA	-2.69969	-0.720156	-2.86911	0.0106462	0.0204656	-2.63697
ENSMUSG00000106086.2	Lef1os1	lncRNA	1.86511	-0.271677	2.86406	0.0107605	0.0206514	-2.67947
ENSMUSG00000087193.9	Gm14820	lncRNA	2.11982	-0.351161	2.85797	0.0108999	0.0208644	-2.67174
ENSMUSG00000086536.2	Gm12264	lncRNA	-1.76844	-0.281365	-2.85782	0.0109032	0.0208685	-2.7076
ENSMUSG00000110588.2	Gm45774	lncRNA	1.20914	0.604586	2.8571	0.0109199	0.0208936	-2.83671
ENSMUSG00000097783.3	Gm26747	lncRNA	2.88156	-1.53986	2.85152	0.0110492	0.0211021	-2.64128
ENSMUSG00000097471.10	5830432E09Rik	lncRNA	-1.98496	-0.85585	-2.85042	0.0110751	0.0211401	-2.65253
ENSMUSG00000087095.4	Emx2os	lncRNA	1.30252	1.22214	2.84743	0.0111452	0.0212578	-2.91297
ENSMUSG00000047935.19	Sox1ot	lncRNA	-0.709417	3.20201	-2.8458	0.0111834	0.0213143	-3.50997
ENSMUSG00000097182.4	A830009L08Rik	lncRNA	1.85195	0.20302	2.84201	0.0112732	0.0214625	-2.80737
ENSMUSG00000097331.3	F420014N23Rik	lncRNA	-1.9563	-0.372256	-2.83903	0.0113446	0.0215843	-2.70667
ENSMUSG00000109284.3	B230311B06Rik	lncRNA	2.06524	-1.24346	2.82622	0.011655	0.0220961	-2.70328
ENSMUSG00000087132.10	A930001C03Rik	lncRNA	0.835241	2.41469	2.82543	0.0116745	0.0221236	-3.33229
ENSMUSG00000121135.1	Hmga2-ps1	lncRNA	1.74763	0.539715	2.82455	0.0116962	0.0221576	-2.85248
ENSMUSG00000121235.1	Gm57252	lncRNA	1.08247	1.28039	2.82248	0.0117472	0.0222399	-3.0328
ENSMUSG00000097167.3	Gm16740	lncRNA	0.369964	4.91923	2.8215	0.0117715	0.0222764	-3.9453
ENSMUSG00000074385.4	Gm10684	lncRNA	-2.45521	-1.23658	-2.82004	0.0118077	0.0223329	-2.70243
ENSMUSG00000114117.2	Gm48795	lncRNA	0.838145	1.86546	2.81938	0.0118243	0.0223516	-3.18454
ENSMUSG00000113585.3	Gm19605	lncRNA	-1.44209	1.29237	-2.81934	0.0118252	0.0223516	-2.99704
ENSMUSG00000106202.2	Gm43727	lncRNA	-4.31207	-2.75356	-2.81719	0.0118788	0.0224409	-2.7044
ENSMUSG00000121011.1	Gm56975	lncRNA	-1.38245	0.354563	-2.81042	0.0120495	0.0227244	-2.86774
ENSMUSG00000056145.6	AI504432	lncRNA	-0.601629	2.94744	-2.80073	0.0122977	0.023143	-3.54975
ENSMUSG00000102713.2	Gm29994	lncRNA	-2.7896	-1.36475	-2.79635	0.0124115	0.0233396	-2.73376
ENSMUSG00000100002.4	Gm29642	lncRNA	-0.981565	1.30096	-2.79156	0.0125371	0.0235453	-3.1101
ENSMUSG00000085041.3	BB031773	lncRNA	1.40965	0.760947	2.78658	0.0126689	0.0237704	-2.94767
ENSMUSG00000097666.4	A330094K24Rik	lncRNA	1.80028	0.789133	2.78595	0.0126858	0.0237995	-2.86851
ENSMUSG00000085125.8	Gm16070	lncRNA	-1.42529	-0.48264	-2.7805	0.012832	0.0240384	-2.89977
ENSMUSG00000105858.2	2310074N15Rik	lncRNA	-1.78327	-0.34294	-2.78049	0.0128322	0.0240384	-2.86043
ENSMUSG00000074578.16	Zfas1	lncRNA	-0.621922	3.39646	-2.78012	0.0128423	0.0240522	-3.67061
ENSMUSG00000087475.5	4933406I18Rik	lncRNA	-2.93981	-1.23158	-2.77905	0.012871	0.0240886	-2.76581
ENSMUSG00000119994.1	A430046D13Rik	lncRNA	-0.734576	2.59834	-2.76968	0.0131268	0.0244991	-3.49363
ENSMUSG00000085403.2	Gm13068	lncRNA	-1.73241	-0.150237	-2.76731	0.0131922	0.0246003	-2.84584
ENSMUSG00000085830.2	Grin1os	lncRNA	-0.398605	4.57805	-2.76711	0.0131978	0.0246057	-3.98334
ENSMUSG00000100691.3	2010320M18Rik	lncRNA	-0.772742	2.16499	-2.76477	0.0132626	0.0247055	-3.46469
ENSMUSG00000055972.6	2810407A14Rik	lncRNA	2.2213	-0.549213	2.76376	0.0132909	0.0247504	-2.81099
ENSMUSG00000086943.3	4732414G09Rik	lncRNA	-1.69318	-0.416959	-2.76255	0.0133247	0.0247976	-2.84947
ENSMUSG00000098702.3	1500015A07Rik	lncRNA	-0.66455	2.70345	-2.75992	0.0133983	0.0249108	-3.54154
ENSMUSG00000044306.5	4930500M09Rik	lncRNA	-2.45877	-0.660457	-2.75963	0.0134064	0.0249232	-2.79677
ENSMUSG00000059277.14	R74862	lncRNA	0.823287	2.47718	2.75781	0.0134578	0.0250003	-3.46502
ENSMUSG00000106212.2	Gm43112	lncRNA	-1.96988	0.827315	-2.75618	0.0135039	0.0250807	-3.04152
ENSMUSG00000056411.3	Gm12500	lncRNA	1.66065	-0.0227489	2.75408	0.0135634	0.0251754	-2.89561
ENSMUSG00000121347.1	Gm2011	lncRNA	-0.683041	3.41489	-2.75293	0.013596	0.0252199	-3.75213
ENSMUSG00000097040.8	2610316D01Rik	lncRNA	-0.687806	3.30215	-2.75144	0.0136386	0.0252882	-3.66284
ENSMUSG00000097712.2	Gm10532	lncRNA	-1.7989	-0.822956	-2.75082	0.0136563	0.0253184	-2.83947
ENSMUSG00000097290.10	1300002E11Rik	lncRNA	0.673734	2.95921	2.75071	0.0136596	0.0253218	-3.60213
ENSMUSG00000052291.11	5330438D12Rik	lncRNA	-1.24521	0.818578	-2.74926	0.0137012	0.0253936	-3.09376
ENSMUSG00000097601.3	Gm26660	lncRNA	-1.01898	1.67531	-2.7476	0.0137488	0.0254631	-3.32086
ENSMUSG00000115756.2	Gm49519	lncRNA	-1.58078	0.369472	-2.74359	0.0138648	0.0256514	-2.98206
ENSMUSG00000104011.3	Gm32391	lncRNA	-0.639619	2.79167	-2.74313	0.0138783	0.0256705	-3.62032
ENSMUSG00000116946.3	Gm41442	lncRNA	-1.47201	0.471944	-2.74149	0.0139258	0.0257449	-3.06311
ENSMUSG00000086503.5	Xist	lncRNA	-3.16188	-0.135115	-2.73985	0.0139737	0.0258199	-2.86575
ENSMUSG00000084803.9	5830444B04Rik	lncRNA	-0.855214	1.77817	-2.73564	0.0140974	0.026024	-3.33028
ENSMUSG00000109849.2	Gm45645	lncRNA	2.12272	-0.162004	2.73509	0.0141136	0.0260469	-2.87008
ENSMUSG00000021874.14	4933413J09Rik	lncRNA	-2.67968	-1.55476	-2.72628	0.0143764	0.0264917	-2.85026
ENSMUSG00000052730.8	Gm5111	lncRNA	1.86797	-0.668704	2.72176	0.0145129	0.0267293	-2.89269
ENSMUSG00000113882.2	Gm48550	lncRNA	-2.19949	-1.00928	-2.72164	0.0145163	0.0267328	-2.87076
ENSMUSG00000074213.4	Gm10642	lncRNA	-1.25912	0.37988	-2.71937	0.0145854	0.0268489	-3.08849
ENSMUSG00000060380.4	C030014I23Rik	lncRNA	-0.91322	1.76212	-2.71717	0.0146525	0.0269527	-3.4033
ENSMUSG00000121079.1	Gm57389	lncRNA	1.26163	0.971306	2.71671	0.0146667	0.0269675	-3.15246
ENSMUSG00000087381.10	Gm16008	lncRNA	-1.32931	0.694924	-2.71511	0.0147159	0.0270439	-3.11866
ENSMUSG00000103785.3	Gm35025	lncRNA	-2.98096	-1.78346	-2.71476	0.0147266	0.0270579	-2.87153
ENSMUSG00000109814.2	Gm45847	lncRNA	-1.07095	1.80406	-2.71162	0.0148235	0.0272139	-3.39022
ENSMUSG00000097760.3	6030442K20Rik	lncRNA	-1.39507	0.449158	-2.70834	0.0149254	0.0273776	-3.07385
ENSMUSG00000104512.2	Gm37165	lncRNA	1.47349	0.0594441	2.70666	0.0149777	0.0274637	-3.06245
ENSMUSG00000085741.10	5430405H02Rik	lncRNA	-0.478166	3.47971	-2.70619	0.0149927	0.0274808	-3.84969
ENSMUSG00000106296.2	4632404M16Rik	lncRNA	-2.37935	-0.866966	-2.70388	0.0150649	0.0275932	-2.93895
ENSMUSG00000075555.14	Gm10863	lncRNA	1.97578	-0.23335	2.7002	0.0151812	0.0277802	-2.95369
ENSMUSG00000087633.2	Gm14455	lncRNA	1.22434	1.14863	2.69511	0.0153434	0.0280362	-3.23067
ENSMUSG00000042874.3	D930007J09Rik	lncRNA	1.41766	2.37081	2.69039	0.015495	0.028281	-3.32797
ENSMUSG00000114704.2	Gm48003	lncRNA	-3.2295	-1.63141	-2.69005	0.0155059	0.0282942	-2.91765
ENSMUSG00000111371.2	Gm47162	lncRNA	1.2936	0.621629	2.68534	0.0156591	0.0285388	-3.11174
ENSMUSG00000087334.2	AW495222	lncRNA	1.2867	0.679458	2.68165	0.01578	0.0287357	-3.16092
ENSMUSG00000086584.10	Gm12002	lncRNA	-2.29645	-0.946242	-2.67831	0.0158901	0.0289034	-2.94931
ENSMUSG00000113613.2	Gm40893	lncRNA	-2.14881	-0.73459	-2.67298	0.0160674	0.0291837	-3.0582
ENSMUSG00000114138.2	Gm36423	lncRNA	-0.768026	2.17461	-2.66715	0.0162635	0.0294909	-3.59652
ENSMUSG00000073374.5	C030034I22Rik	lncRNA	-1.03748	1.17906	-2.66508	0.0163336	0.029595	-3.36017
ENSMUSG00000121797.1	Gm15501	lncRNA	-0.866498	1.66385	-2.66231	0.0164281	0.0297224	-3.51743
ENSMUSG00000121345.1	2610005L07Rik	lncRNA	-0.536365	4.64713	-2.66064	0.0164851	0.0298163	-4.20746
ENSMUSG00000121472.1	ENSMUSG00000121472	lncRNA	-1.00356	1.67642	-2.6562	0.0166381	0.0300376	-3.42957
ENSMUSG00000100594.3	2810414N06Rik	lncRNA	1.29195	1.06578	2.65211	0.0167799	0.0302595	-3.30962
ENSMUSG00000111474.2	Gm32926	lncRNA	2.26619	-0.733583	2.64989	0.0168578	0.0303813	-2.98168
ENSMUSG00000113427.2	Gm46378	lncRNA	-1.22933	1.32032	-2.64486	0.0170346	0.0306498	-3.4032
ENSMUSG00000101225.2	1700008J07Rik	lncRNA	1.11924	1.0542	2.64187	0.0171409	0.0308032	-3.28008
ENSMUSG00000097855.10	A930007I19Rik	lncRNA	-0.905391	1.67555	-2.64051	0.0171892	0.0308837	-3.53531
ENSMUSG00000121477.1	ENSMUSG00000121477	lncRNA	-0.481776	4.47746	-2.63886	0.0172482	0.0309803	-4.22894
ENSMUSG00000093460.11	Six3os1	lncRNA	-1.16179	3.37227	-2.63013	0.0175632	0.0314884	-4.00465
ENSMUSG00000086708.2	Gm15577	lncRNA	-2.79026	-1.66067	-2.62625	0.0177053	0.0317011	-3.01061
ENSMUSG00000073154.12	9330158H04Rik	lncRNA	-1.51528	0.242677	-2.61823	0.0180019	0.0322027	-3.19931
ENSMUSG00000120690.1	Gm56654	lncRNA	-1.50515	0.0467051	-2.61644	0.0180686	0.0323122	-3.23651
ENSMUSG00000097268.2	Gm26805	lncRNA	1.65076	-0.164878	2.61253	0.0182155	0.0325254	-3.16636
ENSMUSG00000085566.2	A730017L22Rik	lncRNA	-0.382144	4.80909	-2.6108	0.0182809	0.0326247	-4.35913
ENSMUSG00000074776.5	Gm10754	lncRNA	0.929271	1.72663	2.61038	0.0182969	0.0326477	-3.50251
ENSMUSG00000085862.3	Gm13483	lncRNA	-1.80447	-0.579301	-2.60831	0.0183754	0.0327611	-3.10537
ENSMUSG00000105957.2	Gm43254	lncRNA	-1.28307	0.449549	-2.59314	0.018961	0.0336825	-3.33857
ENSMUSG00000120310.1	Gm56728	lncRNA	-1.26879	1.63319	-2.59079	0.0190532	0.0338327	-3.55209
ENSMUSG00000108621.3	Gm33989	lncRNA	-0.507426	4.57661	-2.58626	0.019232	0.034109	-4.34385
ENSMUSG00000097415.4	AU020206	lncRNA	-1.896	-0.149538	-2.58491	0.0192858	0.034194	-3.17477
ENSMUSG00000115311.3	Gm35823	lncRNA	1.08196	1.30015	2.58284	0.0193685	0.0343069	-3.49196
ENSMUSG00000097177.9	9330159M07Rik	lncRNA	-1.11435	0.796496	-2.5807	0.0194541	0.034437	-3.3998
ENSMUSG00000097435.2	Gm26783	lncRNA	-1.95668	-1.06616	-2.57956	0.0194999	0.0345043	-3.15289
ENSMUSG00000053332.15	Gas5	lncRNA	-0.349845	6.57607	-2.57873	0.0195332	0.0345528	-4.59603
ENSMUSG00000099625.2	Gm29325	lncRNA	-1.50678	0.152842	-2.57707	0.0196003	0.0346505	-3.27863
ENSMUSG00000112229.2	Gm48086	lncRNA	-2.9455	-1.4711	-2.57435	0.0197107	0.0348178	-3.09688
ENSMUSG00000099478.2	Gm28370	lncRNA	-0.477364	4.2303	-2.57331	0.0197529	0.0348784	-4.30478
ENSMUSG00000113088.2	Gm36757	lncRNA	2.44845	-1.09052	2.56933	0.0199156	0.0351304	-3.10684
ENSMUSG00000087038.11	2900079G21Rik	lncRNA	0.925029	2.32511	2.56205	0.0202167	0.0356066	-3.71703
ENSMUSG00000118061.3	Rbfaos	lncRNA	-0.524172	2.98144	-2.55295	0.020599	0.0361765	-4.04507
ENSMUSG00000087698.2	Gm13031	lncRNA	3.29566	-1.90183	2.55128	0.02067	0.0362723	-3.12921
ENSMUSG00000097343.3	9030407P20Rik	lncRNA	0.666601	2.39633	2.54748	0.020832	0.0365276	-3.84511
ENSMUSG00000085335.2	Gm13684	lncRNA	-1.91365	-0.0349465	-2.54613	0.0208899	0.0366109	-3.27066
ENSMUSG00000114780.3	AI197445	lncRNA	1.19279	0.600419	2.54428	0.0209694	0.0367209	-3.3501
ENSMUSG00000052248.18	Zeb2os	lncRNA	-1.39372	-0.318355	-2.54216	0.0210613	0.0368563	-3.30226
ENSMUSG00000100113.2	Gm28592	lncRNA	-0.673101	3.08632	-2.54077	0.0211213	0.0369502	-4.05975
ENSMUSG00000097504.2	4930516B21Rik	lncRNA	-1.35513	0.187398	-2.53692	0.0212892	0.0372181	-3.30573
ENSMUSG00000116656.2	Gm49708	lncRNA	-0.936798	1.98303	-2.53468	0.0213875	0.0373788	-3.76029
ENSMUSG00000043340.4	6530409C15Rik	lncRNA	-1.26566	1.06194	-2.53383	0.0214249	0.037433	-3.4891
ENSMUSG00000043833.8	2900005J15Rik	lncRNA	-1.30604	1.16394	-2.53377	0.0214274	0.0374337	-3.55416
ENSMUSG00000111854.2	Gm48740	lncRNA	-1.9558	-1.15813	-2.52997	0.0215952	0.0376783	-3.2004
ENSMUSG00000121489.1	1810014B01Rik	lncRNA	0.696695	2.08303	2.52363	0.021878	0.0381301	-3.83011
ENSMUSG00000087639.2	Gm15512	lncRNA	-0.997246	1.95153	-2.52166	0.0219666	0.0382656	-3.85606
ENSMUSG00000097577.4	6230400D17Rik	lncRNA	1.25535	0.900204	2.52146	0.0219757	0.0382778	-3.52541
ENSMUSG00000097405.3	D630044L22Rik	lncRNA	1.69148	-0.34817	2.52038	0.022024	0.0383429	-3.25315
ENSMUSG00000110390.2	Gm45869	lncRNA	-1.80325	-0.445423	-2.51241	0.0223868	0.0388479	-3.28706
ENSMUSG00000097411.3	B430218F22Rik	lncRNA	0.948196	1.7102	2.50941	0.0225251	0.0390493	-3.71459
ENSMUSG00000102234.2	Gm37885	lncRNA	1.34659	0.476073	2.50715	0.0226296	0.0392036	-3.42684
ENSMUSG00000087129.2	Gm16316	lncRNA	-2.13427	-0.856463	-2.50037	0.0229456	0.039697	-3.27724
ENSMUSG00000085081.3	Rptoros	lncRNA	-2.5661	-1.43873	-2.49798	0.0230581	0.0398519	-3.25028
ENSMUSG00000120298.1	Gm57450	lncRNA	-0.973873	1.58432	-2.4964	0.0231327	0.0399613	-3.69519
ENSMUSG00000089998.3	Phtf1os	lncRNA	-0.614707	3.19478	-2.49304	0.0232925	0.0402096	-4.19874
ENSMUSG00000073415.5	Gm10501	lncRNA	-0.712221	2.78132	-2.4908	0.0233992	0.0403803	-4.11678
ENSMUSG00000087694.9	A530058N18Rik	lncRNA	-0.695543	2.24122	-2.48896	0.0234874	0.0405104	-3.98184
ENSMUSG00000121198.1	Gm57453	lncRNA	-1.08991	0.547229	-2.48854	0.0235076	0.0405355	-3.55959
ENSMUSG00000075010.7	AW112010	lncRNA	2.21634	-1.15656	2.48572	0.0236433	0.0407433	-3.27589
ENSMUSG00000087497.9	2810001G20Rik	lncRNA	-0.511073	3.31179	-2.48384	0.0237343	0.0408882	-4.26065
ENSMUSG00000121655.1	ENSMUSG00000121655	lncRNA	0.735776	2.27269	2.4766	0.0240877	0.041416	-3.93753
ENSMUSG00000086191.3	Zfp652os	lncRNA	1.77624	0.0320622	2.47628	0.0241033	0.0414388	-3.35387
ENSMUSG00000087579.9	Hectd2os	lncRNA	-0.920725	1.48644	-2.47347	0.0242419	0.0416406	-3.75335
ENSMUSG00000037982.19	Gm9725	lncRNA	0.816248	2.09299	2.47192	0.0243187	0.0417521	-3.92534
ENSMUSG00000121832.1	Gm5124	lncRNA	-0.837564	1.99251	-2.4698	0.0244238	0.0419129	-3.97332
ENSMUSG00000118026.3	Gm50335	lncRNA	1.89121	-0.0635095	2.46824	0.0245017	0.0420377	-3.35369
ENSMUSG00000087479.3	Gm16835	lncRNA	-0.597546	2.94322	-2.46794	0.024517	0.0420598	-4.12661
ENSMUSG00000078143.5	Gm17344	lncRNA	-0.489709	3.04942	-2.46776	0.0245256	0.0420705	-4.20908
ENSMUSG00000054006.15	D630008O14Rik	lncRNA	-0.997292	0.931011	-2.46698	0.0245647	0.0421212	-3.65609
ENSMUSG00000109857.3	Gm53058	lncRNA	-1.19397	1.32068	-2.46621	0.0246036	0.0421838	-3.73693
ENSMUSG00000055370.4	Gm9968	lncRNA	-1.89902	-0.521289	-2.46565	0.0246314	0.0422068	-3.40434
ENSMUSG00000085715.3	Tsix	lncRNA	-2.02731	-0.538963	-2.46405	0.0247119	0.0423324	-3.37061
ENSMUSG00000087435.2	Gm16323	lncRNA	1.47294	-0.121613	2.46237	0.0247968	0.0424612	-3.45007
ENSMUSG00000092545.9	Gm20319	lncRNA	-1.26497	-0.329044	-2.45551	0.0251454	0.0430039	-3.45855
ENSMUSG00000118030.2	Gm50163	lncRNA	1.12266	0.761522	2.45326	0.025261	0.0431681	-3.57127
ENSMUSG00000085408.3	C530005A16Rik	lncRNA	0.575827	2.78562	2.44294	0.0257966	0.043998	-4.15128
ENSMUSG00000093606.3	B130034C11Rik	lncRNA	-0.871235	1.04993	-2.43915	0.0259964	0.0442959	-3.72753
ENSMUSG00000110631.2	Gm42047	lncRNA	-1.00471	1.52305	-2.43894	0.0260075	0.0443105	-3.8364
ENSMUSG00000105659.2	4930509H03Rik	lncRNA	-1.67795	0.38346	-2.43348	0.0262975	0.0447485	-3.57275
ENSMUSG00000112112.3	Gm48508	lncRNA	2.1044	-1.01541	2.43238	0.0263561	0.0448265	-3.36749
ENSMUSG00000097233.2	Gm17552	lncRNA	1.41257	1.0877	2.42977	0.0264962	0.0450256	-3.66007
ENSMUSG00000115771.3	Gm49312	lncRNA	-1.53332	-0.426306	-2.41283	0.0274218	0.0463882	-3.44504
ENSMUSG00000106164.3	9430085M18Rik	lncRNA	1.34389	0.272527	2.41141	0.0275008	0.0464951	-3.54235
ENSMUSG00000103719.2	Gm38039	lncRNA	-1.08771	0.919911	-2.41058	0.0275472	0.0465602	-3.71436
ENSMUSG00000056771.9	Gm10010	lncRNA	-0.533945	3.61922	-2.40781	0.0277017	0.046799	-4.48422
ENSMUSG00000079070.11	Gm3985	lncRNA	-1.02499	0.570997	-2.40768	0.0277094	0.0468074	-3.67466
ENSMUSG00000103380.2	Gm37756	lncRNA	-1.57607	0.354061	-2.40521	0.0278479	0.0469828	-3.60935
ENSMUSG00000108228.3	6430584L05Rik	lncRNA	1.08433	0.607092	2.40257	0.0279971	0.047203	-3.65964
ENSMUSG00000093738.3	AI606473	lncRNA	2.5013	-0.593112	2.40133	0.0280675	0.0472944	-3.42607
ENSMUSG00000100837.9	1700063D05Rik	lncRNA	1.96586	-0.423521	2.39966	0.0281626	0.0474185	-3.43872
ENSMUSG00000085132.3	Gm12265	lncRNA	-1.38015	0.0646763	-2.39546	0.0284026	0.0477723	-3.53482
ENSMUSG00000102917.2	Gm37724	lncRNA	-1.77237	-0.749942	-2.39385	0.0284954	0.0478918	-3.46603
ENSMUSG00000100220.2	Gm29331	lncRNA	-1.64122	-0.557397	-2.39095	0.0286628	0.0481273	-3.45234
ENSMUSG00000086826.2	Gm11739	lncRNA	-1.7651	-0.642558	-2.39075	0.0286741	0.0481417	-3.50699
ENSMUSG00000092569.4	Gm20544	lncRNA	-1.10006	0.537135	-2.38954	0.0287444	0.0482413	-3.67116
ENSMUSG00000097777.9	Gm16794	lncRNA	-1.11239	0.664892	-2.38871	0.0287925	0.0483174	-3.76834
ENSMUSG00000121084.1	Gm56860	lncRNA	-1.00506	2.18415	-2.38652	0.0289203	0.0484996	-4.0532
ENSMUSG00000106888.2	Gm42848	lncRNA	-2.07022	-1.31907	-2.38351	0.0290962	0.0487342	-3.41627
ENSMUSG00000097745.2	AI115009	lncRNA	-1.52897	0.996264	-2.38051	0.0292731	0.0489841	-3.76298
ENSMUSG00000111110.2	Gm36855	lncRNA	2.317	-0.973613	2.38043	0.0292779	0.0489874	-3.40799
ENSMUSG00000109907.2	Gm45321	lncRNA	-3.11819	-1.89688	-2.37778	0.0294347	0.0492311	-3.3943
ENSMUSG00000107379.2	Gm43126	lncRNA	-0.939836	1.09271	-2.37748	0.0294524	0.0492466	-3.80008
ENSMUSG00000108957.2	Gm45235	lncRNA	-1.3928	0.341145	-2.37715	0.0294718	0.0492745	-3.62314
ENSMUSG00000097029.3	Gm26560	lncRNA	1.77309	-0.313818	2.37505	0.0295973	0.0494654	-3.53493
ENSMUSG00000104631.2	Gm43774	lncRNA	-2.31163	-1.6744	-2.36784	0.0300301	0.0500986	-3.43235
ENSMUSG00000121319.1	ENSMUSG00000121319	lncRNA	1.88232	-0.5163	2.36098	0.0304477	0.0506896	-3.51072
ENSMUSG00000085982.2	9530051G07Rik	lncRNA	-1.6377	0.0872783	-2.35666	0.0307135	0.0511079	-3.58305
ENSMUSG00000097145.7	9230114K14Rik	lncRNA	-0.665279	2.41231	-2.35614	0.0307452	0.0511462	-4.25331
ENSMUSG00000121879.1	Zfp862-ps	lncRNA	0.366379	4.46973	2.35471	0.0308343	0.0512703	-4.75402
ENSMUSG00000118057.2	B020010K11Rik	lncRNA	0.353356	9.03614	2.34467	0.0314622	0.052206	-5.03106
ENSMUSG00000110243.2	Gm45631	lncRNA	1.42076	0.170348	2.34336	0.0315453	0.052329	-3.62201
ENSMUSG00000043168.13	4930426D05Rik	lncRNA	-1.71518	-0.799233	-2.34154	0.0316607	0.0524859	-3.54425
ENSMUSG00000085440.2	Sorbs2os	lncRNA	-1.22984	0.939288	-2.34006	0.0317544	0.0526314	-3.83116
ENSMUSG00000053749.13	Gm9920	lncRNA	-1.41276	0.00240079	-2.33564	0.0320375	0.0530357	-3.67127
ENSMUSG00000090031.4	4732440D04Rik	lncRNA	-0.793759	2.48806	-2.33175	0.0322886	0.0534212	-4.25304
ENSMUSG00000085828.2	Gm15612	lncRNA	-0.864713	1.41902	-2.33021	0.0323884	0.0535462	-4.00992
ENSMUSG00000090226.2	Gm16110	lncRNA	-2.81933	-0.919852	-2.32879	0.0324801	0.0536827	-3.53591
ENSMUSG00000106943.4	Dancr	lncRNA	-0.849296	1.75609	-2.32773	0.0325492	0.0537817	-4.14092
ENSMUSG00000093721.2	Gm3896	lncRNA	-1.92494	-0.998475	-2.32538	0.032703	0.0540055	-3.54453
ENSMUSG00000097413.3	A830052D11Rik	lncRNA	1.87995	-0.288306	2.32078	0.0330055	0.054454	-3.54992
ENSMUSG00000079179.11	Rab10os	lncRNA	-0.358901	5.87059	-2.31529	0.03337	0.0549936	-5.0556
ENSMUSG00000096953.3	Gm26571	lncRNA	1.94578	-0.565823	2.31353	0.0334878	0.0551515	-3.5316
ENSMUSG00000097231.3	Gm26852	lncRNA	-2.30196	-0.664293	-2.31283	0.0335348	0.0552238	-3.59158
ENSMUSG00000108435.2	Gm45051	lncRNA	-1.14313	0.869887	-2.30696	0.03393	0.0558381	-3.8639
ENSMUSG00000054910.6	4931415C17Rik	lncRNA	-0.773075	2.28015	-2.29059	0.0350567	0.0574775	-4.34952
ENSMUSG00000121717.1	ENSMUSG00000121717	lncRNA	-0.732035	1.65615	-2.2885	0.0352034	0.0576912	-4.20978
ENSMUSG00000092448.2	Gm20387	lncRNA	-0.720096	1.66871	-2.28827	0.0352193	0.0577066	-4.17529
ENSMUSG00000120982.1	Gm56670	lncRNA	0.462227	3.52514	2.28456	0.0354807	0.0580841	-4.65525
ENSMUSG00000104674.3	Gm42756	lncRNA	1.17497	1.72921	2.28309	0.0355843	0.058218	-4.09222
ENSMUSG00000121444.1	ENSMUSG00000121444	lncRNA	-1.47231	-0.683009	-2.28223	0.0356457	0.0583023	-3.70181
ENSMUSG00000097093.4	C330013E15Rik	lncRNA	1.51845	-0.456871	2.28012	0.0357955	0.0585255	-3.71793
ENSMUSG00000097881.9	Celrr	lncRNA	1.62592	-0.0311294	2.27967	0.0358274	0.0585723	-3.75692
ENSMUSG00000093452.5	Zfhx2os	lncRNA	-1.03128	2.83181	-2.27959	0.0358332	0.0585764	-4.45336
ENSMUSG00000101970.10	Chaserr	lncRNA	-0.629766	2.9075	-2.27561	0.0361183	0.0589876	-4.50375
ENSMUSG00000073532.4	Gm7276	lncRNA	-0.758457	1.25536	-2.27437	0.0362074	0.0591168	-4.09703
ENSMUSG00000120883.1	Gm56552	lncRNA	-0.832647	1.21485	-2.27244	0.0363466	0.0593158	-4.11869
ENSMUSG00000121708.1	ENSMUSG00000121708	lncRNA	-1.82133	-0.745535	-2.2724	0.0363495	0.0593158	-3.71959
ENSMUSG00000084890.3	A830036E02Rik	lncRNA	-0.556049	4.26981	-2.27011	0.0365153	0.0595643	-4.88565
ENSMUSG00000105076.2	A930003O13Rik	lncRNA	-1.12822	1.10982	-2.26963	0.0365497	0.0596038	-4.05307
ENSMUSG00000100876.2	2810454H06Rik	lncRNA	2.14859	-0.657513	2.26804	0.0366659	0.0597713	-3.65765
ENSMUSG00000097055.3	Gm4419	lncRNA	0.939867	1.13134	2.26421	0.0369454	0.0601878	-3.99958
ENSMUSG00000093467.2	Gm20659	lncRNA	0.339744	5.16102	2.26218	0.0370947	0.0604087	-5.06916
ENSMUSG00000117757.2	Gm50169	lncRNA	-0.562474	2.96239	-2.26195	0.0371115	0.0604202	-4.55756
ENSMUSG00000105255.2	Gm42413	lncRNA	1.05635	0.24513	2.26195	0.0371121	0.0604202	-3.83706
ENSMUSG00000101952.2	Gm10550	lncRNA	0.661283	2.34306	2.25768	0.0374278	0.0608724	-4.30186
ENSMUSG00000110483.2	Gm45702	lncRNA	1.5324	-0.264702	2.24834	0.0381269	0.0618667	-3.7339
ENSMUSG00000109669.3	Gm45472	lncRNA	1.26325	-0.307449	2.24576	0.0383226	0.062127	-3.81409
ENSMUSG00000120954.1	Gm56716	lncRNA	-1.21302	0.584798	-2.24196	0.0386116	0.0625265	-3.95673
ENSMUSG00000110980.3	Gm47204	lncRNA	-1.1069	0.580018	-2.23962	0.0387908	0.0627879	-4.00405
ENSMUSG00000086843.4	E030013I19Rik	lncRNA	1.86492	-0.740238	2.23872	0.0388599	0.0628824	-3.68612
ENSMUSG00000097288.2	Gm2155	lncRNA	2.37862	-1.1064	2.23724	0.0389742	0.0630383	-3.6472
ENSMUSG00000121866.1	Zfp133-ps	lncRNA	-0.729732	1.4409	-2.23658	0.0390252	0.063115	-4.22341
ENSMUSG00000104283.2	Gm37459	lncRNA	-1.31603	0.80471	-2.23201	0.0393793	0.0636176	-4.01953
ENSMUSG00000110830.3	Gm46218	lncRNA	-1.22556	0.625281	-2.22336	0.0400574	0.0645711	-4.00805
ENSMUSG00000087184.3	Gm11650	lncRNA	1.76801	-0.478584	2.21791	0.0404903	0.0652094	-3.82096
ENSMUSG00000107561.2	Gm44264	lncRNA	-1.98312	-0.638854	-2.21515	0.0407113	0.0655024	-3.74007
ENSMUSG00000093908.3	Gm5784	lncRNA	-0.854776	1.24268	-2.21458	0.0407571	0.0655612	-4.20544
ENSMUSG00000102215.2	Gm2464	lncRNA	2.22574	-0.667587	2.21371	0.0408274	0.0656622	-3.76138
ENSMUSG00000085058.3	8030453O22Rik	lncRNA	0.872886	1.72934	2.20439	0.0415835	0.0667808	-4.25958
ENSMUSG00000121810.1	Pphln1-ps1	lncRNA	1.00831	0.950636	2.20205	0.0417749	0.0670574	-4.13411
ENSMUSG00000015451.18	C4a	lncRNA	-1.97146	0.0815257	-2.19795	0.0421139	0.0675401	-3.95015
ENSMUSG00000086825.2	Gm15675	lncRNA	-1.71611	-0.804319	-2.19286	0.042537	0.0681072	-3.81507
ENSMUSG00000106702.2	Gm42846	lncRNA	-0.929961	0.837731	-2.19052	0.0427332	0.0684026	-4.13637
ENSMUSG00000107008.5	Gm2762	lncRNA	-1.69248	-0.435467	-2.1823	0.0434274	0.0693941	-3.78698
ENSMUSG00000110618.2	Gm39822	lncRNA	1.60149	0.129657	2.18145	0.0435002	0.0694748	-3.96375
ENSMUSG00000106082.5	4930404A12Rik	lncRNA	1.03141	0.7365	2.16762	0.0446948	0.0710906	-4.08473
ENSMUSG00000086944.2	Gm15859	lncRNA	-2.70714	-1.54638	-2.16707	0.0447433	0.0711612	-3.7496
ENSMUSG00000085218.9	BB218582	lncRNA	1.21503	0.0268319	2.16607	0.0448305	0.0712871	-3.96113
ENSMUSG00000109460.2	Gm45591	lncRNA	-1.84259	-0.975859	-2.16524	0.0449031	0.0713638	-3.87468
ENSMUSG00000084849.2	Gm16105	lncRNA	1.22587	0.832673	2.16484	0.0449387	0.0714075	-4.0481
ENSMUSG00000111465.2	Gm47113	lncRNA	-1.58193	-0.0745216	-2.16295	0.0451044	0.0716451	-3.91941
ENSMUSG00000113722.3	Snhg10	lncRNA	-0.713125	2.15151	-2.16272	0.0451256	0.0716722	-4.48415
ENSMUSG00000120670.1	Gm56610	lncRNA	-0.941087	1.20983	-2.16136	0.0452454	0.0718366	-4.26028
ENSMUSG00000113856.3	Gm10790	lncRNA	0.855747	1.30258	2.15827	0.0455192	0.0721949	-4.23201
ENSMUSG00000114230.2	Gm48239	lncRNA	-1.52246	0.628546	-2.15678	0.0456524	0.0723654	-4.02745
ENSMUSG00000075511.11	1700001L05Rik	lncRNA	1.21781	0.94415	2.15635	0.04569	0.0724185	-4.13398
ENSMUSG00000087088.4	Gm16638	lncRNA	-0.606385	2.59593	-2.15526	0.0457874	0.0725487	-4.64876
ENSMUSG00000097321.7	1700028E10Rik	lncRNA	-1.07328	0.413871	-2.15513	0.0457995	0.0725595	-4.05491
ENSMUSG00000106692.2	Gm36447	lncRNA	2.42395	-1.41171	2.15112	0.0461594	0.0730639	-3.74915
ENSMUSG00000085526.3	Gm16083	lncRNA	-1.35975	0.215533	-2.15002	0.0462585	0.0731945	-4.07009
ENSMUSG00000112586.2	Gm6729	lncRNA	-2.38606	-1.25599	-2.14892	0.0463577	0.0733251	-3.77877
ENSMUSG00000115667.2	Gm10389	lncRNA	-3.04167	-2.07959	-2.14627	0.0465985	0.0736928	-3.73731
ENSMUSG00000121050.1	Gm57047	lncRNA	-1.49097	-0.220933	-2.1443	0.0467771	0.0739222	-3.9659
ENSMUSG00000089713.2	Gm16564	lncRNA	-1.51641	-0.562556	-2.14206	0.0469825	0.0742201	-3.8444
ENSMUSG00000117130.2	Gm49802	lncRNA	-3.05229	-1.73459	-2.14045	0.0471299	0.0744062	-3.77713
ENSMUSG00000121867.1	ENSMUSG00000121867	lncRNA	0.461095	3.41849	2.14031	0.0471429	0.0744202	-4.83354
ENSMUSG00000106981.2	Gm45495	lncRNA	-0.511381	2.87553	-2.13851	0.0473081	0.0746543	-4.78973
ENSMUSG00000092483.2	Gm20421	lncRNA	1.43243	0.244945	2.13348	0.0477738	0.0752761	-3.99541
ENSMUSG00000086740.2	Gm17029	lncRNA	-0.660869	2.3555	-2.13226	0.0478868	0.0753955	-4.64331
ENSMUSG00000120834.1	Gm36012	lncRNA	-1.40309	-0.680538	-2.12678	0.0484006	0.0761328	-4.03369
ENSMUSG00000110863.2	Gm34655	lncRNA	-1.50636	-0.817703	-2.12664	0.0484136	0.0761406	-3.88874
ENSMUSG00000111868.2	Gm47398	lncRNA	-1.02061	0.309015	-2.1187	0.0491662	0.0772062	-4.12331
ENSMUSG00000096974.4	Gm26881	lncRNA	1.06915	0.98052	2.11498	0.0495222	0.0777097	-4.20773
ENSMUSG00000053925.6	Gm9929	lncRNA	-1.04612	1.87745	-2.11324	0.0496897	0.0779378	-4.53657
ENSMUSG00000090255.8	4921534H16Rik	lncRNA	-2.50696	-0.955017	-2.11295	0.0497173	0.0779742	-3.88134
ENSMUSG00000086851.2	A430108G06Rik	lncRNA	1.00943	0.81062	2.11285	0.0497273	0.077983	-4.20872
ENSMUSG00000121151.1	Gm56909	lncRNA	0.895635	1.11425	2.11093	0.0499129	0.0782462	-4.3018
ENSMUSG00000097537.4	2610020C07Rik	lncRNA	-1.27983	0.498942	-2.11	0.0500024	0.0783726	-4.11602
ENSMUSG00000105703.3	Gm43305	lncRNA	0.302364	5.08244	2.1028	0.050705	0.0793537	-5.34721
ENSMUSG00000053714.10	4732471J01Rik	lncRNA	-0.552406	2.66429	-2.10257	0.0507276	0.0793822	-4.73285
ENSMUSG00000120237.1	Gm57223	lncRNA	-0.883861	0.92187	-2.09641	0.0513361	0.0802274	-4.27057
ENSMUSG00000084799.9	Ino80dos	lncRNA	-0.716301	1.94236	-2.09578	0.0513983	0.0803105	-4.61622
ENSMUSG00000116114.3	Gm35853	lncRNA	1.61814	-0.234299	2.09284	0.0516913	0.0807253	-4.01539
ENSMUSG00000087042.2	Gm11611	lncRNA	-1.83325	-0.967914	-2.09103	0.051872	0.0809534	-3.93101
ENSMUSG00000086645.3	Gm15743	lncRNA	-0.764369	1.3254	-2.09101	0.0518742	0.0809534	-4.45731
ENSMUSG00000105412.2	Gm43768	lncRNA	-2.3502	-1.44979	-2.08585	0.0523944	0.0816572	-3.83607
ENSMUSG00000089706.9	B230216N24Rik	lncRNA	-0.886866	2.35004	-2.08539	0.0524408	0.081703	-4.70152
ENSMUSG00000104874.2	Gm43387	lncRNA	-2.14985	-1.2505	-2.0849	0.0524899	0.0817696	-3.87384
ENSMUSG00000085996.2	A830012C17Rik	lncRNA	-1.52004	0.577252	-2.0668	0.0543532	0.0844259	-4.18455
ENSMUSG00000117171.2	C230013L11Rik	lncRNA	-0.516042	3.04701	-2.06651	0.054384	0.0844589	-4.89434
ENSMUSG00000118087.3	4833438C02Rik	lncRNA	1.15115	1.18505	2.06309	0.0547427	0.0848887	-4.36729
ENSMUSG00000087367.3	Gm15491	lncRNA	0.559213	2.37004	2.05971	0.0550992	0.085389	-4.71638
ENSMUSG00000121485.1	ENSMUSG00000121485	lncRNA	0.519844	3.93001	2.05476	0.0556256	0.0860987	-5.14275
ENSMUSG00000097827.2	5330439K02Rik	lncRNA	-1.60026	0.2847	-2.05378	0.0557302	0.086238	-4.18979
ENSMUSG00000121083.1	4930423K06Rik	lncRNA	1.07806	0.554177	2.05211	0.055909	0.0864842	-4.28445
ENSMUSG00000100572.2	2410021H03Rik	lncRNA	-2.48966	-1.85055	-2.05025	0.0561091	0.0867586	-3.87755
ENSMUSG00000120113.1	Fam120aos	lncRNA	-0.578459	2.71643	-2.05023	0.056111	0.0867586	-4.83155
ENSMUSG00000097240.2	Gm26614	lncRNA	-1.23667	-0.275668	-2.04581	0.0565891	0.0873627	-4.14896
ENSMUSG00000086290.11	Snhg12	lncRNA	-0.649863	2.27988	-2.04076	0.057139	0.08807	-4.766
ENSMUSG00000087368.8	BC065397	lncRNA	-0.947409	0.919338	-2.03813	0.057428	0.0884381	-4.36899
ENSMUSG00000093656.2	Gm20628	lncRNA	0.999082	1.49837	2.03702	0.0575493	0.0886094	-4.47317
ENSMUSG00000086472.2	Gm16172	lncRNA	-1.47471	-0.684565	-2.03695	0.0575571	0.0886136	-4.0093
ENSMUSG00000120232.1	Gm56557	lncRNA	2.05512	-1.04174	2.03116	0.0581983	0.089546	-3.98006
ENSMUSG00000115729.2	Gm5468	lncRNA	1.47561	-0.108058	2.03054	0.0582674	0.0896445	-4.13217
ENSMUSG00000120462.1	Gm56602	lncRNA	-1.36745	-0.655812	-2.02961	0.0583712	0.0897885	-4.11978
ENSMUSG00000114937.2	Gm30054	lncRNA	-1.35667	-0.121925	-2.02675	0.058691	0.0901939	-4.15534
ENSMUSG00000097785.4	B230217O12Rik	lncRNA	0.569799	2.67284	2.02534	0.058849	0.0903972	-4.88852
ENSMUSG00000121819.1	6330549D23Rik	lncRNA	-0.774124	1.12975	-2.02368	0.0590365	0.0906616	-4.50821
ENSMUSG00000097652.4	Mhrt	lncRNA	-0.898667	1.73954	-2.02265	0.0591529	0.0908086	-4.60757
ENSMUSG00000118138.2	Gm50322	lncRNA	-1.57268	-1.18473	-2.02231	0.0591906	0.0908586	-4.05373
ENSMUSG00000117956.2	Gm50196	lncRNA	-2.20714	-1.47707	-2.01177	0.060393	0.0924306	-3.95797
ENSMUSG00000114200.2	Gm34721	lncRNA	-1.58067	-0.690017	-2.00979	0.0606208	0.0927268	-4.12171
ENSMUSG00000084898.3	Gm12371	lncRNA	1.09213	0.0122968	2.00857	0.0607622	0.0928987	-4.1705
ENSMUSG00000105895.2	Gm42829	lncRNA	-0.736982	1.62646	-2.00657	0.0609939	0.0931751	-4.66372
ENSMUSG00000100455.2	Gm29170	lncRNA	0.477767	2.82555	2.00262	0.0614536	0.0937931	-4.93974
ENSMUSG00000109089.3	4833411C07Rik	lncRNA	-1.54121	-0.673622	-2.00224	0.0614983	0.093845	-4.11735
ENSMUSG00000111063.3	Zfp660	lncRNA	-0.987565	0.114016	-1.99982	0.061782	0.0942373	-4.33272
ENSMUSG00000041789.8	2700046A07Rik	lncRNA	1.62501	-0.179146	1.99948	0.0618216	0.0942864	-4.12559
ENSMUSG00000054944.8	5330416C01Rik	lncRNA	1.35984	-0.136078	1.99834	0.0619551	0.0944439	-4.2737
ENSMUSG00000085776.10	5430402O13Rik	lncRNA	1.13737	0.348216	1.99529	0.0623156	0.0949114	-4.26812
ENSMUSG00000100039.2	Gm28959	lncRNA	-0.869609	1.45321	-1.99481	0.0623718	0.0949889	-4.58098
ENSMUSG00000110393.4	Gm36445	lncRNA	1.615	-0.849143	1.9919	0.0627176	0.0954742	-4.09483
ENSMUSG00000110790.2	Gm47079	lncRNA	1.00137	0.807897	1.98814	0.0631673	0.0960674	-4.38186
ENSMUSG00000121792.1	ENSMUSG00000121792	lncRNA	0.862295	2.49576	1.9836	0.063713	0.096839	-4.89228
ENSMUSG00000120254.1	Gm32960	lncRNA	0.882018	0.924693	1.97988	0.0641641	0.0974322	-4.44619
ENSMUSG00000097204.4	Gm17690	lncRNA	-0.688408	1.7977	-1.97868	0.0643101	0.0975949	-4.75166
ENSMUSG00000073236.6	2500004C02Rik	lncRNA	0.429793	3.01552	1.97721	0.0644889	0.0978242	-5.06269
ENSMUSG00000115422.2	4930452G13Rik	lncRNA	1.7274	-0.493877	1.97716	0.0644949	0.0978248	-4.10197
ENSMUSG00000113216.3	Gm40841	lncRNA	-0.438269	3.3557	-1.97529	0.0647233	0.0981375	-5.18327
ENSMUSG00000117356.2	Gm46633	lncRNA	-1.0189	0.4199	-1.97382	0.0649032	0.0983928	-4.37228
ENSMUSG00000097649.4	Gm10561	lncRNA	0.921335	0.633599	1.96967	0.0654144	0.0990576	-4.42442
ENSMUSG00000092373.2	Gm20535	lncRNA	-2.37294	-1.69562	-1.96618	0.0658471	0.0996357	-4.02196
ENSMUSG00000096995.4	2810029C07Rik	lncRNA	-0.425297	3.62637	-1.96524	0.0659649	0.099764	-5.24227
ENSMUSG00000084846.2	A730011C13Rik	lncRNA	-1.20667	0.280259	-1.96523	0.0659658	0.099764	-4.31226
ENSMUSG00000097379.3	Gm26873	lncRNA	-0.975767	0.701683	-1.95774	0.0669046	0.10101	-4.5345
ENSMUSG00000105055.2	Gm43079	lncRNA	-0.732727	1.38998	-1.95756	0.0669274	0.101036	-4.72535
ENSMUSG00000097585.4	E230029C05Rik	lncRNA	-0.716657	1.96003	-1.95445	0.0673211	0.101569	-4.83995
ENSMUSG00000096956.4	Snhg18	lncRNA	1.34242	-0.894063	1.95103	0.0677563	0.102095	-4.20532
ENSMUSG00000121001.1	Gm57461	lncRNA	0.928819	0.909687	1.94482	0.0685522	0.103153	-4.53476
ENSMUSG00000102097.2	A930006L05Rik	lncRNA	-0.750174	2.93234	-1.94373	0.0686929	0.103333	-5.06054
ENSMUSG00000120188.1	Gm56606	lncRNA	-1.0635	-0.034045	-1.94297	0.0687917	0.103461	-4.40725
ENSMUSG00000094002.6	Silc1	lncRNA	-0.360035	4.09651	-1.9397	0.0692159	0.104015	-5.47372
ENSMUSG00000120035.1	Gm32934	lncRNA	-1.21872	0.0541764	-1.93958	0.0692309	0.104015	-4.34247
ENSMUSG00000110447.2	Gm31518	lncRNA	1.06227	0.0776911	1.93598	0.0697012	0.104659	-4.38072
ENSMUSG00000053588.5	A730061H03Rik	lncRNA	1.8303	-1.38609	1.93247	0.0701616	0.10526	-4.08463
ENSMUSG00000086918.3	4930429F24Rik	lncRNA	-1.36416	-0.528996	-1.9257	0.071058	0.106403	-4.26469
ENSMUSG00000086429.11	Gt(ROSA)26Sor	lncRNA	-0.40651	3.45121	-1.92048	0.071756	0.107322	-5.29046
ENSMUSG00000097057.2	Gm17638	lncRNA	-0.804974	1.6135	-1.91949	0.0718888	0.107504	-4.73251
ENSMUSG00000079242.3	C730034F03Rik	lncRNA	-0.834929	1.37371	-1.91352	0.072697	0.108593	-4.67234
ENSMUSG00000099760.2	Gm28800	lncRNA	0.938556	0.671268	1.9134	0.0727133	0.108608	-4.54576
ENSMUSG00000085558.9	4930412C18Rik	lncRNA	1.01082	0.719517	1.90644	0.0736642	0.109832	-4.56264
ENSMUSG00000097680.2	Gm26642	lncRNA	-1.86407	-1.61266	-1.90636	0.0736749	0.109839	-4.12386
ENSMUSG00000100164.2	2610306M01Rik	lncRNA	0.458413	2.6675	1.90284	0.0741608	0.110498	-5.12423
ENSMUSG00000087306.8	A230004M16Rik	lncRNA	-1.15829	-0.356793	-1.90009	0.074542	0.111029	-4.36236
ENSMUSG00000121730.1	ENSMUSG00000121730	lncRNA	1.77385	-0.98392	1.891	0.0758144	0.112648	-4.21223
ENSMUSG00000078349.5	AW011738	lncRNA	-0.505315	2.45593	-1.88799	0.0762397	0.113222	-5.07143
ENSMUSG00000097433.2	Gm26781	lncRNA	1.49159	-0.0640656	1.88777	0.0762719	0.113251	-4.28297
ENSMUSG00000079669.4	Gm17396	lncRNA	-0.48338	2.56923	-1.88763	0.0762914	0.113261	-5.1038
ENSMUSG00000120358.1	Gm56786	lncRNA	1.43326	-0.951924	1.88711	0.0763653	0.113352	-4.2418
ENSMUSG00000085316.3	D330050G23Rik	lncRNA	1.17996	-0.0213943	1.88705	0.0763739	0.113355	-4.39609
ENSMUSG00000112302.2	Gm48226	lncRNA	0.583581	2.18001	1.88468	0.0767108	0.113778	-4.94569
ENSMUSG00000045746.4	B230317F23Rik	lncRNA	0.886514	1.29453	1.88468	0.076711	0.113778	-4.6723
ENSMUSG00000073067.11	9130019P16Rik	lncRNA	0.805289	1.62067	1.88435	0.0767577	0.113829	-4.8143
ENSMUSG00000111950.3	Gm48893	lncRNA	-1.01532	-0.347149	-1.87883	0.0775486	0.114847	-4.45082
ENSMUSG00000087002.2	Gm16277	lncRNA	-0.706402	1.16542	-1.87793	0.0776778	0.115009	-4.78853
ENSMUSG00000087484.2	2900089D17Rik	lncRNA	-1.77753	-1.77207	-1.86885	0.0789971	0.116717	-4.21455
ENSMUSG00000120117.1	Gm57408	lncRNA	-0.677977	1.00843	-1.86484	0.0795848	0.117408	-4.74239
ENSMUSG00000020164.8	Kcnmb4os1	lncRNA	-1.04937	0.172146	-1.85551	0.0809693	0.119261	-4.54827
ENSMUSG00000120979.1	Gm56718	lncRNA	-0.870593	1.12493	-1.85539	0.0809881	0.119276	-4.74439
ENSMUSG00000086822.4	5330413P13Rik	lncRNA	1.31679	-0.319134	1.85386	0.0812161	0.119575	-4.3299
ENSMUSG00000107994.2	D830050J10Rik	lncRNA	0.919084	0.597283	1.8513	0.081602	0.120063	-4.54235
ENSMUSG00000097794.3	Gm2990	lncRNA	1.59216	-0.647019	1.84735	0.0821981	0.120819	-4.25193
ENSMUSG00000051074.6	4930579K19Rik	lncRNA	-1.02882	0.225262	-1.83691	0.0837941	0.122847	-4.52894
ENSMUSG00000097318.4	1700007L15Rik	lncRNA	1.17337	-0.444486	1.83684	0.0838048	0.122852	-4.4133
ENSMUSG00000099851.2	Gm29542	lncRNA	1.0883	0.352598	1.8359	0.083949	0.123023	-4.54029
ENSMUSG00000112828.2	Gm48495	lncRNA	-1.48201	-0.984952	-1.83581	0.0839637	0.123034	-4.27658
ENSMUSG00000120664.1	Gm56688	lncRNA	1.39437	-0.43878	1.83489	0.0841053	0.123201	-4.33364
ENSMUSG00000110419.3	AW046200	lncRNA	-1.55795	-0.679206	-1.82787	0.0851968	0.124654	-4.38981
ENSMUSG00000121177.1	Gm57325	lncRNA	-1.05665	-0.17003	-1.82676	0.0853705	0.124888	-4.49185
ENSMUSG00000062470.11	Fbxl12os	lncRNA	-0.589351	1.96848	-1.82288	0.0859807	0.125655	-4.97331
ENSMUSG00000093502.3	Gm20700	lncRNA	-1.61806	-1.43751	-1.82098	0.0862812	0.126011	-4.26259
ENSMUSG00000096981.3	Gm16845	lncRNA	-0.976524	0.729816	-1.82066	0.0863322	0.126075	-4.6572
ENSMUSG00000120442.1	Gm56829	lncRNA	-0.471641	5.30382	-1.81939	0.0865332	0.126327	-5.84633
ENSMUSG00000114961.2	A930002C04Rik	lncRNA	0.67364	1.49216	1.81921	0.0865608	0.126356	-4.84211
ENSMUSG00000073073.5	Gm8098	lncRNA	-0.790027	1.23716	-1.81649	0.0869933	0.126904	-4.79646
ENSMUSG00000097439.8	Gm16754	lncRNA	-0.5826	1.75219	-1.8109	0.0878876	0.127996	-5.00534
ENSMUSG00000120130.1	Gm56640	lncRNA	-0.93711	0.517296	-1.80503	0.0888357	0.129217	-4.63619
ENSMUSG00000105975.5	Gm9831	lncRNA	-1.2389	0.852932	-1.80206	0.0893195	0.129846	-4.68777
ENSMUSG00000078308.3	Gm47854	lncRNA	0.856482	0.428511	1.79717	0.0901197	0.130836	-4.63591
ENSMUSG00000092626.3	9130230N09Rik	lncRNA	0.656042	1.44608	1.79683	0.0901755	0.130906	-4.88452
ENSMUSG00000113960.2	4933412O06Rik	lncRNA	-0.856943	0.48698	-1.79376	0.0906815	0.131565	-4.65519
ENSMUSG00000113683.2	Gm47123	lncRNA	-1.5108	-0.718711	-1.79245	0.0908978	0.131797	-4.39457
ENSMUSG00000085227.3	6330418K02Rik	lncRNA	0.526989	2.2023	1.78784	0.0916646	0.132795	-5.1466
ENSMUSG00000121878.1	Zim3	lncRNA	-0.590929	2.14468	-1.78687	0.0918266	0.133018	-5.14966
ENSMUSG00000120193.1	Gm36457	lncRNA	-0.72118	0.627675	-1.78541	0.0920704	0.133284	-4.81014
ENSMUSG00000115109.2	Gm49032	lncRNA	0.822169	0.212283	1.78357	0.092379	0.133709	-4.63611
ENSMUSG00000117322.2	6330415G19Rik	lncRNA	-0.888632	0.686069	-1.77897	0.0931541	0.13472	-4.787
ENSMUSG00000119981.1	Gm57382	lncRNA	-0.730956	0.944696	-1.77874	0.0931935	0.134766	-4.85235
ENSMUSG00000044081.9	Zfp85os	lncRNA	1.0055	1.16739	1.77862	0.0932129	0.134782	-4.82541
ENSMUSG00000086350.3	B230369F24Rik	lncRNA	0.53654	2.39903	1.77843	0.093246	0.134808	-5.22435
ENSMUSG00000115813.2	Gm46447	lncRNA	-1.12553	-0.199157	-1.77821	0.0932823	0.134828	-4.5323
ENSMUSG00000096056.2	Gm21986	lncRNA	-2.20138	-0.844157	-1.7763	0.0936061	0.135218	-4.41402
ENSMUSG00000100252.8	Mir124-2hg	lncRNA	-0.29308	5.06658	-1.7737	0.0940495	0.135792	-5.88866
ENSMUSG00000097604.2	Gm17322	lncRNA	0.693565	2.36554	1.7736	0.0940654	0.135804	-5.1963
ENSMUSG00000046219.10	C230012O17Rik	lncRNA	-0.989985	0.153659	-1.77033	0.0946256	0.136568	-4.65079
ENSMUSG00000097276.3	4930525G20Rik	lncRNA	0.844851	0.349762	1.76233	0.0960068	0.138283	-4.67499
ENSMUSG00000087256.2	Gm15990	lncRNA	-1.83671	-1.56474	-1.76231	0.0960104	0.138283	-4.33462
ENSMUSG00000096934.2	Gm26658	lncRNA	0.736487	0.804381	1.7593	0.0965329	0.138911	-4.77786
ENSMUSG00000086938.11	4930481A15Rik	lncRNA	1.14288	-0.043866	1.75891	0.0966019	0.138988	-4.60919
ENSMUSG00000114036.2	Gm48228	lncRNA	0.68344	1.33196	1.757	0.0969365	0.139435	-4.92257
ENSMUSG00000120277.1	Gm2885	lncRNA	-1.07195	0.294162	-1.74516	0.0990291	0.142143	-4.70692
ENSMUSG00000097320.9	Tmem147os	lncRNA	0.348552	3.07119	1.73641	0.1006	0.144139	-5.50443
ENSMUSG00000098087.3	Gm17750	lncRNA	1.40096	-0.372749	1.73479	0.100893	0.144489	-4.51011
ENSMUSG00000115810.3	Gm49066	lncRNA	-0.87677	1.25464	-1.73415	0.101009	0.144597	-4.93243
ENSMUSG00000085084.9	4930570G19Rik	lncRNA	-0.510086	2.07508	-1.72917	0.101918	0.145743	-5.24192
ENSMUSG00000096299.5	Gm21814	lncRNA	-0.740187	0.962276	-1.72859	0.102023	0.14587	-4.88186
ENSMUSG00000074807.4	Gm10762	lncRNA	-0.837035	0.995139	-1.72392	0.102882	0.146991	-4.94497
ENSMUSG00000121793.1	ENSMUSG00000121793	lncRNA	-0.342696	5.74108	-1.72376	0.102912	0.147022	-6.06783
ENSMUSG00000084998.2	Gm16279	lncRNA	-0.310413	3.9043	-1.7217	0.103293	0.147494	-5.74884
ENSMUSG00000120187.1	Gm54266	lncRNA	-1.04829	-0.345835	-1.71794	0.103989	0.148345	-4.63074
ENSMUSG00000117900.2	Gm50323	lncRNA	1.19922	-0.162594	1.71674	0.104214	0.148617	-4.5988
ENSMUSG00000087305.10	A430035B10Rik	lncRNA	0.686966	0.815993	1.7108	0.105326	0.14996	-4.88868
ENSMUSG00000085767.2	Gm13563	lncRNA	1.02384	-0.0262447	1.70823	0.10581	0.150524	-4.64697
ENSMUSG00000112666.2	Gm48485	lncRNA	-0.967854	0.359516	-1.7082	0.105816	0.150524	-4.80829
ENSMUSG00000121895.1	ENSMUSG00000121895	lncRNA	-0.806115	0.760304	-1.70667	0.106106	0.150876	-4.91026
ENSMUSG00000043993.8	2900052L18Rik	lncRNA	-0.67071	1.54062	-1.70081	0.107221	0.152289	-5.04575
ENSMUSG00000089718.3	2310075C17Rik	lncRNA	1.33487	-0.643067	1.70029	0.10732	0.152405	-4.51184
ENSMUSG00000109408.2	A930037H05Rik	lncRNA	-0.495165	2.32975	-1.6904	0.109227	0.154789	-5.35361
ENSMUSG00000118202.2	C030017B01Rik	lncRNA	-0.28182	3.82602	-1.68807	0.10968	0.155331	-5.76966
ENSMUSG00000116029.3	Gm41414	lncRNA	-1.58077	-1.43328	-1.68765	0.109761	0.155421	-4.50881
ENSMUSG00000097207.9	6030443J06Rik	lncRNA	1.14282	0.440493	1.68706	0.109878	0.155548	-4.70934
ENSMUSG00000112639.2	A730063M14Rik	lncRNA	-0.798743	0.0914101	-1.67314	0.112624	0.159078	-4.80442
ENSMUSG00000073000.4	Ppp1r36dn	lncRNA	-0.873334	-0.207111	-1.67078	0.113096	0.15963	-4.74271
ENSMUSG00000097000.4	Gm17435	lncRNA	-0.564458	1.78987	-1.66512	0.114232	0.16104	-5.22462
ENSMUSG00000097063.5	Pantr2	lncRNA	-0.515418	2.34328	-1.65961	0.11535	0.162408	-5.35633
ENSMUSG00000098912.9	1500004A13Rik	lncRNA	0.186308	6.70689	1.65652	0.115979	0.163111	-6.21739
ENSMUSG00000121503.1	H2-K2	lncRNA	-1.19714	0.234854	-1.65472	0.116349	0.163554	-4.8504
ENSMUSG00000107191.2	Gm43579	lncRNA	-0.331084	3.21411	-1.65033	0.117252	0.164705	-5.72449
ENSMUSG00000121374.1	ENSMUSG00000121374	lncRNA	-0.208234	5.63473	-1.64843	0.117645	0.165152	-6.16314
ENSMUSG00000121798.1	2810025M15Rik	lncRNA	-0.349097	3.80504	-1.64607	0.118133	0.16577	-5.84343
ENSMUSG00000039563.8	2210406O10Rik	lncRNA	0.741894	0.699548	1.64097	0.119197	0.16701	-4.95539
ENSMUSG00000121377.1	Gm5113	lncRNA	-0.251124	4.93459	-1.63646	0.120145	0.168098	-6.10121
ENSMUSG00000096935.7	1700113A16Rik	lncRNA	-0.38386	3.16409	-1.63557	0.120333	0.168321	-5.64771
ENSMUSG00000097926.2	Gm26575	lncRNA	-1.23327	0.536938	-1.6353	0.12039	0.168374	-4.91229
ENSMUSG00000115249.2	Gm49085	lncRNA	-0.65342	1.45684	-1.63514	0.120423	0.168393	-5.13539
ENSMUSG00000097360.9	9430065F17Rik	lncRNA	-0.885909	-0.40007	-1.63258	0.120964	0.169016	-4.72012
ENSMUSG00000097080.10	1700086O06Rik	lncRNA	0.61488	1.85292	1.62891	0.121744	0.169971	-5.23634
ENSMUSG00000121395.1	ENSMUSG00000121395	lncRNA	-0.394729	6.53444	-1.62736	0.122076	0.170368	-6.25519
ENSMUSG00000121788.1	4930431P19Rik	lncRNA	-0.576623	2.59135	-1.6219	0.123246	0.171823	-5.52531
ENSMUSG00000097619.9	4833422M21Rik	lncRNA	-1.32835	-0.624683	-1.6184	0.124004	0.172783	-4.74727
ENSMUSG00000115220.2	Gm49768	lncRNA	-0.880681	0.139958	-1.61646	0.124423	0.173299	-4.90572
ENSMUSG00000086308.3	G630016G05Rik	lncRNA	-0.852062	0.648815	-1.61402	0.124954	0.173998	-4.98811
ENSMUSG00000086095.3	Gm15328	lncRNA	-0.988289	0.0213866	-1.61337	0.125096	0.174127	-4.82262
ENSMUSG00000120961.1	Gm56624	lncRNA	-1.94642	-1.402	-1.61288	0.125203	0.174262	-4.60592
ENSMUSG00000120285.1	Gm30439	lncRNA	-0.736908	1.01599	-1.60928	0.125992	0.175235	-5.11787
ENSMUSG00000120361.1	Gm56889	lncRNA	1.09583	-0.0463769	1.60692	0.12651	0.175872	-4.86166
ENSMUSG00000107143.2	Gm6598	lncRNA	-0.912624	0.0354111	-1.60525	0.126877	0.176342	-4.83406
ENSMUSG00000120885.1	Gm57243	lncRNA	-0.832374	0.450235	-1.60194	0.127609	0.177163	-5.00791
ENSMUSG00000097414.3	B130046B21Rik	lncRNA	0.448901	2.55679	1.6007	0.127886	0.177478	-5.52652
ENSMUSG00000120309.1	Gm56745	lncRNA	1.39146	-1.31456	1.5969	0.128733	0.178537	-4.68806
ENSMUSG00000117815.2	Gm50166	lncRNA	0.719802	1.07867	1.59539	0.12907	0.178966	-5.07153
ENSMUSG00000120013.1	Gm57273	lncRNA	0.793674	0.337651	1.59286	0.129637	0.17961	-4.88762
ENSMUSG00000110396.2	Gm36737	lncRNA	0.810201	0.531025	1.58938	0.130423	0.180579	-4.97687
ENSMUSG00000054412.6	Gm4793	lncRNA	-0.75455	0.327582	-1.58896	0.130518	0.180689	-4.90445
ENSMUSG00000097350.4	4732491K20Rik	lncRNA	-0.397239	2.69215	-1.58712	0.130933	0.181135	-5.58573
ENSMUSG00000087473.8	Gm13883	lncRNA	-0.828288	0.394148	-1.58478	0.131465	0.181785	-4.94413
ENSMUSG00000079414.6	Gm11110	lncRNA	1.09715	-0.630103	1.58129	0.132262	0.182775	-4.76693
ENSMUSG00000097491.2	Gm2366	lncRNA	-1.1864	-0.670509	-1.57999	0.132558	0.183125	-4.77553
ENSMUSG00000087466.4	A330041J22Rik	lncRNA	1.77179	-1.29482	1.57811	0.132989	0.18362	-4.51613
ENSMUSG00000086155.9	9430041J12Rik	lncRNA	0.797762	0.60622	1.57331	0.134097	0.184903	-4.97323
ENSMUSG00000097706.2	E030037K01Rik	lncRNA	-0.821147	0.357949	-1.57314	0.134135	0.184941	-4.92041
ENSMUSG00000092386.2	Gm20536	lncRNA	1.0502	0.10392	1.57262	0.134257	0.185066	-4.81377
ENSMUSG00000120945.1	Gm56809	lncRNA	1.29506	-0.388822	1.5725	0.134285	0.185085	-4.69263
ENSMUSG00000121490.1	C920006O11Rik	lncRNA	0.512697	1.86928	1.57062	0.134719	0.185598	-5.37205
ENSMUSG00000097899.3	Gm16894	lncRNA	-0.613249	1.0045	-1.56456	0.136133	0.187184	-5.14323
ENSMUSG00000118383.2	Gm50321	lncRNA	0.973806	0.529472	1.56402	0.136261	0.187314	-4.88016
ENSMUSG00000097727.10	F630040K05Rik	lncRNA	1.2686	-0.285941	1.56368	0.13634	0.187409	-4.79487
ENSMUSG00000120996.1	Gm56817	lncRNA	1.50089	-0.437841	1.56008	0.137188	0.188437	-4.69559
ENSMUSG00000086844.3	B230206H07Rik	lncRNA	-0.696614	1.08998	-1.55984	0.137244	0.188475	-5.28526
ENSMUSG00000092564.4	BC051226	lncRNA	-0.661806	1.57829	-1.55245	0.138996	0.190481	-5.31113
ENSMUSG00000120868.1	Gm56800	lncRNA	1.02782	-0.960462	1.55035	0.139497	0.191093	-4.77215
ENSMUSG00000120629.1	Gm56575	lncRNA	1.12686	-0.242297	1.55008	0.139561	0.191166	-4.83772
ENSMUSG00000121317.1	ENSMUSG00000121317	lncRNA	-1.08142	-0.504227	-1.5486	0.139917	0.191609	-4.77714
ENSMUSG00000103985.2	Gm37446	lncRNA	0.848005	1.76548	1.54112	0.14172	0.193806	-5.36034
ENSMUSG00000116772.3	4930483P17Rik	lncRNA	-1.00985	-0.267648	-1.5399	0.142015	0.194134	-4.91112
ENSMUSG00000120196.1	Gm57367	lncRNA	-1.21134	-0.0638632	-1.53471	0.143281	0.195652	-4.82507
ENSMUSG00000091509.8	Gm17066	lncRNA	-0.85956	0.119598	-1.53172	0.144011	0.196406	-4.97672
ENSMUSG00000120777.1	Gm56626	lncRNA	-0.465439	2.84549	-1.52698	0.14518	0.197802	-5.69263
ENSMUSG00000118234.2	Gm50115	lncRNA	0.360334	2.80048	1.52468	0.145749	0.198485	-5.71894
ENSMUSG00000085072.2	Ict1os	lncRNA	-1.18046	-0.825686	-1.52031	0.146838	0.199753	-4.81918
ENSMUSG00000103436.2	Gm36995	lncRNA	-0.620755	2.57318	-1.5203	0.146841	0.199753	-5.6497
ENSMUSG00000106791.2	4930553P18Rik	lncRNA	-0.753127	0.490892	-1.51605	0.147905	0.201063	-5.04837
ENSMUSG00000097322.9	A530083I20Rik	lncRNA	-0.979728	-0.51547	-1.51495	0.148181	0.201407	-4.87992
ENSMUSG00000054457.7	9430021M05Rik	lncRNA	0.403053	3.22491	1.51398	0.148425	0.201657	-5.79656
ENSMUSG00000105987.6	AI506816	lncRNA	0.705971	1.62808	1.51333	0.148589	0.201822	-5.33763
ENSMUSG00000105052.5	Gm21655	lncRNA	-2.46926	-2.20294	-1.50897	0.149691	0.203115	-4.55122
ENSMUSG00000121013.1	Gm57304	lncRNA	-0.637801	1.47013	-1.50886	0.149719	0.203137	-5.37887
ENSMUSG00000097023.10	Mir9-3hg	lncRNA	0.263657	4.81071	1.50813	0.149905	0.203368	-6.22526
ENSMUSG00000120100.1	Gm56546	lncRNA	-0.958478	-0.0498556	-1.50683	0.150235	0.20376	-4.99355
ENSMUSG00000073627.8	C130036L24Rik	lncRNA	-0.474323	2.08256	-1.504	0.150955	0.20461	-5.50841
ENSMUSG00000085207.3	Gm11767	lncRNA	-0.354033	3.01195	-1.50338	0.151115	0.204763	-5.80037
ENSMUSG00000121015.1	Gm56721	lncRNA	-1.49441	-1.29208	-1.50324	0.151149	0.204794	-4.68268
ENSMUSG00000092536.3	Gm20501	lncRNA	1.61984	-0.396635	1.50151	0.151594	0.205318	-4.80753
ENSMUSG00000103103.3	4833445I07Rik	lncRNA	0.52678	1.88679	1.4999	0.152005	0.205796	-5.4534
ENSMUSG00000121633.1	ENSMUSG00000121633	lncRNA	0.546823	3.05724	1.49344	0.153673	0.207766	-5.78455
ENSMUSG00000120873.1	3300002P09Rik	lncRNA	0.917864	0.229945	1.49252	0.153912	0.207962	-5.0061
ENSMUSG00000109088.3	Gm44593	lncRNA	0.992988	-0.351571	1.49029	0.154493	0.208635	-4.88296
ENSMUSG00000097166.3	9330179D12Rik	lncRNA	0.629831	0.857407	1.4901	0.154542	0.208684	-5.25669
ENSMUSG00000085680.2	Gm13327	lncRNA	0.54618	1.32023	1.48982	0.154615	0.208768	-5.32672
ENSMUSG00000120070.1	Gm56719	lncRNA	0.647367	0.839223	1.48741	0.155243	0.20952	-5.20108
ENSMUSG00000105265.7	Sox2ot	lncRNA	0.232222	5.51644	1.48099	0.15693	0.211408	-6.38212
ENSMUSG00000121096.1	Gm57390	lncRNA	-0.927631	0.156147	-1.48077	0.156989	0.21141	-5.05028
ENSMUSG00000121595.1	4930522L14Rik	lncRNA	1.26242	-0.890828	1.47481	0.158568	0.213353	-4.85832
ENSMUSG00000120903.1	Gm57143	lncRNA	1.30946	-0.185616	1.47327	0.158976	0.21382	-4.86342
ENSMUSG00000099681.2	1700052K11Rik	lncRNA	-0.544155	1.89909	-1.46991	0.159874	0.214849	-5.55998
ENSMUSG00000104237.2	Gm33533	lncRNA	-0.760328	1.12504	-1.46913	0.160084	0.215065	-5.34483
ENSMUSG00000086006.4	Gm13293	lncRNA	0.764143	0.432063	1.46419	0.161414	0.216702	-5.10532
ENSMUSG00000087201.2	Gm15261	lncRNA	-1.07734	0.359657	-1.46355	0.161586	0.216818	-5.07065
ENSMUSG00000109270.2	Gm10584	lncRNA	1.38717	-0.630373	1.46346	0.16161	0.216833	-4.86385
ENSMUSG00000087519.10	AV039307	lncRNA	1.02938	-0.517658	1.46173	0.162077	0.217411	-4.91749
ENSMUSG00000115529.2	9630013A20Rik	lncRNA	0.916488	0.130831	1.4604	0.162439	0.217829	-5.10887
ENSMUSG00000063087.16	Gm10125	lncRNA	-0.429762	3.17927	-1.45595	0.163651	0.219222	-5.92008
ENSMUSG00000079045.5	Prox1os	lncRNA	1.00791	0.242198	1.45486	0.163949	0.219521	-5.08145
ENSMUSG00000117698.3	BC037704	lncRNA	-0.541944	1.09798	-1.45273	0.164532	0.220251	-5.34603
ENSMUSG00000120639.1	Gm57288	lncRNA	0.752181	0.61535	1.45242	0.164617	0.220331	-5.13913
ENSMUSG00000121132.1	Gm52182	lncRNA	-1.18454	-0.92868	-1.4464	0.166274	0.222279	-4.78198
ENSMUSG00000121743.1	ENSMUSG00000121743	lncRNA	-0.901777	-0.327503	-1.44443	0.166822	0.22291	-4.95566
ENSMUSG00000117710.2	Gm10817	lncRNA	0.780129	0.236656	1.44137	0.167671	0.223908	-5.03432
ENSMUSG00000084808.8	9430091E24Rik	lncRNA	0.817177	-0.110166	1.43643	0.169052	0.225548	-4.99908
ENSMUSG00000085882.3	2610507I01Rik	lncRNA	-0.233795	4.67673	-1.43569	0.169259	0.225739	-6.31895
ENSMUSG00000114362.2	4933433G19Rik	lncRNA	-0.830188	-0.144558	-1.42979	0.170922	0.227715	-5.0904
ENSMUSG00000066938.3	Gm10190	lncRNA	-0.827994	-0.0535024	-1.42913	0.171109	0.227879	-5.01161
ENSMUSG00000115625.2	2900040C04Rik	lncRNA	2.20868	-1.32784	1.42091	0.173448	0.230719	-4.7057
ENSMUSG00000121153.1	Gm56986	lncRNA	-1.05491	-0.784662	-1.41838	0.174175	0.231542	-4.9939
ENSMUSG00000085560.3	C230038L03Rik	lncRNA	-0.556586	1.23728	-1.41377	0.175504	0.233079	-5.47788
ENSMUSG00000120183.1	1700085D22Rik	lncRNA	0.301669	3.47192	1.41321	0.175666	0.233242	-6.03573
ENSMUSG00000104960.3	Snhg8	lncRNA	0.389221	2.9249	1.40672	0.177553	0.235516	-5.84626
ENSMUSG00000108033.2	Gm44284	lncRNA	-0.822147	0.109392	-1.40662	0.177581	0.235536	-5.14874
ENSMUSG00000112168.2	Gm34776	lncRNA	-0.758517	0.0711984	-1.40461	0.17817	0.236246	-5.14336
ENSMUSG00000097573.4	G730003C15Rik	lncRNA	0.743523	0.499863	1.40419	0.178291	0.236351	-5.24712
ENSMUSG00000121082.1	5730424H11Rik	lncRNA	0.699096	0.414502	1.40374	0.178425	0.236495	-5.16913
ENSMUSG00000098659.9	1110015O18Rik	lncRNA	1.11143	-0.98326	1.40203	0.178926	0.237089	-4.94808
ENSMUSG00000121782.1	ENSMUSG00000121782	lncRNA	-0.590192	2.94607	-1.40084	0.179274	0.237454	-5.95952
ENSMUSG00000120939.1	Gm57044	lncRNA	-0.671702	0.181102	-1.39779	0.180173	0.23849	-5.26867
ENSMUSG00000097616.9	1110019D14Rik	lncRNA	0.659388	0.548054	1.39749	0.180264	0.238551	-5.27774
ENSMUSG00000034587.10	8430429K09Rik	lncRNA	-0.353155	3.04174	-1.39523	0.18093	0.23933	-5.96146
ENSMUSG00000121868.1	ENSMUSG00000121868	lncRNA	-0.572408	1.79334	-1.39411	0.181264	0.239682	-5.57794
ENSMUSG00000113186.2	A330076C08Rik	lncRNA	-0.755215	0.192875	-1.39155	0.182023	0.240577	-5.18283
ENSMUSG00000115124.2	Gm49201	lncRNA	-1.0389	-1.19934	-1.38345	0.18445	0.243383	-4.898
ENSMUSG00000100632.2	9430060I03Rik	lncRNA	-0.582753	1.2254	-1.37729	0.186311	0.245654	-5.46625
ENSMUSG00000086392.10	Mccc1os	lncRNA	-0.470104	1.75068	-1.3765	0.186551	0.245934	-5.58361
ENSMUSG00000121308.1	ENSMUSG00000121308	lncRNA	-1.13165	-0.75968	-1.37415	0.187266	0.246747	-5.0065
ENSMUSG00000087543.2	Gm16576	lncRNA	0.997787	-0.835365	1.36842	0.189019	0.248686	-5.01259
ENSMUSG00000118385.2	Gm50311	lncRNA	-0.746806	-0.631015	-1.36563	0.189875	0.249663	-5.14328
ENSMUSG00000097253.3	Gm26770	lncRNA	-0.531487	0.991359	-1.36417	0.190326	0.250181	-5.42781
ENSMUSG00000073739.4	Gm16287	lncRNA	-0.886359	-0.100985	-1.36131	0.19121	0.25125	-5.12466
ENSMUSG00000114907.2	Gm47794	lncRNA	0.956263	-0.311238	1.36083	0.191359	0.251369	-5.05383
ENSMUSG00000097750.3	Gm4673	lncRNA	0.522967	1.26549	1.34988	0.194778	0.255347	-5.42905
ENSMUSG00000116618.2	Gm49719	lncRNA	0.999341	-0.230074	1.34577	0.196074	0.256779	-5.12764
ENSMUSG00000121654.1	ENSMUSG00000121654	lncRNA	-1.70188	-2.14217	-1.34187	0.197312	0.25815	-4.83894
ENSMUSG00000106218.2	Gm43713	lncRNA	-2.13202	-2.96907	-1.34009	0.197876	0.258773	-4.71954
ENSMUSG00000119974.1	Gm56811	lncRNA	0.747782	-0.340165	1.33851	0.198382	0.259348	-5.11476
ENSMUSG00000087269.3	D330023K18Rik	lncRNA	0.382482	2.39189	1.3373	0.198768	0.259805	-5.83227
ENSMUSG00000112343.3	Sfta3-ps	lncRNA	-0.585032	1.33382	-1.33453	0.199655	0.260848	-5.59431
ENSMUSG00000115509.2	Gm49012	lncRNA	0.762901	-0.152744	1.32725	0.201998	0.263519	-5.20381
ENSMUSG00000055494.6	Gm14168	lncRNA	-0.639548	0.794964	-1.32712	0.202042	0.263556	-5.42942
ENSMUSG00000120242.1	Gm56680	lncRNA	-0.982495	-0.577464	-1.32237	0.203583	0.265331	-5.12704
ENSMUSG00000120789.1	Gm56686	lncRNA	-0.486461	1.94614	-1.3164	0.205535	0.267578	-5.71317
ENSMUSG00000106415.2	Gm42893	lncRNA	-0.597	0.660152	-1.31213	0.206942	0.26919	-5.36823
ENSMUSG00000121479.1	ENSMUSG00000121479	lncRNA	-0.501377	1.08563	-1.30964	0.207764	0.270101	-5.46015
ENSMUSG00000097004.2	4731419I09Rik	lncRNA	-0.591373	0.67763	-1.30434	0.209524	0.272208	-5.36462
ENSMUSG00000097523.4	1700022N22Rik	lncRNA	-0.473606	1.30997	-1.3009	0.210673	0.273418	-5.63146
ENSMUSG00000118070.2	Gm50209	lncRNA	-1.49164	-0.468182	-1.30047	0.210818	0.273567	-4.9892
ENSMUSG00000120594.1	Gm9975	lncRNA	-0.683832	0.570778	-1.29764	0.211767	0.274637	-5.3831
ENSMUSG00000117775.2	Gm50462	lncRNA	0.288662	3.30614	1.29673	0.212073	0.274973	-6.16556
ENSMUSG00000121094.1	Gm57443	lncRNA	-0.966657	-0.776384	-1.29425	0.212907	0.275912	-5.06864
ENSMUSG00000071033.2	Gm10308	lncRNA	-0.551864	1.28246	-1.29278	0.213405	0.276456	-5.52712
ENSMUSG00000097547.9	B230110C06Rik	lncRNA	0.778223	-0.182406	1.29187	0.213711	0.276739	-5.20664
ENSMUSG00000052479.6	A330008L17Rik	lncRNA	-0.384978	1.81831	-1.29183	0.213727	0.276739	-5.73802
ENSMUSG00000086119.3	Gm2415	lncRNA	0.316776	2.89513	1.28872	0.214779	0.277949	-6.03958
ENSMUSG00000097121.3	D130020L05Rik	lncRNA	0.428673	2.5149	1.28753	0.215185	0.278372	-5.8191
ENSMUSG00000110605.3	Gm32856	lncRNA	-0.635093	0.712668	-1.28701	0.215362	0.278561	-5.4138
ENSMUSG00000097520.4	4930488L21Rik	lncRNA	-0.787003	0.912101	-1.28583	0.215765	0.278979	-5.4909
ENSMUSG00000096655.3	1700065D16Rik	lncRNA	-1.20881	-1.25473	-1.28459	0.216186	0.279442	-4.99125
ENSMUSG00000042549.12	Map2k3os	lncRNA	-0.717556	0.160013	-1.28223	0.216996	0.280427	-5.29253
ENSMUSG00000086328.3	2700033N17Rik	lncRNA	0.644837	0.189432	1.28122	0.217341	0.280811	-5.30699
ENSMUSG00000117674.2	Gm31087	lncRNA	0.695642	-0.0768658	1.27885	0.218154	0.281717	-5.15568
ENSMUSG00000120219.1	Gm56637	lncRNA	-0.272748	3.94294	-1.27563	0.219264	0.28286	-6.32112
ENSMUSG00000121869.1	ENSMUSG00000121869	lncRNA	-0.866426	-0.355504	-1.26563	0.222739	0.286696	-5.17526
ENSMUSG00000092203.9	1110038B12Rik	lncRNA	-0.362159	2.74177	-1.2653	0.222854	0.286798	-6.03799
ENSMUSG00000086171.8	Pcsk2os1	lncRNA	0.340067	2.24184	1.26047	0.22455	0.288707	-5.89433
ENSMUSG00000120118.1	Gm34267	lncRNA	-0.491668	2.07018	-1.25994	0.224735	0.288924	-5.85903
ENSMUSG00000111905.2	Gm48045	lncRNA	0.627869	0.378291	1.25798	0.225425	0.289599	-5.32906
ENSMUSG00000119988.1	5430427G11Rik	lncRNA	-0.823067	-0.547907	-1.25355	0.226993	0.291211	-5.18004
ENSMUSG00000043644.6	0610009L18Rik	lncRNA	0.407367	1.5539	1.24934	0.228492	0.292921	-5.67204
ENSMUSG00000087574.3	C030037D09Rik	lncRNA	0.400953	2.30579	1.249	0.228612	0.293053	-5.9368
ENSMUSG00000090235.2	Gm16244	lncRNA	1.00314	-0.703335	1.24758	0.229121	0.293534	-5.02084
ENSMUSG00000086754.3	Gm16098	lncRNA	0.417214	1.52075	1.2449	0.230078	0.294589	-5.72144
ENSMUSG00000025961.2	4933402D24Rik	lncRNA	-0.959558	-0.5568	-1.23571	0.233392	0.2984	-5.24262
ENSMUSG00000120936.1	9930105H17Rik	lncRNA	1.36168	-0.847444	1.23317	0.234313	0.299403	-4.97166
ENSMUSG00000071181.3	3830408C21Rik	lncRNA	-0.556513	1.15694	-1.23002	0.235463	0.300742	-5.6406
ENSMUSG00000100005.9	B130024G19Rik	lncRNA	-0.916023	-0.363572	-1.22872	0.235937	0.301238	-5.24145
ENSMUSG00000080058.3	Gm11175	lncRNA	-0.806367	-0.356982	-1.22754	0.236369	0.301624	-5.18469
ENSMUSG00000121778.1	ENSMUSG00000121778	lncRNA	0.224162	5.71513	1.22545	0.237135	0.302417	-6.74765
ENSMUSG00000090087.2	Gm15939	lncRNA	-0.582066	0.118192	-1.2243	0.237558	0.302934	-5.40989
ENSMUSG00000120675.1	Gm38882	lncRNA	0.764658	-0.27033	1.22293	0.238061	0.303509	-5.32749
ENSMUSG00000085433.4	Gm16001	lncRNA	-0.288401	2.93	-1.22151	0.238585	0.304068	-6.12642
ENSMUSG00000120766.1	Gm57027	lncRNA	0.561152	0.798509	1.22014	0.23909	0.304646	-5.52192
ENSMUSG00000099907.3	Gm10421	lncRNA	0.533265	1.56344	1.21648	0.240444	0.306131	-5.70788
ENSMUSG00000060149.9	BC002059	lncRNA	0.333757	2.56511	1.21352	0.241544	0.307284	-6.06981
ENSMUSG00000120081.1	Gm57354	lncRNA	-0.693134	0.140608	-1.21295	0.241758	0.307511	-5.36696
ENSMUSG00000101013.2	A630072M18Rik	lncRNA	0.30292	3.05175	1.20961	0.243003	0.308849	-6.16548
ENSMUSG00000108616.3	Gm35040	lncRNA	-0.235914	4.07976	-1.20845	0.243438	0.309291	-6.47209
ENSMUSG00000120300.1	Gm56828	lncRNA	-0.685928	-0.258116	-1.20788	0.243652	0.309473	-5.24149
ENSMUSG00000105851.2	9130604C24Rik	lncRNA	-0.900262	-0.702654	-1.20429	0.244998	0.310995	-5.23406
ENSMUSG00000092006.2	Gm17139	lncRNA	-0.301622	3.20196	-1.20426	0.245009	0.310995	-6.24256
ENSMUSG00000086288.2	Gm15265	lncRNA	0.810258	-0.585114	1.20078	0.246322	0.312482	-5.21014
ENSMUSG00000121486.1	Zfp783	lncRNA	-0.313709	3.33391	-1.20072	0.246347	0.312491	-6.26472
ENSMUSG00000121407.1	Gm6345	lncRNA	0.786408	-0.0576527	1.19897	0.247006	0.313146	-5.25314
ENSMUSG00000117613.3	Gm2629	lncRNA	-0.396439	1.83422	-1.19459	0.248669	0.314984	-5.87975
ENSMUSG00000097048.9	1600020E01Rik	lncRNA	-0.328205	2.87446	-1.1923	0.249544	0.315978	-6.10691
ENSMUSG00000097571.11	Jpx	lncRNA	-0.342034	2.61669	-1.18654	0.25175	0.318495	-6.08053
ENSMUSG00000051606.8	2010001K21Rik	lncRNA	0.78462	0.277875	1.18323	0.253023	0.319808	-5.35832
ENSMUSG00000115691.2	Gm48914	lncRNA	-1.13718	-1.12186	-1.18189	0.253541	0.320418	-5.02838
ENSMUSG00000072673.3	Gm10392	lncRNA	0.871956	-0.567445	1.18171	0.253609	0.32048	-5.27069
ENSMUSG00000117864.3	Gm19500	lncRNA	-0.315674	2.60723	-1.17947	0.254476	0.321369	-6.07705
ENSMUSG00000121691.1	1600029O15Rik	lncRNA	0.922083	-0.494782	1.17556	0.255994	0.323077	-5.22005
ENSMUSG00000120022.1	Gm56489	lncRNA	-0.625745	0.48706	-1.17414	0.256545	0.323704	-5.50093
ENSMUSG00000120695.1	BB187676	lncRNA	0.566816	0.556905	1.17117	0.257706	0.325005	-5.47993
ENSMUSG00000121129.1	Gm57231	lncRNA	-0.591497	0.443532	-1.17006	0.258139	0.325457	-5.45616
ENSMUSG00000120906.1	Gm57036	lncRNA	-0.715666	0.369918	-1.16902	0.258546	0.325831	-5.47176
ENSMUSG00000105686.2	Gm35394	lncRNA	0.512301	0.806579	1.16687	0.25939	0.326754	-5.64136
ENSMUSG00000114788.2	Gm48899	lncRNA	0.709274	-0.45844	1.1659	0.259772	0.327166	-5.23707
ENSMUSG00000120092.1	Gm57162	lncRNA	-0.644294	-0.145053	-1.16152	0.261501	0.329038	-5.36404
ENSMUSG00000086801.2	Gm15943	lncRNA	-0.89345	0.148436	-1.16062	0.261855	0.329436	-5.36279
ENSMUSG00000084880.2	Tomm6os	lncRNA	0.391891	2.0325	1.16047	0.261917	0.329467	-5.93428
ENSMUSG00000121185.1	Gm56740	lncRNA	0.680088	0.474929	1.15619	0.263615	0.33132	-5.40815
ENSMUSG00000097305.4	Gm17276	lncRNA	-0.32242	2.18958	-1.15569	0.263812	0.331496	-6.03596
ENSMUSG00000072809.3	9330160F10Rik	lncRNA	0.27436	2.51733	1.15459	0.264251	0.331953	-6.11001
ENSMUSG00000108461.3	AV356131	lncRNA	0.351996	1.58279	1.14877	0.266579	0.334401	-5.82717
ENSMUSG00000108282.2	Gm44317	lncRNA	0.472351	1.28875	1.14823	0.266796	0.334625	-5.66072
ENSMUSG00000097893.10	1700034P13Rik	lncRNA	0.374874	1.61583	1.14794	0.266913	0.334747	-5.79815
ENSMUSG00000121195.1	Gm56876	lncRNA	0.598743	1.18302	1.14726	0.267185	0.335017	-5.61635
ENSMUSG00000091021.2	Gm17300	lncRNA	0.498531	1.2541	1.14548	0.267902	0.335773	-5.63167
ENSMUSG00000116180.2	Gm49492	lncRNA	0.696703	1.07326	1.14528	0.267983	0.335848	-5.64289
ENSMUSG00000098097.9	6530403H02Rik	lncRNA	-0.399703	1.24992	-1.14519	0.268019	0.335848	-5.72508
ENSMUSG00000087590.4	Epb41l4aos	lncRNA	0.505803	1.1771	1.14306	0.268876	0.336778	-5.6872
ENSMUSG00000097316.3	Gm10516	lncRNA	0.414441	1.7381	1.14049	0.269915	0.337911	-5.8047
ENSMUSG00000086604.3	Gm15510	lncRNA	-0.747583	-0.463076	-1.14043	0.269942	0.337921	-5.36328
ENSMUSG00000111994.3	A330049N07Rik	lncRNA	0.929948	-0.537218	1.13834	0.270789	0.338909	-5.24223
ENSMUSG00000099098.6	1110035H17Rik	lncRNA	-0.431586	0.999286	-1.13737	0.271181	0.339351	-5.67404
ENSMUSG00000120289.1	6820445E23Rik	lncRNA	0.543184	0.817338	1.13726	0.271226	0.339383	-5.65679
ENSMUSG00000110027.3	C030029H02Rik	lncRNA	-0.381845	2.77395	-1.13708	0.271301	0.339454	-6.14648
ENSMUSG00000121632.1	ENSMUSG00000121632	lncRNA	-0.648101	-0.202591	-1.13533	0.272011	0.340149	-5.44138
ENSMUSG00000110080.3	Gm6145	lncRNA	-0.289458	4.38673	-1.13205	0.273352	0.341559	-6.63122
ENSMUSG00000086181.2	C230034O21Rik	lncRNA	-0.398568	1.89399	-1.1307	0.273902	0.342174	-5.92344
ENSMUSG00000109194.2	Gm44570	lncRNA	-0.760604	0.252814	-1.12781	0.275088	0.343363	-5.41387
ENSMUSG00000118245.3	Gm30082	lncRNA	-0.495919	0.640169	-1.12519	0.276167	0.344441	-5.64271
ENSMUSG00000054057.3	A930004D18Rik	lncRNA	-0.466675	1.48448	-1.12481	0.276321	0.344561	-5.84126
ENSMUSG00000107355.3	AI839979	lncRNA	-0.829484	-0.481303	-1.11984	0.278377	0.346805	-5.29602
ENSMUSG00000087174.9	5530601H04Rik	lncRNA	0.214911	3.81226	1.1182	0.279056	0.347479	-6.49971
ENSMUSG00000097828.3	6430562O15Rik	lncRNA	-0.76467	-0.193628	-1.11567	0.280108	0.348616	-5.33361
ENSMUSG00000112110.3	Gm15608	lncRNA	-0.601551	0.227734	-1.11441	0.28063	0.34917	-5.44516
ENSMUSG00000112742.3	Gm31793	lncRNA	-0.716337	-0.265571	-1.11335	0.281074	0.349603	-5.36112
ENSMUSG00000120062.1	Gm56833	lncRNA	-0.652869	0.0926472	-1.11143	0.281876	0.350398	-5.48825
ENSMUSG00000111080.2	Gm20300	lncRNA	0.192835	4.59463	1.11065	0.282202	0.350705	-6.69419
ENSMUSG00000112763.3	Gm34304	lncRNA	0.897147	-0.566228	1.10036	0.286532	0.355507	-5.30794
ENSMUSG00000087013.9	2610027K06Rik	lncRNA	-1.11149	-1.21931	-1.10025	0.286579	0.355541	-5.08201
ENSMUSG00000100954.7	Gm10138	lncRNA	0.461948	0.802395	1.0915	0.2903	0.35955	-5.62125
ENSMUSG00000097587.4	4930578M01Rik	lncRNA	-0.535414	0.85107	-1.09129	0.290393	0.359614	-5.64386
ENSMUSG00000085385.9	Snhg17	lncRNA	-0.399532	2.78394	-1.08995	0.290962	0.360167	-6.21369
ENSMUSG00000121783.1	ENSMUSG00000121783	lncRNA	-0.412388	1.67221	-1.08815	0.291734	0.36097	-6.02824
ENSMUSG00000097261.3	4930532G15Rik	lncRNA	-0.99945	-1.01159	-1.08698	0.292238	0.361543	-5.20302
ENSMUSG00000120174.1	4931408D14Rik	lncRNA	-0.779636	0.150631	-1.0863	0.292532	0.36183	-5.55199
ENSMUSG00000097533.3	Gm26590	lncRNA	-0.949173	-0.951352	-1.08565	0.292808	0.362096	-5.23832
ENSMUSG00000097761.2	4930534D22Rik	lncRNA	0.61773	0.129386	1.08099	0.294819	0.364224	-5.4499
ENSMUSG00000118038.3	Gm9895	lncRNA	-0.795094	-0.211353	-1.0722	0.298635	0.368268	-5.45308
ENSMUSG00000085337.2	Gm15964	lncRNA	-0.502196	0.466799	-1.07132	0.299018	0.368663	-5.56316
ENSMUSG00000096977.3	Gm10827	lncRNA	-1.19982	-1.20743	-1.06867	0.30018	0.369837	-5.18471
ENSMUSG00000086193.3	Gm11508	lncRNA	0.578775	0.763288	1.06854	0.300236	0.369854	-5.68748
ENSMUSG00000120262.1	9530077C14Rik	lncRNA	-0.570273	-0.0937922	-1.06037	0.30383	0.373368	-5.44107
ENSMUSG00000086796.3	4932702P03Rik	lncRNA	-0.575732	0.301323	-1.05829	0.304749	0.374263	-5.5309
ENSMUSG00000100980.2	Gm29100	lncRNA	0.925389	-1.12176	1.0525	0.307321	0.377026	-5.29036
ENSMUSG00000085235.2	Gm12576	lncRNA	-0.817587	0.117162	-1.05166	0.307695	0.377381	-5.56766
ENSMUSG00000093846.2	Gm4425	lncRNA	-1.17345	-1.62406	-1.04657	0.309969	0.379958	-5.04698
ENSMUSG00000121487.1	ENSMUSG00000121487	lncRNA	0.568464	0.466109	1.04423	0.31102	0.381114	-5.64506
ENSMUSG00000087377.3	AV099323	lncRNA	0.51247	0.598194	1.04367	0.311274	0.381372	-5.66309
ENSMUSG00000085360.2	Arhgap27os2	lncRNA	-0.405774	1.2902	-1.04295	0.311597	0.381714	-5.84873
ENSMUSG00000121225.1	Gm57457	lncRNA	-0.218334	2.61501	-1.04054	0.312683	0.382779	-6.31412
ENSMUSG00000054945.6	Gm9958	lncRNA	0.59797	-0.0035533	1.03795	0.31385	0.384048	-5.57356
ENSMUSG00000120340.1	A330069E16Rik	lncRNA	0.560671	-0.232767	1.03476	0.315296	0.385603	-5.50874
ENSMUSG00000042857.5	Gm9776	lncRNA	0.539208	0.52922	1.03237	0.316382	0.386742	-5.70009
ENSMUSG00000097641.3	Gm26865	lncRNA	-0.704197	-0.739856	-1.03194	0.316576	0.386927	-5.37087
ENSMUSG00000097626.7	4921504A21Rik	lncRNA	-0.464965	0.469033	-1.02847	0.318162	0.388433	-5.65885
ENSMUSG00000074508.5	Gm10706	lncRNA	0.589433	-0.0319644	1.02734	0.318677	0.389009	-5.52964
ENSMUSG00000074281.4	Gm12522	lncRNA	-0.449917	0.605384	-1.02492	0.319782	0.39005	-5.68596
ENSMUSG00000090063.8	Dlx6os1	lncRNA	0.208024	4.23776	1.02366	0.32036	0.39063	-6.68485
ENSMUSG00000100599.4	1700120C14Rik	lncRNA	-0.404799	0.923322	-1.02013	0.321984	0.39223	-5.78832
ENSMUSG00000087611.3	4930458D05Rik	lncRNA	0.611178	0.456986	1.01794	0.322996	0.393379	-5.58162
ENSMUSG00000121728.1	ENSMUSG00000121728	lncRNA	-0.533404	0.571997	-1.01756	0.32317	0.393512	-5.65193
ENSMUSG00000085527.2	Gm15535	lncRNA	-0.499278	0.406765	-1.01553	0.324106	0.394428	-5.67122
ENSMUSG00000120993.1	Gm57384	lncRNA	-0.631151	-0.19142	-1.01231	0.325602	0.395953	-5.43796
ENSMUSG00000120312.1	Gm57403	lncRNA	0.329374	2.28955	1.01133	0.326057	0.39637	-6.16189
ENSMUSG00000120863.1	Gm56582	lncRNA	0.280074	2.73471	1.01124	0.326095	0.396389	-6.33504
ENSMUSG00000117763.2	9830166K06Rik	lncRNA	-0.62825	-0.131259	-1.00987	0.326733	0.397046	-5.45767
ENSMUSG00000097503.4	3110045C21Rik	lncRNA	0.452569	0.293671	1.00632	0.328391	0.398739	-5.74134
ENSMUSG00000113780.2	Gm33195	lncRNA	-0.451384	1.08394	-1.00292	0.329978	0.400336	-5.83208
ENSMUSG00000035983.5	Gm7008	lncRNA	0.6805	-0.0813699	1.00045	0.331139	0.401578	-5.54703
ENSMUSG00000085944.2	1700003D09Rik	lncRNA	-0.352248	1.058	-0.999382	0.331642	0.402049	-5.84635
ENSMUSG00000107230.3	Gm19265	lncRNA	-0.564793	-0.015287	-0.998692	0.331966	0.402386	-5.55675
ENSMUSG00000120539.1	Gm56507	lncRNA	0.545247	0.704219	0.998646	0.331988	0.402386	-5.67384
ENSMUSG00000097119.3	B230354K17Rik	lncRNA	-0.164485	4.23041	-0.995365	0.333534	0.404094	-6.73696
ENSMUSG00000104157.2	Gm38101	lncRNA	-0.585283	0.227978	-0.994813	0.333795	0.404354	-5.60937
ENSMUSG00000120796.1	Gm57049	lncRNA	-0.338971	1.59841	-0.994472	0.333956	0.404494	-6.02279
ENSMUSG00000097613.2	Gm17597	lncRNA	-0.514274	0.437087	-0.993924	0.334215	0.404752	-5.66758
ENSMUSG00000111765.2	Gm10635	lncRNA	0.610962	0.135811	0.992354	0.334958	0.40554	-5.62968
ENSMUSG00000087120.3	Gm12279	lncRNA	0.460471	0.600918	0.989674	0.336229	0.406785	-5.65226
ENSMUSG00000095348.2	Gm3892	lncRNA	-0.631	-0.138499	-0.989363	0.336377	0.406863	-5.53174
ENSMUSG00000121464.1	ENSMUSG00000121464	lncRNA	-0.631	-0.138499	-0.989363	0.336377	0.406863	-5.53174
ENSMUSG00000090069.4	E430024P14Rik	lncRNA	-0.291818	2.44395	-0.987787	0.337126	0.407689	-6.27252
ENSMUSG00000102548.2	Gm16701	lncRNA	0.64183	0.0332967	0.987077	0.337464	0.40807	-5.54037
ENSMUSG00000097692.3	A230060F14Rik	lncRNA	0.74425	-0.186785	0.986687	0.33765	0.408232	-5.43537
ENSMUSG00000121458.1	AW822252	lncRNA	-0.413814	1.02286	-0.986561	0.33771	0.408232	-5.83619
ENSMUSG00000044689.6	Gm13749	lncRNA	-0.933291	-0.420949	-0.986553	0.337714	0.408232	-5.40916
ENSMUSG00000109598.2	Gm36356	lncRNA	-0.993328	-0.707664	-0.980265	0.340718	0.411468	-5.38802
ENSMUSG00000087640.2	Gm14798	lncRNA	0.928698	-0.567761	0.962769	0.349177	0.420501	-5.45783
ENSMUSG00000120334.1	Gm57110	lncRNA	-0.992761	-0.838309	-0.958224	0.351398	0.422771	-5.35064
ENSMUSG00000097383.3	1500026H17Rik	lncRNA	0.487444	0.408527	0.955751	0.35261	0.423998	-5.68068
ENSMUSG00000121672.1	ENSMUSG00000121672	lncRNA	0.845559	-0.978881	0.953526	0.353703	0.425226	-5.39412
ENSMUSG00000091423.3	Gm17509	lncRNA	-0.710881	-0.387317	-0.953472	0.35373	0.425229	-5.50465
ENSMUSG00000120162.1	Gm5817	lncRNA	-0.503683	0.141633	-0.94988	0.3555	0.427008	-5.53173
ENSMUSG00000089957.3	A830011K09Rik	lncRNA	0.629568	-0.347447	0.94947	0.355703	0.427163	-5.42536
ENSMUSG00000118257.2	9630014M24Rik	lncRNA	-0.720206	-0.325368	-0.947018	0.356915	0.428356	-5.54975
ENSMUSG00000086742.10	Gm16201	lncRNA	-0.589511	-0.0168097	-0.939664	0.360568	0.432269	-5.60191
ENSMUSG00000087437.8	Gm13112	lncRNA	-0.760746	-0.894048	-0.937823	0.361486	0.433282	-5.39771
ENSMUSG00000097709.10	2810429I04Rik	lncRNA	-0.273555	2.44359	-0.931407	0.364699	0.436628	-6.32242
ENSMUSG00000072591.13	Fzd10os	lncRNA	0.375587	0.454159	0.929248	0.365785	0.437806	-5.83314
ENSMUSG00000064032.3	Gm10143	lncRNA	-0.183263	4.04283	-0.927634	0.366598	0.438544	-6.78372
ENSMUSG00000090257.2	Gm4524	lncRNA	0.440903	1.10877	0.926955	0.366941	0.438894	-5.85042
ENSMUSG00000101671.2	Gm28221	lncRNA	0.307395	2.27885	0.924659	0.3681	0.440102	-6.2762
ENSMUSG00000091007.2	D630036H23Rik	lncRNA	0.514073	0.348929	0.919493	0.370718	0.442931	-5.70745
ENSMUSG00000086718.2	Gm16069	lncRNA	0.682906	-0.369025	0.916878	0.372048	0.44437	-5.49545
ENSMUSG00000085829.3	Gm4285	lncRNA	-0.495151	0.314176	-0.916204	0.372391	0.444663	-5.64264
ENSMUSG00000104507.2	A430027H14Rik	lncRNA	-0.308634	2.11187	-0.912566	0.374248	0.446513	-6.169
ENSMUSG00000086013.2	Gm15706	lncRNA	-0.467229	0.223547	-0.910789	0.375157	0.447447	-5.72399
ENSMUSG00000097073.8	9430037G07Rik	lncRNA	-0.756365	-0.68443	-0.909415	0.375861	0.448134	-5.4208
ENSMUSG00000055125.8	M5C1000I18Rik	lncRNA	0.463553	1.45334	0.909172	0.375986	0.448222	-6.00038
ENSMUSG00000120231.1	Gm56783	lncRNA	0.568918	0.00388716	0.908698	0.376229	0.448421	-5.55123
ENSMUSG00000121790.1	ENSMUSG00000121790	lncRNA	0.154435	3.89655	0.904034	0.378627	0.450809	-6.7202
ENSMUSG00000097068.4	Gm26760	lncRNA	-0.371319	1.59961	-0.9034	0.378954	0.45115	-6.04049
ENSMUSG00000121307.1	ENSMUSG00000121307	lncRNA	0.559451	0.0554468	0.903157	0.379079	0.451238	-5.53229
ENSMUSG00000090608.2	Gm17200	lncRNA	-0.420442	0.68402	-0.902662	0.379334	0.451453	-5.81667
ENSMUSG00000097211.4	BC065403	lncRNA	0.396032	1.51488	0.899974	0.380723	0.452797	-6.0232
ENSMUSG00000086877.9	A230072C01Rik	lncRNA	0.254686	2.45459	0.897043	0.38224	0.454234	-6.30992
ENSMUSG00000074466.14	Gm15417	lncRNA	-0.388668	1.08948	-0.892639	0.384529	0.456492	-6.02829
ENSMUSG00000054556.8	Gm4876	lncRNA	0.629302	-0.348309	0.891564	0.385088	0.456941	-5.52054
ENSMUSG00000121644.1	ENSMUSG00000121644	lncRNA	0.962761	-0.716202	0.890063	0.385871	0.457685	-5.36571
ENSMUSG00000085241.8	Snhg3	lncRNA	0.359285	1.46272	0.889739	0.38604	0.457854	-6.04029
ENSMUSG00000085609.3	1700016P03Rik	lncRNA	-0.321777	1.48124	-0.888174	0.386858	0.45867	-6.00043
ENSMUSG00000097032.4	4930539J05Rik	lncRNA	-0.547517	-0.5287	-0.887336	0.387296	0.459066	-5.54368
ENSMUSG00000116508.3	Gm49463	lncRNA	0.509025	-0.0697688	0.883251	0.389437	0.461014	-5.57386
ENSMUSG00000121095.1	Gm30455	lncRNA	-0.113903	5.29358	-0.879324	0.391502	0.463086	-7.06385
ENSMUSG00000120525.1	Gm56755	lncRNA	-0.438149	1.56761	-0.879143	0.391597	0.463136	-6.04928
ENSMUSG00000085492.9	Trmt61b	lncRNA	0.181123	3.22426	0.877988	0.392206	0.46376	-6.58982
ENSMUSG00000087094.2	Gm13093	lncRNA	0.582699	0.0399576	0.875815	0.393353	0.464839	-5.67376
ENSMUSG00000097170.2	Gm16982	lncRNA	-0.441037	0.395424	-0.873177	0.39475	0.466395	-5.83849
ENSMUSG00000109881.2	Gm45507	lncRNA	0.237633	2.79548	0.872846	0.394925	0.46657	-6.46385
ENSMUSG00000121053.1	Gm56593	lncRNA	-0.416707	1.3893	-0.868703	0.397124	0.468791	-6.01437
ENSMUSG00000087221.4	Oxct1as	lncRNA	0.399869	1.14955	0.864933	0.399132	0.470973	-5.94448
ENSMUSG00000100396.2	Gm29367	lncRNA	-0.353396	1.00677	-0.860263	0.401629	0.47338	-6.00031
ENSMUSG00000121769.1	ENSMUSG00000121769	lncRNA	0.340677	4.72385	0.859701	0.401931	0.473672	-6.91402
ENSMUSG00000121134.1	Gm57446	lncRNA	0.286951	2.32116	0.859633	0.401967	0.47368	-6.34318
ENSMUSG00000110834.3	Gm39469	lncRNA	0.521078	0.169954	0.857556	0.403082	0.47468	-5.66908
ENSMUSG00000084865.2	Gm15723	lncRNA	-0.511484	-0.0111841	-0.855902	0.40397	0.475535	-5.60396
ENSMUSG00000097781.2	9330136K24Rik	lncRNA	-0.575461	-0.39764	-0.852454	0.405828	0.477435	-5.54351
ENSMUSG00000038152.6	5033430I15Rik	lncRNA	0.328208	0.822695	0.851102	0.406558	0.47823	-5.93204
ENSMUSG00000120091.1	Gm56529	lncRNA	-0.48721	-0.0603437	-0.850431	0.40692	0.47856	-5.62173
ENSMUSG00000110317.2	Gm45250	lncRNA	-0.322993	1.52044	-0.849315	0.407523	0.479174	-6.07966
ENSMUSG00000085169.3	Gm10785	lncRNA	-0.938807	-0.854643	-0.848992	0.407698	0.479347	-5.41296
ENSMUSG00000120992.1	D17H6S56E-5	lncRNA	0.516122	-0.333791	0.846106	0.409261	0.48096	-5.75866
ENSMUSG00000120006.1	Gm57352	lncRNA	-0.312734	1.42951	-0.845826	0.409413	0.481084	-6.09729
ENSMUSG00000121675.1	ENSMUSG00000121675	lncRNA	0.478948	0.0219229	0.843071	0.410909	0.482769	-5.77222
ENSMUSG00000085242.2	Gm11537	lncRNA	-0.375827	0.639428	-0.842507	0.411216	0.483071	-5.88082
ENSMUSG00000086502.3	B130055M24Rik	lncRNA	0.290984	3.01134	0.839253	0.412989	0.484856	-6.4969
ENSMUSG00000099519.2	Gm29253	lncRNA	-0.7877	-0.620592	-0.838385	0.413463	0.485154	-5.64129
ENSMUSG00000120210.1	Gm57411	lncRNA	0.359592	0.367502	0.834211	0.415746	0.487249	-5.84029
ENSMUSG00000094732.4	1500015L24Rik	lncRNA	0.375884	1.22335	0.833944	0.415892	0.487388	-5.98566
ENSMUSG00000097509.2	B230322F03Rik	lncRNA	0.378712	0.592702	0.832986	0.416417	0.487841	-5.86031
ENSMUSG00000086782.4	E130102H24Rik	lncRNA	-0.441691	0.86581	-0.832153	0.416875	0.488259	-5.83539
ENSMUSG00000086714.3	0610009E02Rik	lncRNA	-0.356061	0.904795	-0.829719	0.418212	0.489553	-5.88479
ENSMUSG00000117172.3	A230051N06Rik	lncRNA	0.439008	0.216002	0.826917	0.419755	0.491196	-5.70382
ENSMUSG00000099632.3	2900093K20Rik	lncRNA	-0.389876	1.15999	-0.823918	0.421411	0.493035	-5.97612
ENSMUSG00000111236.2	Gm31614	lncRNA	-0.625966	-1.0264	-0.823427	0.421682	0.49332	-5.59691
ENSMUSG00000085314.2	Gm14866	lncRNA	0.655549	-0.354358	0.821323	0.422846	0.494518	-5.49253
ENSMUSG00000084936.2	Gm11583	lncRNA	0.655327	-0.365005	0.818701	0.4243	0.495758	-5.58689
ENSMUSG00000107121.3	1110006O24Rik	lncRNA	-0.558909	-0.0329551	-0.818225	0.424565	0.496001	-5.70241
ENSMUSG00000111947.2	Gm47438	lncRNA	0.538089	-0.4599	0.817425	0.425009	0.496409	-5.57155
ENSMUSG00000100627.8	A830008E24Rik	lncRNA	-0.565362	-0.591784	-0.815643	0.426	0.497315	-5.5412
ENSMUSG00000109776.2	Gm30400	lncRNA	-0.503009	-0.176338	-0.814312	0.426741	0.498091	-5.74012
ENSMUSG00000121787.1	Magef1	lncRNA	-0.179572	3.1858	-0.813561	0.42716	0.498537	-6.63563
ENSMUSG00000093483.3	AA465934	lncRNA	0.898538	-0.135854	0.810255	0.429006	0.500459	-5.84593
ENSMUSG00000085636.2	Gm11769	lncRNA	0.435498	0.129964	0.810109	0.429087	0.500521	-5.65134
ENSMUSG00000085039.3	Gm15927	lncRNA	0.68209	-0.73848	0.808899	0.429764	0.501111	-5.49717
ENSMUSG00000120175.1	Gm56912	lncRNA	-0.185538	2.56374	-0.805056	0.431918	0.503157	-6.45169
ENSMUSG00000084915.3	C230037L18Rik	lncRNA	-0.589013	0.495333	-0.804345	0.432317	0.503489	-5.83956
ENSMUSG00000093739.2	Gm20692	lncRNA	-0.926082	-1.44953	-0.802882	0.433139	0.50438	-5.44271
ENSMUSG00000097248.11	Gm2694	lncRNA	-0.371296	1.56748	-0.802479	0.433367	0.504578	-6.2114
ENSMUSG00000120104.1	4122401K19Rik	lncRNA	0.405437	0.506922	0.801319	0.434019	0.505204	-5.88418
ENSMUSG00000054514.5	Atad3aos	lncRNA	0.548919	-0.202399	0.800839	0.43429	0.505452	-5.60893
ENSMUSG00000097180.7	2700038G22Rik	lncRNA	-0.517173	0.197183	-0.797479	0.436185	0.507324	-5.72315
ENSMUSG00000104002.3	Gm38336	lncRNA	-0.186665	3.07912	-0.790624	0.440068	0.511165	-6.58799
ENSMUSG00000097060.2	Gm26759	lncRNA	-0.212698	2.70922	-0.790058	0.44039	0.511386	-6.53681
ENSMUSG00000120844.1	B930046K06Rik	lncRNA	0.481348	0.384192	0.787101	0.442073	0.513256	-5.76829
ENSMUSG00000087200.2	Lrp8os3	lncRNA	-0.491773	-0.275854	-0.780224	0.446001	0.517405	-5.7653
ENSMUSG00000092071.2	A230065N10Rik	lncRNA	-0.304023	2.30171	-0.777604	0.447504	0.518946	-6.32933
ENSMUSG00000120367.1	Gm57294	lncRNA	0.320886	0.586715	0.776324	0.448238	0.51973	-5.86637
ENSMUSG00000087535.3	Zmiz1os1	lncRNA	-0.386008	0.0487768	-0.775475	0.448727	0.520194	-5.80814
ENSMUSG00000097961.2	Gm27000	lncRNA	-0.542413	0.271307	-0.774077	0.449531	0.521057	-5.71224
ENSMUSG00000099784.2	Dalir	lncRNA	-0.330662	0.443277	-0.773799	0.449691	0.521192	-5.86523
ENSMUSG00000120999.1	Gm17586	lncRNA	0.330403	1.02812	0.773571	0.449822	0.521258	-5.95413
ENSMUSG00000115222.2	Gm49747	lncRNA	0.322379	1.26293	0.772593	0.450386	0.521877	-6.05885
ENSMUSG00000072844.7	G530011O06Rikx	lncRNA	-0.258219	2.45576	-0.771485	0.451024	0.522548	-6.4627
ENSMUSG00000097099.4	Gm9917	lncRNA	-0.136412	3.80977	-0.770769	0.451437	0.52282	-6.82978
ENSMUSG00000087142.9	Gm12454	lncRNA	-0.46301	0.659257	-0.768383	0.452816	0.524095	-5.93567
ENSMUSG00000090952.4	Gm17251	lncRNA	0.262357	1.8553	0.763671	0.455546	0.526718	-6.26778
ENSMUSG00000086247.9	Gm15787	lncRNA	-0.593294	-0.267985	-0.762484	0.456235	0.527336	-5.65869
ENSMUSG00000108520.2	Gm44684	lncRNA	-0.481553	-0.103812	-0.758504	0.458551	0.52977	-5.79174
ENSMUSG00000085881.4	Gm15912	lncRNA	0.173625	2.82378	0.756035	0.45999	0.531086	-6.58991
ENSMUSG00000111752.2	Gm38575	lncRNA	0.272693	1.60294	0.756035	0.459991	0.531086	-6.12228
ENSMUSG00000106951.2	5930430L01Rik	lncRNA	0.357696	1.32992	0.753508	0.461468	0.532593	-6.05945
ENSMUSG00000121838.1	ENSMUSG00000121838	lncRNA	-0.419925	0.212762	-0.752367	0.462135	0.533282	-5.83437
ENSMUSG00000087165.9	2010001A14Rik	lncRNA	-0.34765	0.599649	-0.751631	0.462566	0.533709	-5.89863
ENSMUSG00000073779.8	Lrp8os2	lncRNA	0.296075	2.80569	0.751079	0.462889	0.533907	-6.56157
ENSMUSG00000097730.4	Gm26588	lncRNA	-0.422451	0.458451	-0.747926	0.46474	0.535795	-5.87721
ENSMUSG00000091133.2	Gm17108	lncRNA	0.422657	0.733878	0.747507	0.464986	0.53601	-5.87321
ENSMUSG00000110656.2	Gm20735	lncRNA	0.290552	0.689241	0.745688	0.466056	0.537138	-5.93751
ENSMUSG00000087431.2	Gm16054	lncRNA	-0.175828	3.51833	-0.738939	0.470037	0.541125	-6.80566
ENSMUSG00000121795.1	B230303A05Rik	lncRNA	0.21714	2.5861	0.737002	0.471184	0.542232	-6.47986
ENSMUSG00000121192.1	Gm57399	lncRNA	-0.242421	1.58963	-0.735997	0.47178	0.542776	-6.28143
ENSMUSG00000098098.9	Bvht	lncRNA	0.534203	-0.393605	0.731881	0.474224	0.545161	-5.61279
ENSMUSG00000086555.3	Gm13446	lncRNA	-0.254066	1.77455	-0.729805	0.475459	0.546234	-6.29507
ENSMUSG00000097787.4	Sgms1os1	lncRNA	-0.24101	1.58532	-0.719106	0.481857	0.552315	-6.23223
ENSMUSG00000097617.4	Gm10687	lncRNA	0.462011	-0.225594	0.716162	0.483627	0.553983	-5.72028
ENSMUSG00000110386.2	Gm42031	lncRNA	-0.310597	0.980141	-0.713185	0.48542	0.555888	-6.09078
ENSMUSG00000097216.4	4932441J04Rik	lncRNA	0.191017	2.4517	0.711252	0.486586	0.557047	-6.50524
ENSMUSG00000085586.3	Gm11613	lncRNA	-0.366178	0.993773	-0.711049	0.486709	0.557143	-6.05122
ENSMUSG00000097814.6	Panct2	lncRNA	0.301558	0.830485	0.708405	0.488307	0.558697	-5.99519
ENSMUSG00000097325.3	Gm16897	lncRNA	-0.38689	0.197736	-0.704827	0.490475	0.56077	-5.8237
ENSMUSG00000117358.3	Gm31645	lncRNA	-0.376685	-0.405847	-0.701077	0.492753	0.563009	-5.72466
ENSMUSG00000115317.3	Gm32618	lncRNA	0.251361	1.38614	0.695515	0.496144	0.566172	-6.20496
ENSMUSG00000098234.9	Snhg6	lncRNA	-0.15548	3.45281	-0.694411	0.496818	0.566809	-6.76975
ENSMUSG00000120630.1	Gm56815	lncRNA	-0.312808	0.226864	-0.694319	0.496874	0.566836	-5.88572
ENSMUSG00000104168.3	Gm38250	lncRNA	-0.271297	1.14781	-0.690462	0.499235	0.569235	-6.1398
ENSMUSG00000117901.2	Gm54798	lncRNA	0.122068	3.69965	0.690214	0.499387	0.569371	-6.86407
ENSMUSG00000113204.3	Gm46430	lncRNA	0.138828	4.01735	0.686785	0.501492	0.571365	-6.92791
ENSMUSG00000097885.8	5031434O11Rik	lncRNA	-0.327484	2.13547	-0.685874	0.502052	0.571928	-6.26223
ENSMUSG00000105345.3	BC030343	lncRNA	-0.267682	2.0728	-0.68512	0.502516	0.572346	-6.30793
ENSMUSG00000113070.2	Gm48420	lncRNA	-0.216154	2.07721	-0.67681	0.507644	0.577328	-6.42591
ENSMUSG00000114436.2	Gm48283	lncRNA	0.147714	3.97272	0.675199	0.508642	0.578053	-6.96617
ENSMUSG00000119970.1	Gm56747	lncRNA	-0.443434	-0.0471633	-0.673303	0.509817	0.579164	-5.79677
ENSMUSG00000097772.9	5430416N02Rik	lncRNA	-0.186154	2.12246	-0.671593	0.510878	0.580183	-6.43708
ENSMUSG00000121771.1	ENSMUSG00000121771	lncRNA	-0.767058	-1.40933	-0.667448	0.513457	0.582436	-5.45043
ENSMUSG00000096936.2	Gm3510	lncRNA	-0.462739	-0.393209	-0.665916	0.514412	0.583181	-5.79997
ENSMUSG00000115591.2	Gm31282	lncRNA	-0.434967	0.271134	-0.664711	0.515164	0.583958	-5.90946
ENSMUSG00000120681.1	2610029K11Rik	lncRNA	0.232811	1.01779	0.659202	0.518608	0.587258	-6.17594
ENSMUSG00000086034.2	Gm15201	lncRNA	-0.378518	-0.216735	-0.658364	0.519133	0.587719	-5.73291
ENSMUSG00000104671.2	Gm43062	lncRNA	-0.282009	1.19459	-0.654957	0.521271	0.589767	-6.08129
ENSMUSG00000100075.2	1700018L02Rik	lncRNA	0.333805	0.987697	0.653347	0.522283	0.59085	-6.02592
ENSMUSG00000048603.10	Gm9828	lncRNA	-0.179001	1.90549	-0.652945	0.522536	0.591099	-6.38251
ENSMUSG00000045877.3	4933415A04Rik	lncRNA	-0.506715	-0.447336	-0.650366	0.52416	0.592682	-5.64857
ENSMUSG00000107659.2	Gm44170	lncRNA	-0.173013	2.66748	-0.650348	0.524171	0.592682	-6.61259
ENSMUSG00000053214.9	Gm9899	lncRNA	0.128809	3.50309	0.647877	0.52573	0.594201	-6.8484
ENSMUSG00000109783.2	Gm45338	lncRNA	-0.465924	-0.593894	-0.646022	0.526902	0.595174	-5.77999
ENSMUSG00000115289.2	Gm49164	lncRNA	0.183186	2.72419	0.645864	0.527002	0.595233	-6.63052
ENSMUSG00000117465.2	Gm49980	lncRNA	0.238979	1.76416	0.644584	0.527811	0.59607	-6.32677
ENSMUSG00000086682.3	Gm16023	lncRNA	0.218471	1.98159	0.639026	0.531334	0.599358	-6.36694
ENSMUSG00000097494.9	4933406C10Rik	lncRNA	-0.397423	-0.0426489	-0.635103	0.533828	0.601671	-5.75921
ENSMUSG00000112390.3	Gm20208	lncRNA	0.35447	0.231713	0.633532	0.534829	0.602644	-5.83543
ENSMUSG00000085667.2	Gm12992	lncRNA	-0.076725	5.66847	-0.632772	0.535313	0.603074	-7.2835
ENSMUSG00000121241.1	Gm57475	lncRNA	-0.315884	0.63076	-0.629943	0.537118	0.604606	-6.04108
ENSMUSG00000118012.2	Gm46620	lncRNA	0.318911	2.09804	0.627938	0.5384	0.605662	-6.38942
ENSMUSG00000087143.11	A830082K12Rik	lncRNA	0.157159	2.34116	0.627484	0.538691	0.605911	-6.51599
ENSMUSG00000121779.1	ENSMUSG00000121779	lncRNA	-0.349597	0.622959	-0.627349	0.538777	0.605969	-6.00233
ENSMUSG00000085457.5	1110046J04Rik	lncRNA	0.217837	1.33187	0.627109	0.53893	0.606103	-6.24335
ENSMUSG00000106847.2	Peg13	lncRNA	0.107271	7.65853	0.622958	0.54159	0.608862	-7.36466
ENSMUSG00000109108.2	Gm36371	lncRNA	0.273356	0.878824	0.612459	0.54835	0.615166	-6.04758
ENSMUSG00000120563.1	Gm57200	lncRNA	-0.60031	-1.0028	-0.608801	0.550716	0.617427	-5.55095
ENSMUSG00000039545.17	Flicr	lncRNA	-0.375673	0.212434	-0.598266	0.55756	0.62383	-5.9831
ENSMUSG00000100417.4	Gm28578	lncRNA	-0.252776	1.14475	-0.596711	0.558574	0.624608	-6.15013
ENSMUSG00000098449.2	Gm7467	lncRNA	0.316971	0.503258	0.594986	0.559701	0.625589	-5.86972
ENSMUSG00000110424.3	Zbed5-ps	lncRNA	-0.312906	1.20983	-0.594537	0.559994	0.6258	-6.1026
ENSMUSG00000110235.3	Gm5086	lncRNA	0.311229	-0.318868	0.593744	0.560511	0.626297	-5.86672
ENSMUSG00000121054.1	C030010C08Rik	lncRNA	0.405689	-0.457448	0.590451	0.562666	0.628306	-5.70637
ENSMUSG00000063611.6	Gm10134	lncRNA	0.393433	0.0377579	0.586577	0.565207	0.630344	-5.83815
ENSMUSG00000117254.3	Gm34567	lncRNA	0.376787	0.335955	0.582325	0.568002	0.632741	-5.83584
ENSMUSG00000117994.2	Gm5820	lncRNA	-0.364162	-0.521167	-0.569747	0.576312	0.639935	-5.70501
ENSMUSG00000099094.2	Gm19569	lncRNA	-0.286129	0.342969	-0.568431	0.577184	0.640783	-6.06823
ENSMUSG00000084835.2	Gm12352	lncRNA	-0.392153	-0.328073	-0.564534	0.579774	0.643033	-5.77533
ENSMUSG00000103041.2	Gm37305	lncRNA	0.199203	1.90807	0.563317	0.580583	0.643664	-6.41021
ENSMUSG00000114702.3	Gm40828	lncRNA	-0.341603	-0.667437	-0.557687	0.584338	0.647297	-5.79387
ENSMUSG00000117926.2	C030004G16Rik	lncRNA	0.446015	0.00877037	0.55602	0.585451	0.648245	-5.80812
ENSMUSG00000086108.3	Gm5602	lncRNA	0.366508	-0.585081	0.55483	0.586247	0.648963	-5.79061
ENSMUSG00000120308.1	Gm56915	lncRNA	-0.150284	2.59578	-0.553115	0.587395	0.64998	-6.65642
ENSMUSG00000115099.3	1700087I21Rik	lncRNA	0.123721	3.54089	0.552962	0.587497	0.64998	-6.89767
ENSMUSG00000119984.1	Gm35612	lncRNA	-0.248172	1.30115	-0.551693	0.588348	0.650716	-6.13529
ENSMUSG00000097488.2	4732487G21Rik	lncRNA	-0.120385	2.80614	-0.550752	0.588978	0.65125	-6.70106
ENSMUSG00000096999.2	Gm26793	lncRNA	-0.550392	-0.278599	-0.549783	0.589628	0.651918	-5.93737
ENSMUSG00000121275.1	Gm57182	lncRNA	0.304016	0.0645752	0.549507	0.589813	0.65201	-5.8791
ENSMUSG00000103400.3	Gm15853	lncRNA	-0.439828	-0.379239	-0.548565	0.590445	0.652627	-5.74479
ENSMUSG00000054418.7	2900041M22Rik	lncRNA	0.311944	-0.316743	0.54737	0.591248	0.653391	-5.818
ENSMUSG00000092492.3	B230208B08Rik	lncRNA	-0.323248	-0.161889	-0.547155	0.591393	0.65351	-5.90539
ENSMUSG00000099966.3	2810402E24Rik	lncRNA	0.201569	1.12999	0.546331	0.591947	0.65404	-6.26417
ENSMUSG00000110523.3	C230057M02Rik	lncRNA	-0.192101	2.94507	-0.545732	0.592349	0.654444	-6.70426
ENSMUSG00000121483.1	Gm20257	lncRNA	-0.328343	-0.433949	-0.544191	0.593386	0.655424	-5.88086
ENSMUSG00000108709.2	4933431G14Rik	lncRNA	-0.479472	-1.21919	-0.541949	0.594896	0.656847	-5.51863
ENSMUSG00000121760.1	ENSMUSG00000121760	lncRNA	-0.369411	-0.101398	-0.540525	0.595856	0.65774	-5.81178
ENSMUSG00000101102.3	Gm28609	lncRNA	-0.355873	0.331696	-0.537995	0.597563	0.659543	-5.86861
ENSMUSG00000097877.3	Gm26703	lncRNA	-0.34508	0.277792	-0.53394	0.600305	0.662113	-5.9386
ENSMUSG00000085614.3	1700123M08Rik	lncRNA	-0.190672	1.46455	-0.53075	0.602466	0.664156	-6.3233
ENSMUSG00000072982.2	9230009I02Rik	lncRNA	0.31065	-0.166802	0.52706	0.604971	0.666509	-5.87666
ENSMUSG00000085714.2	Gm13008	lncRNA	-0.257817	1.19912	-0.523815	0.607178	0.668522	-6.24887
ENSMUSG00000104861.2	3110039M20Rik	lncRNA	-0.175163	1.57818	-0.521735	0.608595	0.669872	-6.3187
ENSMUSG00000038347.16	Tcte2	lncRNA	0.19236	1.10932	0.519408	0.610182	0.671158	-6.19586
ENSMUSG00000114771.2	Gm49064	lncRNA	-0.255227	0.552387	-0.518854	0.61056	0.671532	-6.03393
ENSMUSG00000091993.3	B930036N10Rik	lncRNA	0.214088	0.948977	0.518272	0.610957	0.671899	-6.15505
ENSMUSG00000086075.3	Gm15728	lncRNA	-0.231767	1.5767	-0.518053	0.611106	0.672007	-6.31605
ENSMUSG00000116883.3	Gm49700	lncRNA	-0.34027	-0.509584	-0.50892	0.617358	0.677494	-5.82276
ENSMUSG00000025450.5	Gm9752	lncRNA	0.239864	0.900346	0.504682	0.62027	0.680216	-6.09599
ENSMUSG00000104117.6	Gm20743	lncRNA	0.442724	-0.494782	0.499165	0.624069	0.683532	-5.8549
ENSMUSG00000120008.1	Gm56822	lncRNA	0.195804	1.08645	0.494815	0.627073	0.686523	-6.22903
ENSMUSG00000101655.3	2310040G24Rik	lncRNA	-0.292705	-0.28275	-0.493852	0.627739	0.687081	-5.78785
ENSMUSG00000096221.4	1500002C15Rik	lncRNA	0.119657	2.60574	0.493444	0.628021	0.687305	-6.64493
ENSMUSG00000101299.4	Gm28175	lncRNA	0.273191	0.123902	0.492465	0.628698	0.687918	-5.92349
ENSMUSG00000121669.1	ENSMUSG00000121669	lncRNA	0.261914	0.233867	0.490666	0.629944	0.689153	-5.91788
ENSMUSG00000121865.1	ENSMUSG00000121865	lncRNA	-0.242662	1.16947	-0.489733	0.63059	0.689732	-6.204
ENSMUSG00000120401.1	Gm56705	lncRNA	-0.264018	-0.00586645	-0.483923	0.634624	0.693497	-6.05884
ENSMUSG00000053263.4	Gm12592	lncRNA	-0.154522	2.01738	-0.483197	0.635128	0.69389	-6.47986
ENSMUSG00000086773.2	Gm16192	lncRNA	0.242901	-0.0369212	0.479683	0.637574	0.696117	-5.88261
ENSMUSG00000086003.9	B230206L02Rik	lncRNA	0.163477	1.72627	0.479574	0.63765	0.696157	-6.43157
ENSMUSG00000097452.3	Gm2824	lncRNA	-0.251462	0.920392	-0.477239	0.639278	0.697718	-6.23216
ENSMUSG00000073590.4	3222401L13Rik	lncRNA	-0.142693	1.75746	-0.470963	0.643662	0.70172	-6.40777
ENSMUSG00000120814.1	Gm56660	lncRNA	-0.14558	2.36193	-0.468725	0.645228	0.703298	-6.61937
ENSMUSG00000101493.3	2810405F17Rik	lncRNA	0.225105	0.569057	0.466754	0.64661	0.704455	-6.08633
ENSMUSG00000073985.4	Gm10602	lncRNA	0.334558	-0.426419	0.463806	0.648678	0.706446	-5.7884
ENSMUSG00000087461.3	C230014O12Rik	lncRNA	0.22233	0.550144	0.460233	0.651189	0.70883	-6.08625
ENSMUSG00000059659.9	Gm10069	lncRNA	-0.221201	1.0848	-0.459675	0.651581	0.709125	-6.21848
ENSMUSG00000043794.10	D830025C05Rik	lncRNA	-0.235365	0.476964	-0.455075	0.654821	0.712079	-6.02565
ENSMUSG00000087470.4	A630031M04Rik	lncRNA	0.298837	-0.289595	0.451318	0.657472	0.714434	-5.75724
ENSMUSG00000120224.1	2810001A02Rik	lncRNA	0.119545	2.661	0.449447	0.658794	0.715649	-6.66807
ENSMUSG00000120718.1	Gm56656	lncRNA	-0.185418	1.13032	-0.448929	0.659161	0.716004	-6.34469
ENSMUSG00000121500.1	ENSMUSG00000121500	lncRNA	-0.11082	3.96552	-0.44456	0.662253	0.718734	-7.01203
ENSMUSG00000044125.8	9530080O11Rik	lncRNA	-0.300127	-0.00566248	-0.444513	0.662286	0.718734	-5.93609
ENSMUSG00000117634.2	Gm50069	lncRNA	-0.374256	-0.225991	-0.44281	0.663493	0.719737	-5.73096
ENSMUSG00000121115.1	Gm57320	lncRNA	-0.186774	1.83394	-0.442806	0.663496	0.719737	-6.39664
ENSMUSG00000120362.1	2810449D17Rik	lncRNA	0.13707	2.23679	0.438719	0.666397	0.722128	-6.58702
ENSMUSG00000120012.1	Gm36220	lncRNA	-0.21313	0.519519	-0.438383	0.666636	0.722269	-6.06884
ENSMUSG00000121881.1	Dnaaf8	lncRNA	-0.11895	2.52492	-0.437829	0.667029	0.722636	-6.67138
ENSMUSG00000042579.4	4632404H12Rik	lncRNA	-0.109167	3.50292	-0.437158	0.667507	0.722975	-6.93943
ENSMUSG00000113621.3	2900060N12Rik	lncRNA	-0.141314	1.7248	-0.435308	0.668822	0.724069	-6.43891
ENSMUSG00000053181.2	A830005F24Rik	lncRNA	0.314487	-0.651103	0.435198	0.668901	0.724069	-5.77621
ENSMUSG00000114309.2	Gm48295	lncRNA	0.366161	-0.843062	0.433316	0.670241	0.725134	-5.78501
ENSMUSG00000120808.1	Gm57030	lncRNA	-0.469068	-1.46414	-0.432985	0.670476	0.7253	-5.60026
ENSMUSG00000091994.3	E130317F20Rik	lncRNA	-0.150331	1.48774	-0.431676	0.671409	0.726195	-6.36537
ENSMUSG00000046085.8	4931422A03Rik	lncRNA	-0.335016	-0.386845	-0.423974	0.676908	0.73127	-5.80097
ENSMUSG00000121658.1	ENSMUSG00000121658	lncRNA	-0.356497	-0.548187	-0.423396	0.677321	0.731671	-5.78167
ENSMUSG00000086725.2	A630052C17Rik	lncRNA	0.120811	2.2241	0.422911	0.677668	0.731912	-6.54685
ENSMUSG00000121114.1	Gm41291	lncRNA	0.287186	-0.361312	0.417027	0.681884	0.735699	-5.79087
ENSMUSG00000097974.3	Gm10605	lncRNA	0.108727	2.32305	0.416908	0.681969	0.735745	-6.55643
ENSMUSG00000073538.12	E330020D12Rik	lncRNA	-0.401213	0.102754	-0.413849	0.684166	0.737709	-5.81952
ENSMUSG00000090622.2	A930033H14Rik	lncRNA	-0.171533	0.539787	-0.412356	0.685239	0.738594	-6.13695
ENSMUSG00000086841.3	2410006H16Rik	lncRNA	0.107517	3.13172	0.411786	0.685648	0.738825	-6.77621
ENSMUSG00000121137.1	Gm56555	lncRNA	0.175725	1.30444	0.407537	0.688706	0.741561	-6.3536
ENSMUSG00000121502.1	ENSMUSG00000121502	lncRNA	-0.113373	3.04122	-0.405701	0.690029	0.742759	-6.88024
ENSMUSG00000120721.1	Gm56792	lncRNA	0.253563	0.852419	0.403106	0.691901	0.744364	-6.07939
ENSMUSG00000100017.3	2410022M11Rik	lncRNA	0.157986	1.3677	0.401879	0.692787	0.745135	-6.31439
ENSMUSG00000113019.3	Gm47467	lncRNA	-0.160418	1.36906	-0.401114	0.69334	0.745593	-6.37142
ENSMUSG00000120970.1	Gm56877	lncRNA	-0.143311	2.11731	-0.399098	0.694796	0.74699	-6.53036
ENSMUSG00000087128.9	Gm12655	lncRNA	-0.254847	0.237094	-0.395957	0.697068	0.7491	-5.97676
ENSMUSG00000043773.6	1700048O20Rik	lncRNA	-0.0802494	3.25769	-0.39406	0.698442	0.75021	-6.94988
ENSMUSG00000070392.6	Gm20634	lncRNA	0.182812	1.14359	0.392167	0.699814	0.7515	-6.28923
ENSMUSG00000097090.2	Gm26724	lncRNA	-0.180327	2.37363	-0.390429	0.701074	0.752671	-6.60322
ENSMUSG00000110611.2	Gm20163	lncRNA	-0.294466	-0.587487	-0.386868	0.70366	0.75494	-5.78026
ENSMUSG00000100975.3	Gm28875	lncRNA	0.140962	1.91743	0.385857	0.704395	0.755545	-6.45154
ENSMUSG00000100162.3	Gm20687	lncRNA	0.34485	-0.00939452	0.380813	0.708065	0.758513	-5.99848
ENSMUSG00000094365.2	Gm21982	lncRNA	-0.720682	-2.70173	-0.380166	0.708536	0.758878	-5.30055
ENSMUSG00000120920.1	Gm56812	lncRNA	0.1692	1.29073	0.371948	0.714533	0.764558	-6.34034
ENSMUSG00000084771.10	A230072E10Rik	lncRNA	-0.0968194	2.69012	-0.365533	0.719228	0.768716	-6.75955
ENSMUSG00000097610.4	A930012L18Rik	lncRNA	-0.160575	0.822313	-0.361956	0.721851	0.771077	-6.17354
ENSMUSG00000121378.1	ENSMUSG00000121378	lncRNA	0.213596	-0.27123	0.359694	0.723511	0.772539	-5.80381
ENSMUSG00000066170.9	E230001N04Rik	lncRNA	-0.236343	0.664853	-0.359451	0.72369	0.772666	-6.08604
ENSMUSG00000098739.2	Gm27151	lncRNA	-0.298055	-0.78387	-0.358367	0.724486	0.773235	-5.83508
ENSMUSG00000111521.2	Gm48529	lncRNA	0.134006	1.14453	0.357972	0.724776	0.773472	-6.30222
ENSMUSG00000074737.3	C530025M09Rik	lncRNA	-0.261819	-0.562112	-0.35665	0.725748	0.774348	-5.82137
ENSMUSG00000110706.2	Gm45709	lncRNA	-0.215643	-0.205123	-0.356032	0.726202	0.774765	-5.83845
ENSMUSG00000109887.2	Gm28756	lncRNA	0.105231	1.69932	0.351113	0.729823	0.777989	-6.54125
ENSMUSG00000120250.1	2010004M13Rik	lncRNA	0.124577	1.21333	0.348887	0.731464	0.779361	-6.33334
ENSMUSG00000074664.4	A830092H15Rik	lncRNA	0.102664	2.7882	0.345237	0.734157	0.7819	-6.74548
ENSMUSG00000057359.8	Gm17494	lncRNA	-0.0617721	9.13296	-0.343853	0.735179	0.782846	-7.47903
ENSMUSG00000121418.1	ENSMUSG00000121418	lncRNA	-0.347045	0.429724	-0.343647	0.735331	0.782914	-6.13829
ENSMUSG00000118380.2	Gm36037	lncRNA	-0.338928	-1.56132	-0.34142	0.736977	0.784429	-5.66137
ENSMUSG00000097729.4	2310015A10Rik	lncRNA	0.118834	1.80549	0.340564	0.73761	0.785055	-6.51115
ENSMUSG00000075463.4	4930594M22Rik	lncRNA	-0.245979	-0.458383	-0.340238	0.737851	0.785169	-5.84075
ENSMUSG00000092103.3	Gm17039	lncRNA	-0.206753	-0.159977	-0.339174	0.738638	0.785865	-5.98138
ENSMUSG00000089815.8	Gm5083	lncRNA	-0.216783	-0.544937	-0.336029	0.740966	0.787931	-5.84058
ENSMUSG00000080727.4	C920021L13Rik	lncRNA	0.122714	1.44521	0.333876	0.742562	0.789277	-6.431
ENSMUSG00000087249.3	Gm16062	lncRNA	-0.142711	0.780743	-0.331916	0.744015	0.790426	-6.20928
ENSMUSG00000120133.1	Gm56945	lncRNA	0.143124	0.837849	0.330929	0.744748	0.7909	-6.20085
ENSMUSG00000113679.2	Gm10432	lncRNA	0.112552	2.08918	0.327759	0.747101	0.793001	-6.60439
ENSMUSG00000085704.3	4921531C22Rik	lncRNA	-0.113452	1.80652	-0.324491	0.74953	0.794623	-6.48092
ENSMUSG00000097825.6	9630001P10Rik	lncRNA	0.149307	1.23638	0.324272	0.749693	0.794748	-6.35816
ENSMUSG00000113165.2	Gm47863	lncRNA	0.136478	0.685581	0.322252	0.751196	0.79591	-6.19926
ENSMUSG00000052848.8	C130026L21Rik	lncRNA	-0.130998	1.08215	-0.313216	0.757932	0.801592	-6.3263
ENSMUSG00000108511.2	Gm44987	lncRNA	-0.150077	0.637281	-0.311096	0.759515	0.80313	-6.10751
ENSMUSG00000091329.4	1700112D23Rik	lncRNA	-0.192919	-0.126926	-0.300344	0.767561	0.810326	-5.9639
ENSMUSG00000074635.4	3110070M22Rik	lncRNA	0.169714	0.00941802	0.299724	0.768026	0.810574	-6.05077
ENSMUSG00000120919.1	Gm56952	lncRNA	0.20647	-0.818173	0.297149	0.769958	0.812136	-5.86235
ENSMUSG00000100706.8	Gm19744	lncRNA	0.155841	0.708368	0.296462	0.770473	0.812621	-6.15103
ENSMUSG00000096917.4	2500002B13Rik	lncRNA	0.211929	-0.40665	0.296069	0.770768	0.812835	-5.90685
ENSMUSG00000091050.3	9330020H09Rik	lncRNA	0.146718	0.608924	0.29468	0.771811	0.813615	-6.14556
ENSMUSG00000087396.9	4933407K13Rik	lncRNA	-0.0856999	3.19081	-0.294586	0.771882	0.81362	-6.88349
ENSMUSG00000107451.2	Gm44421	lncRNA	0.111215	1.07447	0.293489	0.772706	0.814245	-6.31194
ENSMUSG00000092124.3	B930094E09Rik	lncRNA	0.123108	0.611006	0.290606	0.774873	0.81612	-6.23417
ENSMUSG00000114623.2	Gm34788	lncRNA	-0.192643	-0.58703	-0.290567	0.774902	0.81612	-5.93764
ENSMUSG00000097684.2	Gm26645	lncRNA	0.145894	1.30122	0.284876	0.779185	0.819749	-6.28925
ENSMUSG00000045075.4	Gm9796	lncRNA	-0.127457	0.29818	-0.279566	0.783188	0.823167	-6.11408
ENSMUSG00000086805.10	4932443L11Rik	lncRNA	0.083398	1.92537	0.279286	0.783399	0.823298	-6.53158
ENSMUSG00000120686.1	Gm6297	lncRNA	0.126191	0.761681	0.265885	0.793529	0.832108	-6.18344
ENSMUSG00000121785.1	Ubb-ps	lncRNA	0.107103	7.03246	0.262037	0.796445	0.834471	-7.53212
ENSMUSG00000097195.12	Snhg5	lncRNA	0.0830855	3.0346	0.258622	0.799036	0.836439	-6.83881
ENSMUSG00000072761.13	Gm6712	lncRNA	0.0644235	2.38624	0.256768	0.800444	0.837511	-6.75092
ENSMUSG00000086769.8	Gm15587	lncRNA	-0.215809	-1.19036	-0.251568	0.804394	0.840949	-5.62896
ENSMUSG00000117494.2	Gm49970	lncRNA	-0.116593	0.449689	-0.25059	0.805139	0.841577	-6.12682
ENSMUSG00000098128.2	Gm3693	lncRNA	-0.0827808	1.88963	-0.249932	0.805639	0.842001	-6.5328
ENSMUSG00000085398.2	4931406G06Rik	lncRNA	-0.146337	-0.193858	-0.249028	0.806327	0.842619	-5.87955
ENSMUSG00000090936.3	Gm17705	lncRNA	0.157089	-0.303825	0.24838	0.80682	0.842945	-5.891
ENSMUSG00000078700.12	D030028A08Rik	lncRNA	-0.0612156	3.26315	-0.247455	0.807524	0.84347	-6.92473
ENSMUSG00000059631.8	1500035N22Rik	lncRNA	0.109403	0.415562	0.243493	0.810541	0.84592	-6.13856
ENSMUSG00000039133.9	9330171B17Rik	lncRNA	0.118967	1.23201	0.242541	0.811266	0.846426	-6.35582
ENSMUSG00000104586.2	4921539H07Rik	lncRNA	0.180967	-0.272985	0.238879	0.814059	0.848855	-5.96367
ENSMUSG00000120732.1	Gm56936	lncRNA	-0.0463363	3.87789	-0.238716	0.814183	0.848917	-7.13464
ENSMUSG00000118099.2	Gm31356	lncRNA	0.0824732	1.11905	0.238117	0.814641	0.849243	-6.36983
ENSMUSG00000112964.3	E430024I08Rik	lncRNA	0.0452254	3.79674	0.236568	0.815823	0.850224	-7.08499
ENSMUSG00000085154.9	C130046K22Rik	lncRNA	0.0750336	1.5342	0.23469	0.817256	0.851365	-6.46841
ENSMUSG00000085067.4	Gm15631	lncRNA	-0.0468887	3.92536	-0.229587	0.821156	0.854567	-7.1431
ENSMUSG00000109224.2	Tmem147os	lncRNA	0.0910249	0.673702	0.227676	0.822617	0.855662	-6.25656
ENSMUSG00000047828.5	A730018C14Rik	lncRNA	0.15205	-0.0853511	0.226072	0.823845	0.856709	-5.93572
ENSMUSG00000097762.2	4732463B04Rik	lncRNA	-0.222134	-1.33786	-0.225323	0.824418	0.857002	-5.73149
ENSMUSG00000087660.2	B230398E01Rik	lncRNA	0.0972593	1.06704	0.223755	0.825619	0.857979	-6.27775
ENSMUSG00000085105.3	Gm12758	lncRNA	-0.0485445	3.95312	-0.222576	0.826521	0.85853	-7.13244
ENSMUSG00000087578.2	Ccdc142os	lncRNA	0.147565	0.0639525	0.220374	0.828208	0.859876	-6.01023
ENSMUSG00000086539.9	Gm16759	lncRNA	-0.0863058	1.01662	-0.220228	0.82832	0.859942	-6.25437
ENSMUSG00000097310.3	A930038B10Rik	lncRNA	-0.111439	0.461515	-0.215573	0.831889	0.862885	-6.16614
ENSMUSG00000120997.1	Gm57385	lncRNA	0.098722	1.27578	0.213575	0.833422	0.864068	-6.36123
ENSMUSG00000112652.2	4921516A02Rik	lncRNA	0.0289414	6.61655	0.21182	0.83477	0.865197	-7.53571
ENSMUSG00000089889.4	0610040B10Rik	lncRNA	0.0888065	1.22207	0.211773	0.834806	0.865197	-6.32097
ENSMUSG00000085175.9	Gm11423	lncRNA	0.107168	0.623798	0.209905	0.83624	0.866378	-6.21233
ENSMUSG00000086741.2	Gm15816	lncRNA	-0.189756	-0.887634	-0.208592	0.837249	0.867066	-5.81152
ENSMUSG00000110924.2	Gm40518	lncRNA	-0.0544239	2.1577	-0.208125	0.837608	0.867387	-6.65894
ENSMUSG00000073147.5	5031425E22Rik	lncRNA	-0.0509687	2.8446	-0.206721	0.838687	0.868071	-6.7929
ENSMUSG00000119977.1	Gm56496	lncRNA	-0.056875	2.21801	-0.206566	0.838806	0.868118	-6.68538
ENSMUSG00000121149.1	Gm57157	lncRNA	-0.115949	0.42224	-0.204943	0.840053	0.869153	-6.06965
ENSMUSG00000098233.2	Gm26954	lncRNA	-0.115655	0.1412	-0.204712	0.840231	0.869184	-6.09857
ENSMUSG00000110156.4	Gm42067	lncRNA	-0.0667886	1.62106	-0.203478	0.841181	0.870108	-6.43674
ENSMUSG00000097462.9	9530026P05Rik	lncRNA	-0.107371	-0.0419876	-0.199899	0.843934	0.8724	-6.03378
ENSMUSG00000089679.2	Gm16299	lncRNA	-0.111409	0.774916	-0.191044	0.850757	0.878166	-6.16538
ENSMUSG00000121018.1	C530020B09Rik	lncRNA	-0.10113	0.551198	-0.185079	0.85536	0.882193	-6.08144
ENSMUSG00000121277.1	Gm57184	lncRNA	0.121992	0.424376	0.184566	0.855756	0.882499	-6.07694
ENSMUSG00000117670.2	Gm50270	lncRNA	-0.114396	-0.36646	-0.18371	0.856417	0.883129	-5.93114
ENSMUSG00000102336.3	Gm37233	lncRNA	-0.062852	2.09582	-0.181896	0.857819	0.88416	-6.64807
ENSMUSG00000121028.1	Gm56867	lncRNA	0.101692	0.615773	0.178891	0.860141	0.886005	-6.13421
ENSMUSG00000098708.9	Gm27252	lncRNA	0.0962362	-0.257806	0.173778	0.864095	0.889225	-6.04259
ENSMUSG00000112150.2	9530018F02Rik	lncRNA	-0.113252	-0.249122	-0.173533	0.864284	0.889316	-5.98861
ENSMUSG00000108242.2	9330118I20Rik	lncRNA	-0.118973	0.0145389	-0.173303	0.864463	0.889447	-5.97834
ENSMUSG00000119968.1	D530017H19Rik	lncRNA	-0.0947909	0.843642	-0.1701	0.866942	0.891549	-6.2092
ENSMUSG00000089759.8	3632454L22Rik	lncRNA	0.11412	-0.0266948	0.169918	0.867083	0.891622	-6.02816
ENSMUSG00000097793.3	Gm17259	lncRNA	0.102308	-0.0806725	0.169718	0.867238	0.891678	-6.00027
ENSMUSG00000097292.3	A230107N01Rik	lncRNA	0.0891105	0.183137	0.167339	0.869081	0.893312	-6.03902
ENSMUSG00000117011.3	E130008D07Rik	lncRNA	-0.0595689	2.65349	-0.158333	0.876062	0.899267	-6.79952
ENSMUSG00000113170.2	Gm36839	lncRNA	0.0681965	0.472572	0.157267	0.87689	0.900026	-6.2025
ENSMUSG00000121724.1	Ppp1ccb	lncRNA	0.256733	-2.34548	0.155184	0.878506	0.901633	-5.52687
ENSMUSG00000119959.1	Lppos	lncRNA	-0.0577277	0.719848	-0.152333	0.88072	0.903642	-6.27379
ENSMUSG00000117725.2	Gm50240	lncRNA	0.0379871	2.9774	0.145934	0.885692	0.907958	-6.90911
ENSMUSG00000041674.17	BC006965	lncRNA	0.106115	-0.188139	0.145363	0.886136	0.9083	-5.99413
ENSMUSG00000120335.1	A630066F11Rik	lncRNA	0.0599655	1.27506	0.144515	0.886796	0.90887	-6.34786
ENSMUSG00000120153.1	Gm56804	lncRNA	0.131839	-0.907184	0.143901	0.887273	0.909306	-5.90191
ENSMUSG00000086213.3	A330040F15Rik	lncRNA	-0.105724	-0.839509	-0.143007	0.887968	0.909807	-5.9111
ENSMUSG00000109118.3	Gm32031	lncRNA	0.103603	-0.172651	0.140915	0.889596	0.911306	-5.98019
ENSMUSG00000085156.10	Snhg15	lncRNA	-0.0569584	1.81531	-0.137504	0.89225	0.91377	-6.47269
ENSMUSG00000120975.1	Gm56589	lncRNA	-0.0939871	-0.594023	-0.137304	0.892405	0.913875	-5.84799
ENSMUSG00000060143.9	Gm10076	lncRNA	0.0529431	1.1409	0.133303	0.895521	0.916693	-6.28768
ENSMUSG00000092242.2	Gm20515	lncRNA	0.0550682	1.49742	0.128964	0.898902	0.91922	-6.48265
ENSMUSG00000120269.1	Gm34162	lncRNA	0.112692	-0.869513	0.123854	0.902885	0.922356	-5.80085
ENSMUSG00000084974.2	Gm15567	lncRNA	-0.0872685	-0.631484	-0.12278	0.903723	0.922944	-5.94544
ENSMUSG00000020812.20	Snhg16	lncRNA	0.0459802	1.76306	0.11941	0.906352	0.925147	-6.46652
ENSMUSG00000086629.10	2810403D21Rik	lncRNA	0.0781082	-0.341226	0.118519	0.907048	0.925589	-5.99318
ENSMUSG00000045464.7	2810002D19Rik	lncRNA	0.0533799	1.23288	0.118006	0.907448	0.925943	-6.36228
ENSMUSG00000120583.1	Gm56501	lncRNA	-0.0442431	2.57896	-0.116087	0.908946	0.927071	-6.74165
ENSMUSG00000085665.2	Gm12059	lncRNA	0.0673636	0.307627	0.116065	0.908963	0.927071	-6.16655
ENSMUSG00000112308.2	Gm48512	lncRNA	0.0247284	3.35526	0.11494	0.909841	0.927848	-7.03011
ENSMUSG00000109868.3	Gm39244	lncRNA	0.0401173	2.40439	0.110753	0.913111	0.930752	-6.74939
ENSMUSG00000113361.2	B930059L03Rik	lncRNA	0.0385616	1.48008	0.10954	0.914058	0.931502	-6.48475
ENSMUSG00000052629.7	Gm9885	lncRNA	0.0411483	1.53957	0.108086	0.915195	0.932283	-6.47116
ENSMUSG00000121653.1	ENSMUSG00000121653	lncRNA	0.0589977	0.454694	0.106943	0.916088	0.933085	-6.18869
ENSMUSG00000052563.14	D930048N14Rik	lncRNA	-0.0536186	2.26043	-0.106466	0.91646	0.933356	-6.57004
ENSMUSG00000112545.3	1300014J16Rik	lncRNA	0.05905	0.275357	0.105815	0.916969	0.933713	-6.05527
ENSMUSG00000097842.3	9330104G04Rik	lncRNA	0.0358414	1.24039	0.100816	0.920878	0.936882	-6.42796
ENSMUSG00000097527.4	1700112J16Rik	lncRNA	-0.0494354	0.157825	-0.0994311	0.921961	0.937766	-6.13845
ENSMUSG00000075020.8	Mir670hg	lncRNA	-0.0348605	2.52155	-0.0975949	0.923397	0.93901	-6.75824
ENSMUSG00000054426.13	A930005H10Rik	lncRNA	-0.018907	2.96203	-0.0920181	0.927761	0.94274	-6.87368
ENSMUSG00000103270.3	Gm37915	lncRNA	-0.0296872	1.87749	-0.0918903	0.927861	0.942787	-6.59645
ENSMUSG00000097079.3	Gm26604	lncRNA	-0.0724682	-0.514056	-0.089383	0.929824	0.944183	-5.87803
ENSMUSG00000112547.3	Gm47096	lncRNA	0.0573969	-0.11642	0.080336	0.936909	0.950174	-5.94193
ENSMUSG00000097286.4	Gm26684	lncRNA	-0.0542611	0.125901	-0.0790721	0.9379	0.95104	-6.09098
ENSMUSG00000120717.1	Gm56791	lncRNA	0.0410095	0.986787	0.0773687	0.939235	0.952039	-6.38896
ENSMUSG00000073594.4	Gm10545	lncRNA	0.0238126	2.36614	0.0750501	0.941052	0.953387	-6.68769
ENSMUSG00000113047.3	Gm47469	lncRNA	0.0187316	3.10091	0.0735488	0.942229	0.95436	-6.9522
ENSMUSG00000120160.1	Gm56773	lncRNA	0.0263581	1.15037	0.0731727	0.942524	0.954604	-6.4005
ENSMUSG00000086693.3	A730081D07Rik	lncRNA	0.0342031	0.682751	0.0710284	0.944205	0.956032	-6.23496
ENSMUSG00000085929.3	Gm13421	lncRNA	0.0338005	0.566509	0.0628911	0.950588	0.961224	-6.25769
ENSMUSG00000085788.2	4930470G03Rik	lncRNA	0.0219183	1.67816	0.0625198	0.950879	0.961409	-6.52426
ENSMUSG00000087331.10	1810021B22Rik	lncRNA	-0.0281296	0.835626	-0.0595253	0.953229	0.963287	-6.32323
ENSMUSG00000101037.3	Gm28424	lncRNA	0.0251257	1.06253	0.0583555	0.954147	0.963772	-6.30947
ENSMUSG00000085289.2	Gm15337	lncRNA	0.0216252	1.18613	0.0561264	0.955896	0.965152	-6.33803
ENSMUSG00000117042.2	2700054A10Rik	lncRNA	0.0244471	1.23248	0.0535429	0.957924	0.966626	-6.27848
ENSMUSG00000040705.4	A930016O22Rik	lncRNA	-0.031721	0.204564	-0.0534621	0.957988	0.966626	-6.10655
ENSMUSG00000120169.1	9130004C02Rik	lncRNA	-0.015697	2.21046	-0.0533224	0.958097	0.966626	-6.65995
ENSMUSG00000116891.3	Gm32679	lncRNA	0.0286401	0.0761539	0.0497183	0.960927	0.968626	-6.13962
ENSMUSG00000052658.6	5830454E08Rik	lncRNA	-0.0249667	-0.0932746	-0.0495356	0.961071	0.968712	-6.03762
ENSMUSG00000089902.2	Gm13625	lncRNA	0.0192046	1.14018	0.0494486	0.961139	0.968725	-6.3435
ENSMUSG00000110357.3	A030001D20Rik	lncRNA	0.00830637	3.74194	0.0473475	0.962789	0.970222	-7.14383
ENSMUSG00000111873.3	Gm39463	lncRNA	0.0286445	-0.106119	0.046235	0.963662	0.970935	-6.03136
ENSMUSG00000087413.3	Gm11266	lncRNA	0.0209279	1.22809	0.0425975	0.966519	0.973257	-6.36009
ENSMUSG00000022639.16	Dubr	lncRNA	0.00665127	4.09561	0.0413048	0.967535	0.974057	-7.20325
ENSMUSG00000100303.5	2600014E21Rik	lncRNA	0.0347268	-0.503275	0.0410249	0.967755	0.974167	-5.93845
ENSMUSG00000099759.2	1700030C10Rik	lncRNA	-0.0225187	0.512075	-0.0380497	0.970092	0.976353	-6.09883
ENSMUSG00000101856.2	1700096K18Rik	lncRNA	0.0219568	-0.252093	0.0366243	0.971212	0.977038	-5.9621
ENSMUSG00000085030.2	2810455O05Rik	lncRNA	0.0162014	1.40675	0.036621	0.971214	0.977038	-6.40303
ENSMUSG00000096948.4	Gm4221	lncRNA	-0.0160112	0.485933	-0.0353026	0.97225	0.977911	-6.22702
ENSMUSG00000087242.3	C78197	lncRNA	-0.0210884	0.159848	-0.0342322	0.973091	0.978638	-6.10885
ENSMUSG00000086810.2	Gm13110	lncRNA	0.024526	-0.319773	0.0341704	0.97314	0.978638	-5.97035
ENSMUSG00000097162.4	2310010J17Rik	lncRNA	0.0164526	0.00260385	0.0316019	0.975158	0.980332	-6.04236
ENSMUSG00000103115.2	Gm37584	lncRNA	0.027051	-0.742318	0.0311919	0.97548	0.980437	-5.79072
ENSMUSG00000085971.6	Gm15411	lncRNA	-0.0123161	1.42275	-0.0311857	0.975485	0.980437	-6.40947
ENSMUSG00000107902.2	Gm32592	lncRNA	0.012955	0.143986	0.0237475	0.981331	0.985357	-6.10714
ENSMUSG00000099470.2	Gm29340	lncRNA	0.0157471	-0.623849	0.0205758	0.983824	0.987459	-5.94935
ENSMUSG00000120003.1	Gm57201	lncRNA	0.01228	-0.303096	0.0170907	0.986564	0.989709	-5.97095
ENSMUSG00000085151.8	1110018N20Rik	lncRNA	-0.00666044	1.80444	-0.016527	0.987007	0.990033	-6.5547
ENSMUSG00000085396.9	Firre	lncRNA	-0.0043808	5.59368	-0.0163005	0.987185	0.990106	-7.46382
ENSMUSG00000121784.1	ENSMUSG00000121784	lncRNA	-0.00447815	3.20605	-0.014228	0.988814	0.991515	-7.03252
ENSMUSG00000097393.10	D030068K23Rik	lncRNA	-0.00787878	-0.240333	-0.0134332	0.989439	0.992085	-6.05358
ENSMUSG00000115149.3	9330188P03Rik	lncRNA	-0.00365597	1.22231	-0.0108872	0.99144	0.993639	-6.41584
ENSMUSG00000120051.1	6230426M11Rik	lncRNA	-0.00510851	-0.190067	-0.00893053	0.992979	0.994955	-5.98144
ENSMUSG00000086216.2	Gm13610	lncRNA	0.00156002	3.96181	0.0087975	0.993083	0.994999	-7.18663
ENSMUSG00000120086.1	Gm56796	lncRNA	-0.00414678	-0.246697	-0.00554672	0.995639	0.996714	-5.91618
ENSMUSG00000108414.3	Snhg1	lncRNA	-0.00127641	1.81929	-0.00412522	0.996757	0.997606	-6.58396
ENSMUSG00000097746.3	Gm6225	lncRNA	0.00104285	1.71789	0.00256184	0.997986	0.998666	-6.49367
ENSMUSG00000113440.2	Gm46404	lncRNA	-0.000440551	0.114065	-0.000720625	0.999433	0.999716	-6.1297
ENSMUSG00000107842.2	Gm44089	lncRNA	0.00041001	0.21369	0.000678979	0.999466	0.999716	-6.09442
ENSMUSG00000092595.3	Gm20427	lncRNA	0.000308729	2.43906	0.000577171	0.999546	0.999716	-6.59358
ENSMUSG00000086728.4	Man2c1os	lncRNA	-0.000110792	1.37889	-0.000238905	0.999812	0.999926	-6.38067
ENSMUSG00000118866.1	Rn7s1	misc_RNA	3.68567	-0.827394	4.40576	0.000387503	0.00122574	0.0100728
ENSMUSG00000118841.1	Rn7s2	misc_RNA	3.68567	-0.827394	4.40576	0.000387503	0.00122574	0.0100728
ENSMUSG00002076161.1	Rn7sk	misc_RNA	0.681417	1.227	1.44875	0.165625	0.221495	-5.32995
ENSMUSG00000064339.1	mt-Rnr2	Mt_rRNA	1.89197	12.9129	9.09156	6.20394e-08	9.95256e-07	8.32922
ENSMUSG00000064337.1	mt-Rnr1	Mt_rRNA	1.23649	9.22489	7.86019	4.67767e-07	4.93592e-06	6.16147
ENSMUSG00000081272.2	Ap2m1-ps	processed_pseudogene	1.20063	5.23223	7.6569	6.65135e-07	6.54805e-06	5.92687
ENSMUSG00000115632.2	Gm17922	processed_pseudogene	-2.89744	3.61297	-7.00893	2.11909e-06	1.66782e-05	5.02102
ENSMUSG00000116093.2	Gm3888	processed_pseudogene	6.56358	-1.16055	6.7672	3.31287e-06	2.42339e-05	3.47207
ENSMUSG00000100801.2	Gm15459	processed_pseudogene	-1.59598	4.7383	-6.70917	3.69236e-06	2.64822e-05	4.17992
ENSMUSG00000091831.7	Gm4707	processed_pseudogene	-4.3244	0.76269	-6.57885	4.71849e-06	3.26204e-05	4.06895
ENSMUSG00000096006.2	Gm21596	processed_pseudogene	1.17557	5.52812	6.42925	6.27047e-06	4.0895e-05	3.57071
ENSMUSG00000067224.4	Gm3695	processed_pseudogene	-3.10379	0.629008	-6.28107	8.33541e-06	5.15572e-05	3.73427
ENSMUSG00000086842.3	Gm15681	processed_pseudogene	-5.03766	0.36872	-6.22797	9.23718e-06	5.62466e-05	3.31744
ENSMUSG00000113941.2	Gm35755	processed_pseudogene	-4.18469	0.789573	-6.19975	9.75697e-06	5.87619e-05	3.5308
ENSMUSG00000085371.2	Gm3160	processed_pseudogene	-5.49048	-2.43267	-6.18214	1.00966e-05	6.03332e-05	2.5032
ENSMUSG00000063902.14	Gm7964	processed_pseudogene	1.82867	2.13343	6.02401	1.37542e-05	7.766e-05	3.34087
ENSMUSG00000082896.2	Gm5844	processed_pseudogene	-2.36629	1.29289	-6.00388	1.43099e-05	8.03738e-05	3.33495
ENSMUSG00000105893.2	Wdr46-ps	processed_pseudogene	-6.10373	-0.557331	-5.90171	1.75091e-05	9.51715e-05	2.29164
ENSMUSG00000109600.2	Gm18212	processed_pseudogene	-3.9673	-0.155332	-5.71028	2.56482e-05	0.000130027	2.41182
ENSMUSG00000061167.10	Rpl15-ps3	processed_pseudogene	1.37502	4.40229	5.63488	2.98483e-05	0.00014717	2.20807
ENSMUSG00000083626.2	Gm4459	processed_pseudogene	-1.16936	3.98271	-5.52736	3.71e-05	0.000176458	1.96233
ENSMUSG00000081094.5	Rpl19-ps11	processed_pseudogene	-2.00449	1.73442	-5.37447	5.06712e-05	0.000227671	2.09501
ENSMUSG00000111133.2	Gm5831	processed_pseudogene	-0.888874	3.81169	-5.36349	5.18249e-05	0.000232086	1.66456
ENSMUSG00000089764.3	Gm16580	processed_pseudogene	-3.99839	0.16507	-5.19223	7.37437e-05	0.000309924	1.62366
ENSMUSG00000045104.10	Ldhb-ps	processed_pseudogene	-2.25585	1.69033	-5.14765	8.08804e-05	0.000334258	1.66014
ENSMUSG00000100867.2	Gm18981	processed_pseudogene	-4.76986	-2.51987	-5.1065	8.80957e-05	0.000358733	1.01235
ENSMUSG00000091730.2	Gm17230	processed_pseudogene	-4.94751	-0.32024	-5.07711	9.36526e-05	0.000377999	1.17402
ENSMUSG00000085276.4	Gm15812	processed_pseudogene	-3.59619	1.18257	-5.05566	9.79317e-05	0.000392338	1.52263
ENSMUSG00000083420.2	Gm15665	processed_pseudogene	-4.7463	-2.03919	-4.95173	0.000121695	0.000470805	0.783151
ENSMUSG00000113357.2	Gm19195	processed_pseudogene	-4.71146	-1.7588	-4.95031	0.000122057	0.000472016	0.774679
ENSMUSG00000092563.2	Gm3617	processed_pseudogene	-3.26224	0.381073	-4.94898	0.000122399	0.000473111	1.28207
ENSMUSG00000082062.2	Ftl2-ps	processed_pseudogene	-5.42598	-0.945552	-4.92054	0.000129923	0.000496101	0.790782
ENSMUSG00000095690.3	Rab11b-ps2	processed_pseudogene	1.25651	2.75082	4.9043	0.000134428	0.000509437	1.00794
ENSMUSG00000073647.5	Gm10557	processed_pseudogene	4.83964	0.00243211	4.88621	0.000139637	0.000526012	0.782145
ENSMUSG00000082027.2	Gm11416	processed_pseudogene	-5.20462	-1.99105	-4.87625	0.000142594	0.000536118	0.658195
ENSMUSG00000101122.2	Gm17971	processed_pseudogene	-3.64593	0.300482	-4.87255	0.000143707	0.000539268	1.08121
ENSMUSG00000112239.2	Gm17823	processed_pseudogene	-2.73523	0.788185	-4.85742	0.000148357	0.00055249	1.14085
ENSMUSG00000107810.2	Gm18609	processed_pseudogene	-1.11108	3.538	-4.83595	0.00015522	0.000572476	0.615362
ENSMUSG00000083679.2	Gm12892	processed_pseudogene	-1.37525	2.53242	-4.7956	0.000169009	0.000615602	0.739763
ENSMUSG00000083287.5	Idi1-ps1	processed_pseudogene	5.05353	-1.73844	4.77595	0.000176173	0.000637872	0.577263
ENSMUSG00000114769.2	Gm48312	processed_pseudogene	-4.79502	1.19152	-4.7603	0.000182099	0.00065543	0.946925
ENSMUSG00000083836.2	Ldha-ps2	processed_pseudogene	-3.66722	-1.02504	-4.70014	0.000206838	0.000727524	0.639144
ENSMUSG00000021927.8	Hnrnpa1l2-ps2	processed_pseudogene	-5.60311	-1.13156	-4.69889	0.000207384	0.000728717	0.427078
ENSMUSG00000081078.2	Gm12568	processed_pseudogene	-3.68956	-0.951208	-4.68463	0.000213753	0.000748114	0.55951
ENSMUSG00000093748.2	Gm19031	processed_pseudogene	-2.96097	0.517203	-4.66046	0.000225006	0.000782989	0.75443
ENSMUSG00000098143.2	Gm26937	processed_pseudogene	-3.65611	0.592209	-4.64227	0.000233874	0.000809215	0.711147
ENSMUSG00000075469.4	Gm17205	processed_pseudogene	-4.12295	0.0454605	-4.62974	0.000240184	0.000827958	0.62768
ENSMUSG00000104913.2	Gm6560	processed_pseudogene	-1.20067	2.52976	-4.62394	0.000243167	0.000836117	0.382947
ENSMUSG00000043801.8	Oaz1-ps	processed_pseudogene	1.34344	3.25455	4.57249	0.000271319	0.000915936	0.249804
ENSMUSG00000081788.3	Gm5898	processed_pseudogene	-1.7482	1.67744	-4.55585	0.000281112	0.00094279	0.422076
ENSMUSG00000115040.2	Gm18994	processed_pseudogene	-4.52179	-1.52966	-4.52516	0.000300137	0.000994737	0.138946
ENSMUSG00000081487.2	Gm13689	processed_pseudogene	-3.70676	-0.135185	-4.48828	0.000324748	0.00106233	0.390053
ENSMUSG00000092526.2	Gm17907	processed_pseudogene	-2.91775	-0.439679	-4.47869	0.000331477	0.00107972	0.342944
ENSMUSG00000079297.5	Gm2223	processed_pseudogene	3.28835	-0.645199	4.41667	0.000378545	0.00120497	0.0972802
ENSMUSG00000114827.2	Gm46432	processed_pseudogene	-1.59232	2.57744	-4.39993	0.000392373	0.00123914	-0.0529423
ENSMUSG00000112670.2	Gm18042	processed_pseudogene	-4.68395	-2.68179	-4.39905	0.000393114	0.00124081	-0.149042
ENSMUSG00000096592.2	Gm15801	processed_pseudogene	3.19611	-0.323992	4.39424	0.000397188	0.00125165	0.208734
ENSMUSG00000094388.2	Gm8783	processed_pseudogene	3.19611	-0.323992	4.39424	0.000397188	0.00125165	0.208734
ENSMUSG00000084024.2	Gm15937	processed_pseudogene	-4.49403	-1.74196	-4.38532	0.000404867	0.00127335	-0.103461
ENSMUSG00000081894.2	Gm14212	processed_pseudogene	-4.27853	-1.74114	-4.35914	0.000428262	0.00133589	-0.144339
ENSMUSG00000083421.2	Gm14776	processed_pseudogene	-3.82699	0.307129	-4.35909	0.000428314	0.00133589	0.168246
ENSMUSG00000107725.2	Gm18484	processed_pseudogene	-4.85279	-0.202571	-4.35702	0.000430215	0.00134134	0.0381521
ENSMUSG00000115505.2	Gm9247	processed_pseudogene	-2.92978	-0.390279	-4.35125	0.00043558	0.00135471	0.146563
ENSMUSG00000081208.2	Gm11400	processed_pseudogene	-2.40029	0.555927	-4.31948	0.000466358	0.00143323	0.0910989
ENSMUSG00000084349.4	Rpl3-ps1	processed_pseudogene	0.578511	6.03899	4.27592	0.000512169	0.00155236	-0.978546
ENSMUSG00000114622.2	Gm18990	processed_pseudogene	-4.40686	-0.720738	-4.2615	0.00052831	0.00159164	-0.191984
ENSMUSG00000084029.2	Gm8855	processed_pseudogene	-2.71337	0.372863	-4.23629	0.000557791	0.00166431	-0.0701373
ENSMUSG00000081798.2	Gm8152	processed_pseudogene	-3.11626	-0.189309	-4.22851	0.000567224	0.00169045	-0.107347
ENSMUSG00000106416.2	Gm5857	processed_pseudogene	-2.79705	-0.845079	-4.16594	0.000649182	0.00189089	-0.238521
ENSMUSG00000081017.2	Gm15000	processed_pseudogene	-4.22171	-1.41205	-4.16445	0.000651267	0.00189509	-0.32906
ENSMUSG00000089828.3	Gm16300	processed_pseudogene	-4.01227	-1.59245	-4.15749	0.000661123	0.00191869	-0.43061
ENSMUSG00000091313.2	Fth-ps2	processed_pseudogene	-3.67591	-0.85202	-4.1548	0.000664982	0.00192666	-0.3085
ENSMUSG00000083796.4	Gm13369	processed_pseudogene	-4.23613	-2.42683	-4.13943	0.000687411	0.0019786	-0.550792
ENSMUSG00000057605.5	Gm6807	processed_pseudogene	-2.97542	-0.953085	-4.12523	0.000708834	0.0020314	-0.31745
ENSMUSG00000117262.2	Gm9316	processed_pseudogene	-2.71917	0.151896	-4.11355	0.000726948	0.00207353	-0.308338
ENSMUSG00000102891.2	Gm19114	processed_pseudogene	-3.78222	-0.287641	-4.11325	0.000727414	0.00207452	-0.320978
ENSMUSG00000083050.3	Gm11242	processed_pseudogene	-3.76882	-0.897314	-4.10978	0.000732895	0.00208577	-0.413465
ENSMUSG00000101523.3	Csnk2a1-ps3	processed_pseudogene	-1.61451	1.92997	-4.10662	0.000737914	0.00209734	-0.518325
ENSMUSG00000110480.2	Gm32842	processed_pseudogene	-4.50662	-1.10774	-4.09096	0.000763323	0.00215946	-0.537787
ENSMUSG00000090449.2	Gm17076	processed_pseudogene	-4.17851	-1.48408	-4.06412	0.000808932	0.0022645	-0.587043
ENSMUSG00000110744.2	Gm5171	processed_pseudogene	-2.53446	-0.156371	-4.00089	0.000927549	0.0025373	-0.527919
ENSMUSG00000112550.2	Gm6627	processed_pseudogene	-2.35094	0.0119887	-3.9918	0.000945991	0.00257894	-0.547637
ENSMUSG00000114558.2	Gm9570	processed_pseudogene	-2.45367	-0.322244	-3.98552	0.000958937	0.00260858	-0.557989
ENSMUSG00000083327.2	Vcp-rs	processed_pseudogene	-0.985223	3.15701	-3.976	0.000978932	0.00265249	-1.12907
ENSMUSG00000081270.2	Gm11653	processed_pseudogene	-2.9512	-0.639168	-3.96809	0.000995845	0.00269029	-0.602621
ENSMUSG00000084240.2	Gm15383	processed_pseudogene	-3.58778	1.22052	-3.96661	0.000999031	0.00269725	-0.624221
ENSMUSG00000108314.2	Prkcz2	processed_pseudogene	1.54015	1.81802	3.96218	0.00100867	0.00272035	-0.763393
ENSMUSG00000109178.2	Gm3257	processed_pseudogene	-3.88892	-1.73846	-3.9569	0.00102027	0.00274827	-0.815717
ENSMUSG00000043346.10	Gm6741	processed_pseudogene	1.38985	2.09737	3.95084	0.00103376	0.00277739	-0.867442
ENSMUSG00000083274.2	Zcchc9-ps	processed_pseudogene	-3.68201	-0.193076	-3.93232	0.00107611	0.00287321	-0.681525
ENSMUSG00000074800.5	Gm4149	processed_pseudogene	2.11072	0.234917	3.90859	0.0011329	0.00300254	-0.707066
ENSMUSG00000055093.11	Rps27a-ps3	processed_pseudogene	-2.92773	0.518771	-3.89052	0.00117817	0.00310063	-0.741306
ENSMUSG00000082935.4	Gm7658	processed_pseudogene	-3.16092	0.450279	-3.88141	0.00120167	0.00314835	-0.773383
ENSMUSG00000100555.2	Gm8173	processed_pseudogene	-3.89676	-0.973194	-3.84864	0.00129017	0.00334639	-0.940649
ENSMUSG00000082304.2	Gm11198	processed_pseudogene	-4.57282	-2.38767	-3.84414	0.00130282	0.00336879	-0.997505
ENSMUSG00000063543.6	Gm5616	processed_pseudogene	2.16671	0.937974	3.84021	0.00131397	0.00339314	-0.889831
ENSMUSG00000097388.2	Gm3200	processed_pseudogene	-2.92141	-0.510733	-3.81345	0.00139251	0.0035672	-0.896067
ENSMUSG00000114251.2	Tmed10-ps	processed_pseudogene	1.39627	1.70825	3.79683	0.00144366	0.0036827	-1.12287
ENSMUSG00000109882.2	Gm18706	processed_pseudogene	-1.99698	0.0824783	-3.75982	0.00156435	0.00394491	-0.992241
ENSMUSG00000108647.2	Gm17984	processed_pseudogene	-3.37762	-0.894631	-3.73361	0.00165594	0.0041409	-1.08637
ENSMUSG00000085711.5	Gm15163	processed_pseudogene	2.40644	-0.819729	3.71859	0.00171079	0.00425754	-1.0715
ENSMUSG00000116113.2	Gm49545	processed_pseudogene	-3.72509	-1.58299	-3.7102	0.00174221	0.00432366	-1.14511
ENSMUSG00000116640.2	Gm8670	processed_pseudogene	-5.37742	-1.75564	-3.69298	0.00180856	0.00446677	-1.25622
ENSMUSG00000083827.2	Gm15712	processed_pseudogene	-4.15059	-1.78213	-3.69011	0.00181984	0.00448696	-1.2498
ENSMUSG00000104264.2	Gm18529	processed_pseudogene	-3.85209	-1.58104	-3.67453	0.00188242	0.00460468	-1.2729
ENSMUSG00000091549.2	Gm6548	processed_pseudogene	-2.25766	0.140633	-3.66274	0.00193122	0.00470835	-1.18675
ENSMUSG00000106204.2	Gm21009	processed_pseudogene	-3.45918	-2.22688	-3.6536	0.00196989	0.0047874	-1.36865
ENSMUSG00000113501.2	Gm18940	processed_pseudogene	-2.65912	-1.01136	-3.62034	0.00211731	0.00510204	-1.25838
ENSMUSG00000103147.2	Gm7341	processed_pseudogene	-2.63564	-0.555616	-3.61845	0.00212599	0.00511877	-1.25843
ENSMUSG00000112381.2	Gm8170	processed_pseudogene	-2.18092	0.331476	-3.59548	0.00223464	0.00534602	-1.31393
ENSMUSG00000080885.2	Rpl10-ps6	processed_pseudogene	-4.60126	-1.70595	-3.56702	0.00237691	0.00563209	-1.44558
ENSMUSG00000111953.2	Gm18637	processed_pseudogene	-3.40467	-1.68253	-3.56578	0.00238331	0.00564422	-1.43894
ENSMUSG00000082829.2	Gm15780	processed_pseudogene	-3.76513	-0.497602	-3.5602	0.00241234	0.00570454	-1.38163
ENSMUSG00000083246.2	Gm11839	processed_pseudogene	-1.74743	1.06339	-3.52817	0.00258581	0.00605264	-1.56204
ENSMUSG00000079965.3	Gm14853	processed_pseudogene	-3.4276	-2.62308	-3.52798	0.00258687	0.0060539	-1.56496
ENSMUSG00000083154.2	Gm11892	processed_pseudogene	-2.90844	-0.288517	-3.4966	0.00276891	0.00642276	-1.48811
ENSMUSG00000082420.3	Gm6517	processed_pseudogene	-3.40415	-1.80742	-3.47729	0.00288718	0.00664983	-1.62329
ENSMUSG00000109736.2	Gm8734	processed_pseudogene	-3.16694	-0.603446	-3.45994	0.00299772	0.00685338	-1.56757
ENSMUSG00000085172.2	Gm6542	processed_pseudogene	-2.79163	-1.04816	-3.45245	0.00304676	0.00694388	-1.5699
ENSMUSG00000113291.2	Gm19001	processed_pseudogene	-2.23358	-0.780212	-3.43969	0.00313209	0.00711443	-1.5936
ENSMUSG00000082762.2	Gm12366	processed_pseudogene	-3.82139	-0.370123	-3.43905	0.00313642	0.00712149	-1.60242
ENSMUSG00000081752.4	Sms-ps	processed_pseudogene	1.92679	1.30068	3.42939	0.00320272	0.00724682	-1.78331
ENSMUSG00000078636.5	Gm7336	processed_pseudogene	-1.92234	1.52044	-3.40386	0.00338465	0.00759123	-1.91917
ENSMUSG00000115602.2	Gm7908	processed_pseudogene	-1.89846	0.336249	-3.38467	0.00352803	0.00787972	-1.7344
ENSMUSG00000085611.4	Ap3s1-ps1	processed_pseudogene	3.97822	-1.774	3.37912	0.00357067	0.00796385	-1.75548
[truncated: 15,623 more rows]

## Sheet: Enriched DS PV pellet vs input
	Gene	Type	logFC	AveExpr	t	P.Value	adj.P.Val	B
ENSMUSG00000098650.2	Commd1b	protein_coding	-8.93343	-1.33053	-6.93326	2.43513e-06	1.88045e-05	3.71902
ENSMUSG00000050075.9	Gpr171	protein_coding	-5.92789	0.489817	-5.10119	8.90751e-05	0.000362011	1.37598
ENSMUSG00000100622.2	Gm20379	protein_coding	-5.53148	-1.80344	-5.97335	1.5197e-05	8.45601e-05	2.30063
ENSMUSG00000094891.3	Or10h1b	protein_coding	-5.51445	-1.05875	-4.45486	0.00034881	0.00112639	0.081073
ENSMUSG00000092162.4	Vmn2r86	protein_coding	-5.14912	-0.760756	-5.12691	8.44371e-05	0.000346841	1.12223
ENSMUSG00000047854.6	Stx19	protein_coding	-4.87615	-0.903673	-5.51216	3.82636e-05	0.000180918	1.66464
ENSMUSG00000063447.8	Ube2d2b	protein_coding	-4.87349	-1.59164	-5.16082	7.87007e-05	0.000327175	1.12445
ENSMUSG00000076433.6	Cep295nl	protein_coding	-4.76445	-2.18238	-4.49271	0.000321687	0.00105446	0.00779848
ENSMUSG00000061723.20	Tnnt3	protein_coding	-4.71207	-1.12618	-3.99857	0.000932223	0.00254652	-0.717992
ENSMUSG00000030607.8	Acan	protein_coding	-4.56086	2.59173	-7.83904	4.85093e-07	5.09435e-06	6.56475
ENSMUSG00000053965.11	Pde5a	protein_coding	-4.50752	2.84128	-7.51214	8.57478e-07	8.03749e-06	6.03499
ENSMUSG00000035407.9	Kank4	protein_coding	-4.33812	1.82575	-7.74248	5.73152e-07	5.79965e-06	6.31164
ENSMUSG00000005716.17	Pvalb	protein_coding	-4.33702	6.44894	-16.5379	6.66107e-12	1.0671e-09	17.6065
ENSMUSG00000030399.3	Ckm	protein_coding	-4.32367	-0.686461	-3.45385	0.00303756	0.00692828	-1.58914
ENSMUSG00000091318.3	Semp2l1	protein_coding	-4.23922	-1.48229	-3.72602	0.00168342	0.00420122	-1.15808
ENSMUSG00000074449.4	Potefam3a	protein_coding	-4.14836	-0.417689	-3.31088	0.00413775	0.00906119	-1.82902
ENSMUSG00000061816.16	Myl1	protein_coding	-4.13723	-1.25434	-3.99843	0.000932514	0.00254692	-0.68877
ENSMUSG00000051965.9	Nanos2	protein_coding	-4.12397	-0.913823	-4.22806	0.00056777	0.0016915	-0.239193
ENSMUSG00000046942.18	Mageb16	protein_coding	-4.12243	-0.521702	-4.0007	0.000927931	0.00253769	-0.578201
ENSMUSG00000047025.6	Ccer1	protein_coding	-4.0859	-0.338379	-4.92319	0.0001292	0.000494336	1.0513
ENSMUSG00000096045.8	Gm21698	protein_coding	-4.03467	0.0603046	-4.07185	0.000795524	0.00223406	-0.43968
ENSMUSG00000021214.15	Akr1c18	protein_coding	-4.03184	2.86449	-5.21785	6.99379e-05	0.000296931	1.67422
ENSMUSG00000028370.8	Pappa	protein_coding	-3.98333	-0.421329	-3.44052	0.00312651	0.00710633	-1.5904
ENSMUSG00000020396.9	Nefh	protein_coding	-3.95311	6.96972	-18.4738	1.11716e-12	3.30489e-10	19.3841
ENSMUSG00000040514.7	Tex47	protein_coding	-3.90429	-1.82455	-3.55067	0.0024627	0.00580188	-1.48678
ENSMUSG00000047746.15	Fbxo40	protein_coding	-3.88672	-1.20743	-3.26824	0.00453643	0.00981955	-1.94837
ENSMUSG00000038304.15	Cd160	protein_coding	-3.88517	-1.08094	-4.13069	0.000700517	0.00201051	-0.465096
ENSMUSG00000050830.18	Vwc2	protein_coding	-3.88256	2.17117	-9.11651	5.96648e-08	9.64599e-07	8.45955
ENSMUSG00000062785.15	Kcnc3	protein_coding	-3.85932	4.85433	-11.9691	1.06317e-09	4.60324e-08	12.5671
ENSMUSG00000026023.17	Cdk15	protein_coding	-3.79777	0.215462	-4.33806	0.000448104	0.00138584	0.1194
ENSMUSG00000039252.12	Lgi2	protein_coding	-3.75215	5.93942	-15.2351	2.46773e-11	2.78759e-09	16.2983
ENSMUSG00000025991.9	Cps1	protein_coding	-3.75025	-1.35169	-4.16654	0.000648338	0.00189031	-0.297178
ENSMUSG00000031543.19	Ank1	protein_coding	-3.72954	3.74132	-11.82	1.28719e-09	5.34971e-08	12.3883
ENSMUSG00000092048.4	Vmn2r85	protein_coding	-3.72492	-1.2161	-3.82937	0.00134525	0.00346428	-1.03441
ENSMUSG00000034324.17	Tmem132c	protein_coding	-3.72107	3.17469	-14.9082	3.4808e-11	3.55905e-09	15.7642
ENSMUSG00000034773.17	Hrob	protein_coding	-3.72105	1.23127	-6.40893	6.51892e-06	4.22962e-05	4.06285
ENSMUSG00000001508.16	Sgca	protein_coding	-3.71569	-0.366535	-4.42138	0.000374739	0.00119458	0.232152
ENSMUSG00000095294.3	Potefam3b	protein_coding	-3.70434	-0.458645	-3.63952	0.00203102	0.00491158	-1.21748
ENSMUSG00000072974.5	Gm4787	protein_coding	-3.68792	0.288041	-5.52528	3.72575e-05	0.000177063	2.3285
ENSMUSG00000022753.16	Tmem30c	protein_coding	-3.68618	-2.03403	-2.98777	0.00827631	0.0164296	-2.43674
ENSMUSG00000106715.4	Tmem265	protein_coding	-3.67361	-0.328004	-3.20548	0.00519283	0.0110158	-2.02055
ENSMUSG00000039313.15	Minar1	protein_coding	-3.67115	2.90211	-9.22875	5.0102e-08	8.44928e-07	8.78613
ENSMUSG00000003355.8	Fkbp11	protein_coding	-3.65745	1.02464	-6.98543	2.21239e-06	1.7289e-05	4.95939
ENSMUSG00000096169.4	Or10h5	protein_coding	-3.65671	-0.945726	-4.01838	0.00089308	0.00245712	-0.546722
ENSMUSG00000010461.17	Eya4	protein_coding	-3.57888	2.12618	-6.14217	1.09139e-05	6.41726e-05	3.5923
ENSMUSG00000028584.4	Lrrc38	protein_coding	-3.56209	3.66477	-10.323	9.82365e-09	2.45202e-07	10.3939
ENSMUSG00000046275.3	Trarg1	protein_coding	-3.52967	0.685826	-5.08739	9.1668e-05	0.000371094	1.5839
ENSMUSG00000093668.4	Pou5f2	protein_coding	-3.51076	0.507923	-4.15605	0.000663181	0.00192308	-0.22617
ENSMUSG00000021730.9	Hcn1	protein_coding	-3.50596	5.59627	-11.5114	1.92393e-09	7.29108e-08	11.8984
ENSMUSG00000078249.6	Hmga1b	protein_coding	-3.48413	-1.39596	-2.91065	0.00974997	0.018985	-2.53959
ENSMUSG00000031994.14	Adamts8	protein_coding	-3.48246	2.90649	-11.1765	3.00514e-09	1.01843e-07	11.4856
ENSMUSG00000042895.7	Abra	protein_coding	-3.47917	-1.50844	-3.97575	0.00097945	0.00265332	-0.709613
ENSMUSG00000025515.17	Muc2	protein_coding	-3.47655	-1.04492	-3.56652	0.00237951	0.00563598	-1.40081
ENSMUSG00000026452.16	Syt2	protein_coding	-3.45653	8.19077	-16.8999	4.70493e-12	8.31168e-10	17.9409
ENSMUSG00000072972.4	Adam4	protein_coding	-3.45297	1.44605	-5.59277	3.24968e-05	0.000158166	2.55866
ENSMUSG00000018698.16	Lhx1	protein_coding	-3.40339	-1.54412	-3.94921	0.00103742	0.0027851	-0.632573
ENSMUSG00000040666.21	Sh3bgr	protein_coding	-3.39345	1.27103	-7.03809	2.00896e-06	1.60262e-05	5.15878
ENSMUSG00000030785.9	Cox6a2	protein_coding	-3.39316	4.60822	-10.8678	4.57476e-09	1.3687e-07	11.1023
ENSMUSG00000072722.3	Ccdc121rt2	protein_coding	-3.36314	-0.260171	-3.53401	0.00255326	0.00598796	-1.41634
ENSMUSG00000055691.6	Gja6	protein_coding	-3.35122	1.217	-5.32749	5.57967e-05	0.000246688	2.04462
ENSMUSG00000032033.12	Barx2	protein_coding	-3.34931	-1.04608	-4.05673	0.000821972	0.00229444	-0.495063
ENSMUSG00000049265.9	Kcnk3	protein_coding	-3.34106	4.53942	-12.7807	3.87868e-10	2.16298e-08	13.5763
ENSMUSG00000112039.2	Brcc3dc	protein_coding	-3.30959	0.698045	-6.18753	9.99135e-06	5.99073e-05	3.59083
ENSMUSG00000058975.8	Kcnc1	protein_coding	-3.30359	7.74722	-17.7371	2.15854e-12	4.94917e-10	18.7234
ENSMUSG00000005950.15	P2rx5	protein_coding	-3.30352	0.403271	-4.5423	0.00028936	0.00096519	0.516414
ENSMUSG00000060985.16	Tdrd5	protein_coding	-3.29847	0.668178	-3.61912	0.00212291	0.00511274	-1.29611
ENSMUSG00000027857.11	Tshb	protein_coding	-3.29161	0.00663993	-5.08351	9.24118e-05	0.000373848	1.53223
ENSMUSG00000062209.16	Erbb4	protein_coding	-3.2752	5.94386	-15.637	1.63092e-11	2.05286e-09	16.7099
ENSMUSG00000002930.7	Ppp1r17	protein_coding	-3.27422	1.12898	-4.88303	0.000140575	0.000529205	1.08812
ENSMUSG00000002771.13	Grin2d	protein_coding	-3.25956	1.88398	-7.20493	1.48369e-06	1.24919e-05	5.46446
ENSMUSG00000032739.17	Pram1	protein_coding	-3.24875	-0.297629	-3.85277	0.00127866	0.00332094	-0.81485
ENSMUSG00000094686.2	Ccl21a	protein_coding	-3.24559	0.300444	-2.40261	0.0279948	0.047203	-3.53737
ENSMUSG00000023968.16	Crip3	protein_coding	-3.2412	-0.807209	-2.58394	0.0193246	0.034249	-3.08138
ENSMUSG00000090486.3	BC035947	protein_coding	-3.23318	-0.0765971	-4.32909	0.000456816	0.00140907	0.0836207
ENSMUSG00000078880.11	Gm14308	protein_coding	-3.23283	1.33268	-3.08704	0.00669554	0.0137021	-2.32003
ENSMUSG00000032020.16	Ubash3b	protein_coding	-3.20667	6.60652	-13.7856	1.19449e-10	8.88155e-09	14.6724
ENSMUSG00000038704.13	Aspdh	protein_coding	-3.19857	-0.93716	-3.94557	0.00104563	0.00280458	-0.668618
ENSMUSG00000045776.4	Lrtm1	protein_coding	-3.16774	2.32471	-7.01995	2.07674e-06	1.64036e-05	5.18121
ENSMUSG00000048703.10	Speer4b	protein_coding	-3.16304	-0.957443	-3.83347	0.00133333	0.00343709	-0.920616
ENSMUSG00000017300.10	Tnnc2	protein_coding	-3.15206	-0.671205	-3.72412	0.00169037	0.00421505	-1.05719
ENSMUSG00000079177.5	Fam228a	protein_coding	-3.1491	0.927179	-4.43414	0.000364636	0.00116766	0.3155
ENSMUSG00000028553.13	Angptl3	protein_coding	-3.12999	0.0793351	-5.48837	4.0159e-05	0.000187814	2.23788
ENSMUSG00000093884.3	Or10h1	protein_coding	-3.11544	-1.86821	-2.38602	0.0289493	0.0485302	-3.38991
ENSMUSG00000030775.12	Trat1	protein_coding	-3.11369	-0.783153	-4.19847	0.000605175	0.00178514	-0.177329
ENSMUSG00000103800.2	Pcdha8	protein_coding	-3.10458	1.54937	-4.07308	0.0007934	0.00223023	-0.439867
ENSMUSG00000059493.14	Nhs	protein_coding	-3.09777	1.57875	-4.96759	0.000117718	0.000457327	1.33276
ENSMUSG00000030068.5	Gm20696	protein_coding	-3.08173	2.81355	-6.47416	5.75553e-06	3.82192e-05	4.14975
ENSMUSG00000091756.3	Gm3095	protein_coding	-3.07178	-1.05663	-2.68309	0.0157326	0.0286583	-2.92136
ENSMUSG00000069804.3	Gm10277	protein_coding	-3.04805	1.71384	-6.07857	1.23582e-05	7.11686e-05	3.47356
ENSMUSG00000026616.17	Cr2	protein_coding	-3.04381	-0.502797	-4.43125	0.000366898	0.00117292	0.284918
ENSMUSG00000034981.10	Parm1	protein_coding	-3.03013	7.07601	-14.6815	4.43583e-11	4.18012e-09	15.6712
ENSMUSG00000028946.8	Hes3	protein_coding	-3.02604	-1.2318	-4.01168	0.00090614	0.00248529	-0.52588
ENSMUSG00000051747.17	Ttn	protein_coding	-3.02301	1.77092	-6.36313	7.11708e-06	4.53752e-05	3.99007
ENSMUSG00000106627.2	Gm21680	protein_coding	-3.02063	-0.942296	-2.83864	0.0113538	0.0215995	-2.70748
ENSMUSG00000036826.15	Igflr1	protein_coding	-3.01749	0.615683	-4.80072	0.000167192	0.000610117	1.02734
ENSMUSG00000020042.16	Abtb3	protein_coding	-2.97446	6.00917	-17.8738	1.90662e-12	4.66645e-10	18.8526
ENSMUSG00000025927.14	Tfap2b	protein_coding	-2.97334	-0.251767	-4.77194	0.000177671	0.000642241	0.971144
ENSMUSG00000035831.3	Krt25	protein_coding	-2.97023	-0.89557	-4.0797	0.000782124	0.00220318	-0.37448
ENSMUSG00000050808.14	Muc15	protein_coding	-2.95679	0.406765	-5.71867	2.52201e-05	0.000128299	2.73185
ENSMUSG00000033453.9	Adamts15	protein_coding	-2.95654	2.92787	-9.13614	5.78633e-08	9.45888e-07	8.65608
ENSMUSG00000045551.8	Fpr1	protein_coding	-2.93156	-1.07401	-3.32516	0.00401214	0.0088245	-1.81432
ENSMUSG00000020061.19	Mybpc1	protein_coding	-2.93021	3.00662	-6.04208	1.32746e-05	7.54355e-05	3.23681
ENSMUSG00000045246.13	Kcng4	protein_coding	-2.926	4.76886	-8.66465	1.22362e-07	1.70186e-06	7.69997
ENSMUSG00000110067.3	6330411D24Rik	protein_coding	-2.91577	-0.762238	-3.48698	0.00282724	0.00653313	-1.50439
ENSMUSG00000049608.10	Gpr55	protein_coding	-2.89448	0.883578	-5.48266	4.06285e-05	0.000189858	2.3379
ENSMUSG00000094840.6	Muc3a	protein_coding	-2.88268	3.23525	-5.77083	2.2719e-05	0.000117931	2.73344
ENSMUSG00000043948.3	Or52b2	protein_coding	-2.85674	-0.423309	-3.53043	0.00257314	0.00602816	-1.42333
ENSMUSG00000039238.7	Zfp750	protein_coding	-2.84142	-0.489936	-3.44583	0.00309073	0.00703317	-1.58145
ENSMUSG00000036551.7	Akap14	protein_coding	-2.83997	-0.0989458	-4.01437	0.00090087	0.00247395	-0.505394
ENSMUSG00000048616.5	Nog	protein_coding	-2.83783	1.98165	-4.85669	0.000148585	0.000552863	1.0757
ENSMUSG00000048385.11	Scrt1	protein_coding	-2.80837	3.82132	-8.86703	8.84353e-08	1.3129e-06	8.19519
ENSMUSG00000079165.11	Sap25	protein_coding	-2.80744	1.44501	-4.85721	0.000148422	0.00055249	1.10364
ENSMUSG00000029304.15	Spp1	protein_coding	-2.80083	5.59262	-5.75273	2.35569e-05	0.00012138	2.24384
ENSMUSG00000057738.15	Sptan1	protein_coding	-2.77052	9.91812	-16.8398	4.98193e-12	8.60702e-10	17.8882
ENSMUSG00000074934.4	Grem1	protein_coding	-2.76695	0.857032	-5.19835	7.28162e-05	0.000306831	1.80213
ENSMUSG00000060445.12	Sycp2	protein_coding	-2.75891	0.440239	-4.8584	0.000148051	0.000551749	1.11508
ENSMUSG00000016356.19	Col20a1	protein_coding	-2.75663	0.343087	-3.48869	0.00281678	0.00651407	-1.51295
ENSMUSG00000052353.14	Cemip	protein_coding	-2.73735	2.56667	-8.72842	1.10402e-07	1.57277e-06	8.01902
ENSMUSG00000022263.11	Trio	protein_coding	-2.72708	6.31897	-15.7613	1.43759e-11	1.87654e-09	16.8239
ENSMUSG00000110218.3	Tincr	protein_coding	-2.72636	0.0246548	-3.9038	0.00114473	0.00302934	-0.713463
ENSMUSG00000014198.16	Zfp385c	protein_coding	-2.7228	-0.37038	-3.22961	0.00493009	0.0105294	-2.01648
ENSMUSG00000049357.12	Brd8dc	protein_coding	-2.7207	-0.691947	-3.01739	0.00777001	0.0155506	-2.36135
ENSMUSG00000043430.6	Psapl1	protein_coding	-2.71902	1.17024	-5.52041	3.76271e-05	0.000178435	2.41674
ENSMUSG00000028373.17	Astn2	protein_coding	-2.71782	2.75937	-8.19912	2.63227e-07	3.10273e-06	7.17271
ENSMUSG00000035458.16	Tnni3	protein_coding	-2.71357	0.144415	-4.65942	0.000225506	0.000784265	0.735725
ENSMUSG00000027859.11	Ngf	protein_coding	-2.71346	1.30007	-5.35635	5.25888e-05	0.000234774	2.09819
ENSMUSG00000072572.10	Slc39a2	protein_coding	-2.70657	2.32345	-5.17281	7.67686e-05	0.000320345	1.68284
ENSMUSG00000025207.17	Sema4g	protein_coding	-2.70093	3.38879	-10.5679	6.94259e-09	1.88064e-07	10.7366
ENSMUSG00000035202.9	Lars2	protein_coding	-2.69798	12.5376	-7.48566	8.98523e-07	8.34235e-06	5.5785
ENSMUSG00000026941.17	Mamdc4	protein_coding	-2.69322	-0.947139	-2.85122	0.0110563	0.0211111	-2.64214
ENSMUSG00000013367.6	Iglon5	protein_coding	-2.69291	0.991177	-6.04257	1.32618e-05	7.53868e-05	3.32443
ENSMUSG00000043068.7	Fam89a	protein_coding	-2.68275	-0.748831	-3.37816	0.00357804	0.00797827	-1.71177
ENSMUSG00000038319.15	Kcnh2	protein_coding	-2.66299	4.51933	-7.78962	5.2825e-07	5.44694e-06	6.27463
ENSMUSG00000014778.11	Fhod1	protein_coding	-2.65309	0.891395	-4.30545	0.000480641	0.00147148	0.0564476
ENSMUSG00000029769.18	Ccdc136	protein_coding	-2.64996	4.48806	-11.9759	1.05408e-09	4.5864e-08	12.5719
ENSMUSG00000029090.13	Adgra3	protein_coding	-2.64203	3.65219	-8.2138	2.56839e-07	3.04373e-06	7.13436
ENSMUSG00000049866.13	Arl4c	protein_coding	-2.6388	4.86768	-13.0936	2.66638e-10	1.65121e-08	13.9245
ENSMUSG00000016493.14	Cd46	protein_coding	-2.63516	4.61989	-9.9641	1.65259e-08	3.61314e-07	9.79635
ENSMUSG00000042225.4	Ammecr1	protein_coding	-2.63247	1.41646	-6.56989	4.79909e-06	3.30553e-05	4.3537
ENSMUSG00000034656.19	Cacna1a	protein_coding	-2.62877	4.86636	-10.507	7.56447e-09	1.98957e-07	10.5607
ENSMUSG00000021255.18	Esrrb	protein_coding	-2.61938	1.70355	-6.91039	2.54e-06	1.94777e-05	4.98576
ENSMUSG00000037736.21	Limch1	protein_coding	-2.6105	7.07386	-11.3907	2.25694e-09	8.16668e-08	11.6514
ENSMUSG00000026228.7	Htr2b	protein_coding	-2.60342	0.457609	-3.89358	0.00117037	0.00308837	-0.756611
ENSMUSG00000045282.8	Tmem86b	protein_coding	-2.60002	1.00416	-5.14815	8.07952e-05	0.000333984	1.70476
ENSMUSG00000046854.17	Pip5kl1	protein_coding	-2.5838	1.90737	-6.56798	4.81653e-06	3.31051e-05	4.37205
ENSMUSG00000022194.16	Pabpn1	protein_coding	-2.5808	5.07426	-10.1118	1.33208e-08	3.05253e-07	9.97179
ENSMUSG00000037610.17	Kcnmb2	protein_coding	-2.57496	2.2098	-7.3079	1.23286e-06	1.07926e-05	5.67749
ENSMUSG00000019734.17	Tmc4	protein_coding	-2.55957	1.80986	-4.26155	0.000528256	0.00159164	-0.127307
ENSMUSG00000038990.15	Cables2	protein_coding	-2.55653	4.26397	-11.5463	1.83767e-09	7.08607e-08	12.0268
ENSMUSG00000015597.18	Zfp318	protein_coding	-2.55275	4.92259	-12.723	4.15972e-10	2.28231e-08	13.4899
ENSMUSG00000070471.4	Erich6	protein_coding	-2.54907	-1.08366	-2.39047	0.0286903	0.0481643	-3.38553
ENSMUSG00000033987.18	Dnah17	protein_coding	-2.5485	-0.345935	-3.97862	0.000973395	0.00264131	-0.581611
ENSMUSG00000078876.12	Gm14408	protein_coding	-2.54379	1.64085	-6.49953	5.48428e-06	3.68427e-05	4.24797
ENSMUSG00000029330.9	Cds1	protein_coding	-2.53856	5.80996	-14.0916	8.46511e-11	6.85058e-09	15.0406
ENSMUSG00000005357.10	Slc1a6	protein_coding	-2.53787	2.94799	-6.26422	8.61127e-06	5.30958e-05	3.65336
ENSMUSG00000044042.20	Fmn1	protein_coding	-2.53756	3.90088	-7.50964	8.61267e-07	8.05159e-06	5.85671
ENSMUSG00000024136.15	Dnase1l2	protein_coding	-2.52767	1.22509	-4.44617	0.000355359	0.00114293	0.311185
ENSMUSG00000030283.8	St8sia1	protein_coding	-2.51095	4.73168	-11.9098	1.14694e-09	4.84685e-08	12.4648
ENSMUSG00000023918.13	Adgrf4	protein_coding	-2.51053	0.242459	-3.19418	0.00532062	0.0112516	-2.10468
ENSMUSG00000005696.12	Sh2d1a	protein_coding	-2.48183	3.63347	-9.88088	1.86802e-08	3.95177e-07	9.73243
ENSMUSG00000016637.8	Ift27	protein_coding	-2.47883	5.63736	-10.285	1.03746e-08	2.53917e-07	10.1424
ENSMUSG00000070601.6	Vmn2r84	protein_coding	-2.47341	0.360523	-4.80345	0.000166233	0.000606996	1.03329
ENSMUSG00000020884.16	Asgr1	protein_coding	-2.47268	-1.38326	-2.39175	0.0286165	0.0480592	-3.4666
ENSMUSG00000042724.9	Map3k9	protein_coding	-2.46544	3.60074	-7.48487	8.99776e-07	8.34958e-06	5.8651
ENSMUSG00000063972.14	Nr6a1	protein_coding	-2.45954	3.03827	-7.26802	1.3243e-06	1.14072e-05	5.56724
ENSMUSG00000034206.16	Polq	protein_coding	-2.45145	1.00351	-4.6719	0.00021961	0.000765874	0.773402
ENSMUSG00000055978.6	Fut2	protein_coding	-2.4495	-0.642736	-3.23306	0.00489358	0.01046	-1.97507
ENSMUSG00000050761.5	Gp1bb	protein_coding	-2.44337	1.70267	-5.02003	0.000105491	0.000417345	1.40337
ENSMUSG00000118667.1	Ahnak2	protein_coding	-2.44186	0.734313	-4.11697	0.000721592	0.00206048	-0.327213
ENSMUSG00000072662.3	Mansc4	protein_coding	-2.43896	-0.551954	-3.49519	0.00277735	0.00643811	-1.49071
ENSMUSG00000040724.6	Kcna2	protein_coding	-2.43612	7.96475	-13.5883	1.49643e-10	1.05481e-08	14.4273
ENSMUSG00000041977.19	Arhgef11	protein_coding	-2.4319	6.00448	-14.5109	5.33467e-11	4.7963e-09	15.5016
ENSMUSG00000029167.14	Ppargc1a	protein_coding	-2.43182	6.03853	-14.4048	5.98948e-11	5.25107e-09	15.3817
ENSMUSG00000024793.15	Tnfrsf25	protein_coding	-2.42905	0.581266	-2.6868	0.0156113	0.0284668	-3.0601
ENSMUSG00000060275.15	Nrg2	protein_coding	-2.42609	0.217884	-3.2852	0.00437351	0.0095066	-1.8841
ENSMUSG00000024887.11	Asah2	protein_coding	-2.42503	3.28966	-8.94222	7.84839e-08	1.1964e-06	8.33627
ENSMUSG00000038172.15	Ttc39b	protein_coding	-2.42358	6.41569	-18.3311	1.26679e-12	3.43436e-10	19.2583
ENSMUSG00000002266.18	Zim1	protein_coding	-2.41911	-0.416666	-3.44625	0.00308792	0.00702785	-1.58261
ENSMUSG00000117145.2	Gng5c	protein_coding	-2.41787	-0.183589	-4.51923	0.000303964	0.00100572	0.477556
ENSMUSG00000053604.6	Rpia	protein_coding	-2.41653	0.96893	-4.54573	0.00028725	0.000959424	0.52564
ENSMUSG00000025185.15	Loxl4	protein_coding	-2.41203	-0.530298	-3.9894	0.000950919	0.00259037	-0.54877
ENSMUSG00000041297.9	Cdk13	protein_coding	-2.40778	4.07139	-10.1791	1.20821e-08	2.82e-07	10.1554
ENSMUSG00000020303.3	Stc2	protein_coding	-2.38932	0.803517	-4.72734	0.000195252	0.000693136	0.880329
ENSMUSG00000063522.6	Ly6m	protein_coding	-2.3868	-1.58301	-2.37048	0.029871	0.0498662	-3.42713
ENSMUSG00000035067.10	Xkr6	protein_coding	-2.38488	3.07344	-9.67552	2.53569e-08	4.95937e-07	9.46534
ENSMUSG00000046841.7	Ckap4	protein_coding	-2.38374	4.19098	-8.09898	3.11487e-07	3.55277e-06	6.82911
ENSMUSG00000047344.10	Lancl3	protein_coding	-2.38307	3.90704	-5.83461	2.00051e-05	0.00010612	2.65601
ENSMUSG00000023084.12	Lrrc71	protein_coding	-2.38007	3.41234	-6.62862	4.29545e-06	3.01812e-05	4.29875
ENSMUSG00000073119.4	Speer4a	protein_coding	-2.37824	-0.355268	-3.29957	0.00424001	0.00925982	-1.87496
ENSMUSG00000068615.5	Gjd2	protein_coding	-2.37516	1.90012	-5.17816	7.59227e-05	0.000317416	1.67716
ENSMUSG00000097392.5	Thoc2l	protein_coding	-2.37433	4.91496	-13.3666	1.93439e-10	1.2815e-08	14.2581
ENSMUSG00000075028.13	Prdm11	protein_coding	-2.37305	1.2745	-6.80886	3.06559e-06	2.27364e-05	4.80128
ENSMUSG00000054027.9	Nt5dc3	protein_coding	-2.36987	5.20464	-9.68462	2.50135e-08	4.91402e-07	9.27578
ENSMUSG00000090100.8	Ttbk2	protein_coding	-2.36775	6.37627	-13.086	2.69049e-10	1.65121e-08	13.8403
ENSMUSG00000053414.9	Hunk	protein_coding	-2.35822	3.79054	-8.79282	9.95611e-08	1.44452e-06	8.02647
ENSMUSG00000071112.13	Spx	protein_coding	-2.35309	0.584754	-4.54402	0.000288301	0.000962204	0.525137
ENSMUSG00000035277.16	Arx	protein_coding	-2.35292	3.82201	-8.23948	2.46049e-07	2.92988e-06	7.15698
ENSMUSG00000032827.16	Ppp1r9a	protein_coding	-2.35061	8.69888	-8.63124	1.29162e-07	1.7768e-06	7.47849
ENSMUSG00000031257.15	Nox1	protein_coding	-2.34318	0.155651	-3.81679	0.00138246	0.00354511	-0.884764
ENSMUSG00000034460.10	Six4	protein_coding	-2.34033	0.131784	-3.77287	0.00152069	0.00385089	-0.985301
ENSMUSG00000005417.18	Mprip	protein_coding	-2.33674	8.90307	-20.0734	2.89227e-13	1.50807e-10	20.7267
ENSMUSG00000083012.10	Fam220a	protein_coding	-2.3344	0.721574	-3.78075	0.00149491	0.00379689	-0.99598
ENSMUSG00000039405.8	Prss23	protein_coding	-2.33198	5.1615	-7.87306	4.57543e-07	4.84254e-06	6.30611
ENSMUSG00000035891.17	Cerk	protein_coding	-2.33176	6.65322	-14.3571	6.31082e-11	5.39851e-09	15.3141
ENSMUSG00000068011.5	Mkrn2os	protein_coding	-2.33161	-0.264487	-3.4605	0.00299409	0.00684774	-1.55721
ENSMUSG00000025488.10	Cox8b	protein_coding	-2.32912	-0.628679	-2.45112	0.0253712	0.0433353	-3.3689
ENSMUSG00000040836.16	Gpr161	protein_coding	-2.32464	2.05021	-6.0744	1.24593e-05	7.16107e-05	3.44106
ENSMUSG00000032523.12	Hhatl	protein_coding	-2.32315	4.71112	-11.2257	2.81269e-09	9.71564e-08	11.5535
ENSMUSG00000060257.3	Scrt2	protein_coding	-2.32181	3.90146	-9.13527	5.79421e-08	9.46298e-07	8.58385
ENSMUSG00000040414.9	Slc25a28	protein_coding	-2.305	4.20342	-10.8087	4.9629e-09	1.45035e-07	11.0335
ENSMUSG00000032525.16	Nktr	protein_coding	-2.29821	6.69326	-12.3073	6.93888e-10	3.3409e-08	12.8641
ENSMUSG00000026131.22	Dst	protein_coding	-2.29733	7.86343	-16.5118	6.83185e-12	1.07913e-09	17.5617
ENSMUSG00000043668.14	Tox3	protein_coding	-2.29487	2.45256	-5.31183	5.76215e-05	0.000253471	1.87275
ENSMUSG00000032024.11	Clmp	protein_coding	-2.29368	4.62448	-12.1051	8.94597e-10	4.08096e-08	12.7258
ENSMUSG00000046997.6	Spsb4	protein_coding	-2.28561	3.38013	-7.86909	4.60676e-07	4.86762e-06	6.56141
ENSMUSG00000078902.4	Gm14443	protein_coding	-2.28479	1.86709	-6.30759	7.91962e-06	4.94541e-05	3.88168
ENSMUSG00000040270.17	Bach2	protein_coding	-2.28472	3.6071	-11.041	3.60982e-09	1.16293e-07	11.3805
ENSMUSG00000026605.15	Cenpf	protein_coding	-2.27371	-0.0949027	-2.70473	0.0150384	0.0275503	-2.97885
ENSMUSG00000035284.11	Vps13c	protein_coding	-2.26694	5.63449	-15.617	1.66448e-11	2.08025e-09	16.6884
ENSMUSG00000063804.9	Lin28b	protein_coding	-2.26653	2.65089	-6.7403	3.48344e-06	2.5251e-05	4.66124
ENSMUSG00000021061.16	Sptb	protein_coding	-2.26407	7.64614	-17.2144	3.49705e-12	7.13225e-10	18.2367
ENSMUSG00000053519.18	Kcnip1	protein_coding	-2.26035	5.56455	-9.47746	3.41986e-08	6.28413e-07	8.91043
ENSMUSG00000048038.9	Ccdc187	protein_coding	-2.25924	3.54094	-9.20236	5.21956e-08	8.68547e-07	8.73842
ENSMUSG00002076083.1	Klhl17	protein_coding	-2.25707	4.51994	-9.85911	1.9291e-08	4.0518e-07	9.63679
ENSMUSG00000024247.15	Pkdcc	protein_coding	-2.2568	1.01065	-5.36793	5.13552e-05	0.000230392	2.12884
ENSMUSG00000038068.16	Rnf144b	protein_coding	-2.25371	4.23771	-10.3675	9.22007e-09	2.34115e-07	10.3931
ENSMUSG00000035681.8	Kcnc2	protein_coding	-2.2537	7.25291	-12.6939	4.30986e-10	2.3155e-08	13.3427
ENSMUSG00000018470.9	Kcnab3	protein_coding	-2.24922	6.64807	-8.77381	1.0264e-07	1.48256e-06	7.71735
ENSMUSG00000000948.17	Gm38393	protein_coding	-2.24823	2.97766	-9.25061	4.84351e-08	8.25458e-07	8.83127
ENSMUSG00000079051.6	Vinac1	protein_coding	-2.24711	0.0807126	-3.71629	0.00171936	0.00427343	-1.07397
ENSMUSG00000045795.11	Whamm	protein_coding	-2.2467	2.4998	-6.35453	7.23562e-06	4.59316e-05	3.94754
ENSMUSG00000006218.5	Fam131c	protein_coding	-2.24247	1.0782	-3.69204	0.00181225	0.00447294	-1.185
ENSMUSG00000022995.18	Enah	protein_coding	-2.24178	7.1266	-16.3385	8.09076e-12	1.20827e-09	17.391
ENSMUSG00000036381.14	P2ry14	protein_coding	-2.24007	3.64366	-7.19546	1.50927e-06	1.26891e-05	5.33693
ENSMUSG00000055333.15	Fat2	protein_coding	-2.23295	0.703708	-2.69086	0.0154798	0.0282591	-3.39468
ENSMUSG00000045672.16	Col27a1	protein_coding	-2.22797	2.26377	-3.57492	0.00233654	0.00555212	-1.68091
ENSMUSG00000112223.2	Krtap10-10	protein_coding	-2.22784	-1.28579	-2.82013	0.0118055	0.0223329	-2.70003
ENSMUSG00000048731.16	Ggnbp1	protein_coding	-2.22753	0.861309	-4.42032	0.000375592	0.001196	0.274094
ENSMUSG00000036151.16	Tm6sf2	protein_coding	-2.22595	0.0988114	-3.322	0.00403963	0.00887722	-1.84112
ENSMUSG00000064329.15	Scn1a	protein_coding	-2.22078	7.45148	-12.2171	7.76875e-10	3.65069e-08	12.738
ENSMUSG00000042817.16	Flt3	protein_coding	-2.21967	3.20024	-10.0688	1.4179e-08	3.21533e-07	10.0332
ENSMUSG00000078486.4	Perm1	protein_coding	-2.21855	1.6275	-4.55738	0.0002802	0.000940951	0.494909
ENSMUSG00000054423.16	Cadps	protein_coding	-2.21697	7.22639	-16.2756	8.6057e-12	1.26375e-09	17.3285
ENSMUSG00000028358.16	Zfp618	protein_coding	-2.21378	2.91086	-6.2989	8.05336e-06	5.01739e-05	3.75221
ENSMUSG00000030847.9	Bag3	protein_coding	-2.21236	4.52243	-10.1246	1.30754e-08	3.01591e-07	10.0136
ENSMUSG00000030730.13	Atp2a1	protein_coding	-2.21229	-0.0557142	-2.39364	0.0285074	0.0479075	-3.53401
ENSMUSG00000042425.19	Frmpd3	protein_coding	-2.21184	3.33129	-9.24216	4.90727e-08	8.323e-07	8.81302
ENSMUSG00000085925.4	Rtl1	protein_coding	-2.21013	4.62321	-6.83891	2.89918e-06	2.17125e-05	4.51334
ENSMUSG00000042129.9	Rassf4	protein_coding	-2.20897	4.37469	-9.70004	2.44424e-08	4.82268e-07	9.40645
ENSMUSG00000029875.6	Ccdc184	protein_coding	-2.20752	5.69748	-11.3789	2.29227e-09	8.26644e-08	11.6796
ENSMUSG00000006307.17	Kmt2b	protein_coding	-2.20677	4.39053	-8.68823	1.17789e-07	1.65137e-06	7.81864
ENSMUSG00000024472.10	Dcp2	protein_coding	-2.2048	4.30446	-8.92653	8.04598e-08	1.21496e-06	8.18987
ENSMUSG00000042401.9	Crtac1	protein_coding	-2.2048	6.52325	-14.0898	8.4815e-11	6.85058e-09	15.0158
ENSMUSG00000016150.16	Tenm1	protein_coding	-2.2047	5.44695	-13.0032	2.96907e-10	1.77962e-08	13.7754
ENSMUSG00000078161.9	Erich3	protein_coding	-2.20234	4.74427	-13.6632	1.37326e-10	9.95865e-09	14.6017
ENSMUSG00000058006.13	Mdn1	protein_coding	-2.2014	4.58816	-14.7741	4.01621e-11	3.88866e-09	15.826
ENSMUSG00000061878.17	Sphk1	protein_coding	-2.2002	2.63594	-6.03608	1.3432e-05	7.61335e-05	3.2762
ENSMUSG00000036913.16	Trim67	protein_coding	-2.19964	3.74593	-9.92966	1.73839e-08	3.7313e-07	9.80483
ENSMUSG00000039137.19	Whrn	protein_coding	-2.19908	3.94952	-9.19243	5.30075e-08	8.79564e-07	8.67018
ENSMUSG00000015653.14	Steap2	protein_coding	-2.19902	4.51704	-8.44772	1.74267e-07	2.23866e-06	7.37927
ENSMUSG00000022141.8	Nipbl	protein_coding	-2.1941	5.88645	-10.5583	7.03667e-09	1.89893e-07	10.5235
ENSMUSG00000023191.10	P3h3	protein_coding	-2.1931	2.74421	-5.91779	1.69602e-05	9.26589e-05	3.08493
ENSMUSG00000045034.13	Ankrd34b	protein_coding	-2.18678	4.10951	-7.77717	5.39732e-07	5.53296e-06	6.29192
ENSMUSG00000023927.16	Satb1	protein_coding	-2.18581	6.27414	-8.96603	7.5583e-08	1.16021e-06	8.04277
ENSMUSG00000074622.5	Mafb	protein_coding	-2.18548	5.53932	-8.11724	3.02041e-07	3.44949e-06	6.67414
ENSMUSG00000063810.8	Alms1	protein_coding	-2.1819	3.01039	-6.47598	5.73565e-06	3.81463e-05	4.09189
ENSMUSG00000036459.16	Wtip	protein_coding	-2.1784	-0.062285	-2.73026	0.014257	0.0262883	-2.93836
ENSMUSG00000024430.15	Cabyr	protein_coding	-2.17678	2.99651	-8.39631	1.8966e-07	2.39928e-06	7.47608
ENSMUSG00000002028.14	Kmt2a	protein_coding	-2.16825	6.91208	-11.1958	2.9281e-09	1.00192e-07	11.3806
ENSMUSG00000023905.16	Tnfrsf12a	protein_coding	-2.164	2.59035	-7.7063	6.10304e-07	6.08646e-06	6.32942
ENSMUSG00000022504.11	Ciita	protein_coding	-2.16275	0.834995	-3.94343	0.0010505	0.00281508	-0.685145
ENSMUSG00000051146.4	Camk2n2	protein_coding	-2.16063	3.02068	-6.46376	5.87071e-06	3.88194e-05	4.03845
ENSMUSG00000049804.10	Armcx4	protein_coding	-2.15641	3.12833	-9.94307	1.70443e-08	3.68534e-07	9.85505
ENSMUSG00000072770.10	Acrbp	protein_coding	-2.15238	2.60285	-5.68942	2.67454e-05	0.000134544	2.64029
ENSMUSG00000041020.15	Map7d2	protein_coding	-2.15093	6.89548	-11.2946	2.56487e-09	9.11251e-08	11.5133
ENSMUSG00000087006.4	Gm13889	protein_coding	-2.1466	2.61798	-6.32539	7.65269e-06	4.80598e-05	3.85897
ENSMUSG00000037331.16	Larp1	protein_coding	-2.14595	5.31358	-12.4344	5.92516e-10	2.97473e-08	13.0836
ENSMUSG00000036948.18	Trappc14	protein_coding	-2.13914	2.87655	-7.03102	2.0351e-06	1.61616e-05	5.16758
ENSMUSG00000029823.17	Luc7l2	protein_coding	-2.13665	5.63408	-10.1896	1.19009e-08	2.79461e-07	10.0117
ENSMUSG00000089798.11	1700028K03Rik	protein_coding	-2.13322	1.08772	-4.6941	0.000209503	0.000735319	0.788015
ENSMUSG00000034063.10	4930590J08Rik	protein_coding	-2.1321	0.666585	-4.76029	0.000182101	0.00065543	0.951664
ENSMUSG00000019564.13	Arid3a	protein_coding	-2.1306	2.08759	-7.07682	1.87185e-06	1.50689e-05	5.28127
ENSMUSG00000030098.16	Grip2	protein_coding	-2.1304	4.35926	-11.9862	1.04036e-09	4.56052e-08	12.5888
ENSMUSG00000005763.16	Cd247	protein_coding	-2.12953	-0.692776	-3.01815	0.00775747	0.0155273	-2.35445
ENSMUSG00000030592.20	Ryr1	protein_coding	-2.12712	5.02751	-10.8686	4.5698e-09	1.3687e-07	11.0424
ENSMUSG00000031229.17	Atrx	protein_coding	-2.12533	6.80782	-10.3545	9.39178e-09	2.3677e-07	10.1815
ENSMUSG00000034813.20	Grip1	protein_coding	-2.12084	4.57472	-14.4076	5.97088e-11	5.25107e-09	15.4335
ENSMUSG00000043991.6	Pura	protein_coding	-2.12024	6.63959	-13.6487	1.3963e-10	9.97399e-09	14.5
ENSMUSG00000055435.7	Maf	protein_coding	-2.11775	3.3378	-6.51642	5.31101e-06	3.59724e-05	4.08998
ENSMUSG00000030337.17	Vamp1	protein_coding	-2.11764	8.26992	-9.62198	2.74808e-08	5.28289e-07	9.07353
ENSMUSG00000057967.13	Fgf18	protein_coding	-2.11563	-0.688377	-2.56202	0.0202179	0.0356066	-3.19002
ENSMUSG00000074607.12	Tox2	protein_coding	-2.11547	5.73384	-13.7886	1.1904e-10	8.88155e-09	14.6925
ENSMUSG00000041025.16	Iffo2	protein_coding	-2.10916	2.98521	-7.82122	5.00215e-07	5.1974e-06	6.51803
ENSMUSG00000099041.2	Gm28035	protein_coding	-2.10482	0.145624	-3.52172	0.00262218	0.00612839	-1.47123
ENSMUSG00000049148.9	Plcxd3	protein_coding	-2.10421	4.63778	-8.68653	1.18113e-07	1.65321e-06	7.74691
ENSMUSG00000036278.8	Macrod1	protein_coding	-2.10402	1.41371	-4.08426	0.000774456	0.00218639	-0.46246
ENSMUSG00000035125.11	Gcfc2	protein_coding	-2.09872	2.56963	-7.37116	1.10106e-06	9.85414e-06	5.77763
ENSMUSG00000071192.7	Wfikkn1	protein_coding	-2.0972	-0.119576	-3.28749	0.004352	0.00946673	-1.8985
ENSMUSG00000044375.9	Pcare	protein_coding	-2.09561	-0.711864	-3.61802	0.00212798	0.00512285	-1.28704
ENSMUSG00000004630.19	Pcp2	protein_coding	-2.09191	2.87936	-6.8642	2.76645e-06	2.09229e-05	4.7565
ENSMUSG00000020315.19	Sptbn1	protein_coding	-2.08408	8.48108	-10.5007	7.63188e-09	2.00431e-07	10.3921
ENSMUSG00000017400.11	Stac2	protein_coding	-2.08279	5.75997	-9.41067	3.78654e-08	6.82274e-07	8.78478
ENSMUSG00000058441.8	Panx2	protein_coding	-2.08257	4.83673	-11.4488	2.08971e-09	7.70393e-08	11.84
ENSMUSG00000044788.11	Fads6	protein_coding	-2.07617	3.94572	-10.8192	4.89165e-09	1.43429e-07	11.0556
ENSMUSG00000045991.20	Onecut2	protein_coding	-2.07574	4.84803	-10.7607	5.30419e-09	1.5248e-07	10.9038
ENSMUSG00000028760.18	Eif4g3	protein_coding	-2.07509	7.73588	-15.2626	2.39806e-11	2.76201e-09	16.2895
ENSMUSG00000026610.14	Esrrg	protein_coding	-2.07162	5.47037	-6.77549	3.26204e-06	2.39516e-05	4.22523
ENSMUSG00000034910.6	Pygo1	protein_coding	-2.07152	5.26357	-14.2309	7.25147e-11	6.05618e-09	15.2178
ENSMUSG00000040706.5	Agmat	protein_coding	-2.0688	0.595658	-4.29108	0.000495721	0.00151161	0.00386171
ENSMUSG00000035569.18	Ankrd11	protein_coding	-2.06663	6.89412	-10.0264	1.50845e-08	3.37762e-07	9.69224
ENSMUSG00000078157.2	Fem1al	protein_coding	-2.06622	1.89306	-4.5186	0.000304376	0.00100689	0.330884
ENSMUSG00000029765.13	Plxna4	protein_coding	-2.06443	6.30029	-12.6992	4.28184e-10	2.31456e-08	13.3641
ENSMUSG00000022102.14	Dok2	protein_coding	-2.06262	-0.68056	-2.87185	0.0105848	0.0203698	-2.63479
ENSMUSG00000032443.18	Zcwpw2	protein_coding	-2.06166	0.813522	-4.37745	0.000411759	0.00129115	0.1941
ENSMUSG00000038894.8	Irs2	protein_coding	-2.06096	4.73143	-9.637	2.68668e-08	5.19699e-07	9.25369
ENSMUSG00000042757.17	Tmem108	protein_coding	-2.05313	4.18668	-9.98764	1.59649e-08	3.53589e-07	9.84776
ENSMUSG00000051817.10	Sox12	protein_coding	-2.05037	2.21118	-6.28414	8.28613e-06	5.13065e-05	3.83774
ENSMUSG00000022000.12	Zc3h13	protein_coding	-2.0489	5.4423	-7.54005	8.16314e-07	7.70079e-06	5.66209
ENSMUSG00000041261.10	Car8	protein_coding	-2.04569	3.91807	-4.46059	0.000344558	0.00111634	-0.383467
ENSMUSG00000029674.14	Limk1	protein_coding	-2.0449	5.3337	-9.40225	3.83565e-08	6.89316e-07	8.85022
ENSMUSG00000044505.6	Lingo4	protein_coding	-2.04389	0.524035	-3.34856	0.00381448	0.00843504	-1.82883
ENSMUSG00000033508.9	Asprv1	protein_coding	-2.04167	-0.34761	-2.95421	0.0088889	0.0174802	-2.53293
ENSMUSG00000035279.9	Ssc5d	protein_coding	-2.03827	0.362966	-2.7894	0.0125941	0.0236401	-2.86106
ENSMUSG00000096883.3	Shisa8	protein_coding	-2.0381	1.50456	-3.4539	0.00303719	0.00692828	-1.77088
ENSMUSG00000041375.20	Ccdc9	protein_coding	-2.03496	2.18684	-7.57413	7.68846e-07	7.32753e-06	6.13993
ENSMUSG00000042826.14	Fgf11	protein_coding	-2.0334	4.82984	-12.7078	4.2372e-10	2.29807e-08	13.4606
ENSMUSG00000063919.12	Srrm4	protein_coding	-2.03239	4.74321	-11.9612	1.07401e-09	4.62742e-08	12.5272
ENSMUSG00000019841.17	Rev3l	protein_coding	-2.03224	4.59615	-9.15048	5.65837e-08	9.30147e-07	8.53725
ENSMUSG00000042444.11	Mindy2	protein_coding	-2.03105	5.42766	-11.5912	1.73284e-09	6.77075e-08	11.9785
ENSMUSG00000043673.12	Kcns3	protein_coding	-2.02909	3.7927	-6.86817	2.74617e-06	2.08053e-05	4.6549
ENSMUSG00000018334.19	Ksr1	protein_coding	-2.02641	4.58643	-11.4641	2.04795e-09	7.58405e-08	11.8905
ENSMUSG00000053216.16	Btn2a2	protein_coding	-2.02552	0.636927	-4.84355	0.000152755	0.000565278	1.10685
ENSMUSG00000030870.13	Ubfd1	protein_coding	-2.02422	6.93514	-13.4646	1.72613e-10	1.17899e-08	14.2844
ENSMUSG00000041734.16	Kirrel	protein_coding	-2.00987	1.01834	-4.27649	0.000511542	0.001551	-0.0467301
ENSMUSG00000034327.19	Kctd9	protein_coding	-2.00629	3.05996	-8.8758	8.72098e-08	1.29689e-06	8.23729
ENSMUSG00000040761.17	Spen	protein_coding	-2.00557	4.83228	-11.249	2.72629e-09	9.4946e-08	11.5808
ENSMUSG00000001334.11	Fndc5	protein_coding	-2.00014	5.9108	-11.0001	3.81628e-09	1.20737e-07	11.1335
ENSMUSG00000024180.15	Pgap6	protein_coding	-1.99881	3.37869	-7.02138	2.07131e-06	1.63753e-05	5.03732
ENSMUSG00000024955.16	Esrra	protein_coding	-1.99839	3.88462	-8.11837	3.01469e-07	3.4452e-06	6.91901
ENSMUSG00000031097.16	Tnni2	protein_coding	-1.9981	-0.325944	-2.97744	0.00846044	0.016746	-2.45606
ENSMUSG00000049985.16	Ankrd55	protein_coding	-1.9966	2.49802	-5.53975	3.61793e-05	0.000173013	2.32563
ENSMUSG00000036800.9	Fam135b	protein_coding	-1.99627	5.59087	-12.2272	7.67053e-10	3.62386e-08	12.8026
ENSMUSG00000031636.8	Pdlim3	protein_coding	-1.99601	2.47321	-5.73471	2.44219e-05	0.000124824	2.70884
ENSMUSG00000048142.10	Nat8l	protein_coding	-1.99382	7.7046	-8.58985	1.38138e-07	1.86248e-06	7.40192
ENSMUSG00000051910.14	Sox6	protein_coding	-1.99341	5.03424	-9.76775	2.20926e-08	4.50256e-07	9.41829
ENSMUSG00000013846.11	St3gal1	protein_coding	-1.993	3.26369	-5.71807	2.52505e-05	0.00012838	2.51346
ENSMUSG00000000881.13	Dlg3	protein_coding	-1.9869	4.77129	-10.2587	1.07735e-08	2.60604e-07	10.1666
ENSMUSG00000056268.16	Dennd1b	protein_coding	-1.9853	3.63153	-10.6295	6.36727e-09	1.75045e-07	10.8181
ENSMUSG00000001313.13	Rnd2	protein_coding	-1.98452	5.08106	-9.01048	7.04637e-08	1.10189e-06	8.215
ENSMUSG00000042115.5	Klhdc8a	protein_coding	-1.97871	3.8243	-4.41602	0.000379072	0.00120621	-0.277082
ENSMUSG00000063838.7	Cdc42ep5	protein_coding	-1.9775	0.360839	-3.53109	0.00256947	0.00602118	-1.46892
ENSMUSG00000038055.13	Dexi	protein_coding	-1.97563	4.11222	-8.08507	3.18886e-07	3.62168e-06	6.82075
ENSMUSG00000028307.10	Aldob	protein_coding	-1.97505	-0.290035	-2.49727	0.0230916	0.039902	-3.37287
ENSMUSG00000028649.23	Macf1	protein_coding	-1.9722	7.25797	-14.7176	4.26705e-11	4.06454e-09	15.7041
ENSMUSG00000022353.11	Mtss1	protein_coding	-1.97122	5.16662	-10.6471	6.21263e-09	1.71867e-07	10.699
ENSMUSG00000094410.9	Zbed6	protein_coding	-1.96934	5.79383	-9.09152	6.2043e-08	9.95256e-07	8.2936
ENSMUSG00000020836.16	Coro6	protein_coding	-1.96875	5.17313	-9.8229	2.0354e-08	4.22472e-07	9.48423
ENSMUSG00000042529.15	Kcnj12	protein_coding	-1.96871	2.57624	-7.90858	4.30517e-07	4.60909e-06	6.68612
ENSMUSG00000056596.9	Trnp1	protein_coding	-1.96583	4.92841	-8.15781	2.8211e-07	3.27493e-06	6.81175
ENSMUSG00000057133.15	Chd6	protein_coding	-1.96364	6.65673	-16.8518	4.92531e-12	8.59344e-10	17.8936
ENSMUSG00000058966.14	Tlcd3b	protein_coding	-1.96264	3.51708	-6.56463	4.84716e-06	3.3262e-05	4.16782
ENSMUSG00000106631.3	Gm42669	protein_coding	-1.96023	0.852007	-4.07195	0.000795341	0.0022339	-0.446075
ENSMUSG00000001128.8	Cfp	protein_coding	-1.96011	2.368	-6.05635	1.29082e-05	7.37574e-05	3.36797
ENSMUSG00000050503.10	Fbxl22	protein_coding	-1.95635	2.87738	-8.2317	2.49265e-07	2.95994e-06	7.22217
ENSMUSG00000020261.16	Slc36a1	protein_coding	-1.95492	4.78768	-11.9185	1.13423e-09	4.80465e-08	12.4575
ENSMUSG00000014303.14	Glis2	protein_coding	-1.95379	2.74743	-7.25301	1.36054e-06	1.16555e-05	5.552
ENSMUSG00000046287.8	Pnma3	protein_coding	-1.94967	1.02138	-4.80803	0.000164633	0.000601901	1.0168
ENSMUSG00000028188.14	Spata1	protein_coding	-1.94785	0.601535	-3.73951	0.00163485	0.0040963	-1.08856
ENSMUSG00000062563.16	Cys1	protein_coding	-1.94724	0.985845	-2.6563	0.0166345	0.0300341	-3.20417
ENSMUSG00000061393.15	Acvr2b	protein_coding	-1.94691	3.24802	-9.1259	5.87959e-08	9.56506e-07	8.62459
ENSMUSG00000023033.15	Scn8a	protein_coding	-1.94506	8.70111	-13.4469	1.76203e-10	1.19886e-08	14.2647
ENSMUSG00000037110.21	Ralgapa2	protein_coding	-1.94464	5.24536	-12.2411	7.53801e-10	3.57083e-08	12.8517
ENSMUSG00000027961.8	Lrrc39	protein_coding	-1.94392	0.176444	-3.23338	0.0048902	0.0104556	-2.04544
ENSMUSG00000038777.20	Sema6c	protein_coding	-1.94184	1.99049	-4.0486	0.000836551	0.00232813	-0.574268
ENSMUSG00000038729.25	Pakap	protein_coding	-1.94133	5.09344	-6.87887	2.6923e-06	2.04852e-05	4.47389
ENSMUSG00000022565.16	Plec	protein_coding	-1.93974	7.13088	-9.79227	2.13009e-08	4.3851e-07	9.33176
ENSMUSG00000024743.17	Syt7	protein_coding	-1.93901	5.90194	-14.3817	6.14285e-11	5.31972e-09	15.357
ENSMUSG00000020814.14	Mxra7	protein_coding	-1.939	2.1408	-3.93543	0.00106886	0.00285645	-0.845453
ENSMUSG00000021704.9	Mtx3	protein_coding	-1.93562	4.97461	-13.7532	1.23919e-10	9.13682e-09	14.6876
ENSMUSG00000046442.5	Ppm1e	protein_coding	-1.93528	5.9828	-11.6369	1.63237e-09	6.47874e-08	12.0056
ENSMUSG00000042564.15	Fam227a	protein_coding	-1.93399	2.04678	-4.53872	0.000291578	0.000970936	0.377635
ENSMUSG00000021495.11	Fam193b	protein_coding	-1.93394	5.29695	-7.59468	7.41613e-07	7.10833e-06	5.79709
ENSMUSG00000046456.15	Tmem150b	protein_coding	-1.93311	-0.0498625	-3.18615	0.00541319	0.0114173	-2.09923
ENSMUSG00000052273.5	Dnah3	protein_coding	-1.93234	-0.626391	-2.55885	0.0203502	0.0358073	-3.20836
ENSMUSG00000030259.13	Rassf8	protein_coding	-1.9318	3.60113	-10.2923	1.02656e-08	2.51951e-07	10.342
ENSMUSG00000037306.15	Man1c1	protein_coding	-1.9278	4.79886	-9.51705	3.22025e-08	6.01135e-07	9.04253
ENSMUSG00000025612.6	Bach1	protein_coding	-1.92593	1.15324	-5.86452	1.88501e-05	0.000100966	3.07272
ENSMUSG00000055471.8	Alk	protein_coding	-1.91719	1.4349	-5.06751	9.55424e-05	0.00038457	1.51194
ENSMUSG00000062961.8	Ccdc177	protein_coding	-1.91435	2.9831	-6.10792	1.16684e-05	6.77275e-05	3.34794
ENSMUSG00000039153.18	Runx2	protein_coding	-1.91256	3.02368	-6.63035	4.28148e-06	3.00994e-05	4.37786
ENSMUSG00000067889.8	Sptbn2	protein_coding	-1.91217	9.41173	-10.0755	1.40421e-08	3.1929e-07	9.77643
ENSMUSG00000021680.9	Crhbp	protein_coding	-1.91194	4.43355	-6.62394	4.33354e-06	3.04125e-05	4.08726
ENSMUSG00000079020.10	Slc45a4	protein_coding	-1.91071	5.12151	-9.96004	1.66246e-08	3.62572e-07	9.69344
ENSMUSG00000006411.13	Nectin4	protein_coding	-1.91069	3.06399	-7.72974	5.85954e-07	5.90039e-06	6.3211
ENSMUSG00000009555.17	Cdk9	protein_coding	-1.90988	4.7391	-9.4591	3.51678e-08	6.43538e-07	8.97849
ENSMUSG00000036834.18	Plch1	protein_coding	-1.90783	3.70759	-6.73996	3.48567e-06	2.52568e-05	4.43246
ENSMUSG00000035226.6	Rims4	protein_coding	-1.90729	5.91675	-10.3697	9.19016e-09	2.33693e-07	10.2383
ENSMUSG00000043301.17	Kcnj6	protein_coding	-1.90621	3.49038	-7.77958	5.37493e-07	5.52292e-06	6.38991
ENSMUSG00000041147.11	Brca2	protein_coding	-1.90319	3.12564	-7.60892	7.2333e-07	6.96912e-06	6.14044
ENSMUSG00000069806.6	Cacng7	protein_coding	-1.9024	1.92139	-5.03428	0.000102398	0.000407607	1.39541
ENSMUSG00000050222.12	Il17d	protein_coding	-1.90033	0.67745	-3.32126	0.00404612	0.00888925	-1.92392
ENSMUSG00000045679.15	Slc66a3	protein_coding	-1.89408	1.9746	-4.78481	0.000172905	0.000627716	0.888687
ENSMUSG00000020067.9	Mypn	protein_coding	-1.89322	2.06557	-3.76645	0.00154202	0.0038964	-1.25481
ENSMUSG00000020732.14	Rab37	protein_coding	-1.89218	3.28788	-4.19122	0.000614709	0.00180902	-0.664324
ENSMUSG00000070695.5	Cntnap5a	protein_coding	-1.89075	4.31119	-8.99372	7.23496e-08	1.12231e-06	8.30111
ENSMUSG00000034163.11	Zfc3h1	protein_coding	-1.89072	5.43742	-10.0539	1.44919e-08	3.2615e-07	9.81882
ENSMUSG00000027254.14	Map1a	protein_coding	-1.89025	8.86888	-10.9759	3.94448e-09	1.23129e-07	11.079
ENSMUSG00000084845.11	Tmem240	protein_coding	-1.8889	3.55066	-8.13563	2.92832e-07	3.37494e-06	6.99005
ENSMUSG00000028974.14	Dffa	protein_coding	-1.88803	6.13878	-10.8195	4.88991e-09	1.43429e-07	10.8706
ENSMUSG00000038248.9	Sobp	protein_coding	-1.88577	4.39631	-9.18192	5.38803e-08	8.90694e-07	8.57124
ENSMUSG00000031103.13	Elf4	protein_coding	-1.88479	-0.544199	-2.64781	0.0169306	0.0304812	-3.08099
ENSMUSG00000007877.3	Tcap	protein_coding	-1.88126	2.94397	-5.65392	2.87249e-05	0.000142707	2.46082
ENSMUSG00000071342.6	Lsmem1	protein_coding	-1.87766	-0.508083	-2.63822	0.017271	0.0310149	-3.09104
ENSMUSG00000034312.16	Iqsec1	protein_coding	-1.87687	7.63112	-13.4718	1.71186e-10	1.17404e-08	14.2861
ENSMUSG00000023032.13	Slc4a8	protein_coding	-1.87587	6.4338	-10.6402	6.27308e-09	1.72996e-07	10.602
ENSMUSG00000037761.17	Actr5	protein_coding	-1.87545	2.06838	-4.92837	0.000127803	0.000489917	1.18408
ENSMUSG00000031574.9	Star	protein_coding	-1.87201	3.08809	-7.36861	1.10609e-06	9.89413e-06	5.7149
ENSMUSG00000042035.12	Igsf3	protein_coding	-1.87093	5.20175	-10.846	4.71394e-09	1.39612e-07	10.9774
ENSMUSG00000049184.7	Purg	protein_coding	-1.86838	3.43606	-9.84986	1.9557e-08	4.09639e-07	9.69993
ENSMUSG00000025352.7	Gdf11	protein_coding	-1.86756	3.1018	-6.77623	3.25756e-06	2.39286e-05	4.62399
ENSMUSG00000026483.14	Niban1	protein_coding	-1.86735	1.25828	-3.43833	0.00314135	0.00712994	-1.79472
ENSMUSG00000055567.19	Unc80	protein_coding	-1.86709	7.30919	-14.0722	8.64977e-11	6.89712e-09	14.9829
ENSMUSG00000054204.7	Alkal2	protein_coding	-1.86537	0.78944	-4.19406	0.00061096	0.00179949	-0.201859
ENSMUSG00000104148.6	Pcdha2	protein_coding	-1.86478	3.17319	-7.49102	8.90047e-07	8.27674e-06	5.91133
ENSMUSG00000030882.20	Dnhd1	protein_coding	-1.86261	2.07311	-4.3615	0.000426096	0.00133026	0.0403601
ENSMUSG00000050240.17	Hic2	protein_coding	-1.85912	3.4875	-7.77138	5.45169e-07	5.57896e-06	6.38219
ENSMUSG00000040481.18	Bptf	protein_coding	-1.85824	6.62424	-13.5312	1.59814e-10	1.11436e-08	14.3622
ENSMUSG00000022508.6	Bcl6	protein_coding	-1.85668	5.32525	-8.84031	9.22831e-08	1.35857e-06	7.90593
ENSMUSG00000024871.12	Doc2g	protein_coding	-1.85398	3.04579	-3.22013	0.0050317	0.0107165	-2.63802
ENSMUSG00000053930.14	Shisa6	protein_coding	-1.85072	3.74852	-6.39465	6.69962e-06	4.32457e-05	3.75932
ENSMUSG00000010066.17	Cacna2d2	protein_coding	-1.85028	5.04601	-11.102	3.32287e-09	1.08494e-07	11.3496
ENSMUSG00000079038.4	D130040H23Rik	protein_coding	-1.84831	2.87247	-7.24265	1.38613e-06	1.1823e-05	5.51751
ENSMUSG00000037111.10	Setd7	protein_coding	-1.8457	5.40585	-9.99253	1.5851e-08	3.52145e-07	9.71069
ENSMUSG00000043987.19	Cep164	protein_coding	-1.84566	3.99457	-8.82826	9.40763e-08	1.37921e-06	8.06561
ENSMUSG00000059474.14	Mbtd1	protein_coding	-1.84428	3.89548	-6.94648	2.37659e-06	1.84251e-05	4.80726
ENSMUSG00000021277.17	Traf3	protein_coding	-1.84307	5.51282	-13.6441	1.40367e-10	9.97399e-09	14.5351
ENSMUSG00000026074.16	Map4k4	protein_coding	-1.84302	3.73882	-8.27019	2.33766e-07	2.81732e-06	7.22025
ENSMUSG00000024483.20	Ankhd1	protein_coding	-1.84123	5.38901	-13.9339	1.01003e-10	7.77235e-09	14.8752
ENSMUSG00000021974.16	Fgf9	protein_coding	-1.84109	4.9534	-9.11756	5.95667e-08	9.6438e-07	8.38561
ENSMUSG00000052707.9	Tnrc6a	protein_coding	-1.83987	5.70668	-14.8547	3.68504e-11	3.6688e-09	15.8812
ENSMUSG00000025409.15	Mbd6	protein_coding	-1.83778	2.9874	-5.09824	8.96216e-05	0.000363813	1.37122
ENSMUSG00000019971.11	Cep290	protein_coding	-1.83691	4.43097	-12.1492	8.46079e-10	3.92358e-08	12.7817
ENSMUSG00000020019.5	Ntn4	protein_coding	-1.83282	0.0749364	-2.68092	0.0158039	0.0287673	-3.125
ENSMUSG00000024063.14	Lbh	protein_coding	-1.83133	4.95792	-9.9548	1.67531e-08	3.64532e-07	9.68748
ENSMUSG00000043639.16	Rbm20	protein_coding	-1.83086	2.00561	-5.47177	4.15396e-05	0.000193245	2.23509
ENSMUSG00000029816.11	Gpnmb	protein_coding	-1.82833	1.55494	-5.3189	5.67901e-05	0.000250377	2.00639
ENSMUSG00000070866.5	Zfp804a	protein_coding	-1.82525	4.08191	-8.84161	9.2093e-08	1.35691e-06	8.06639
ENSMUSG00000044916.11	Frey1	protein_coding	-1.82478	1.13547	-4.16662	0.000648223	0.00189029	-0.285743
ENSMUSG00000034040.18	Galnt17	protein_coding	-1.82309	4.33272	-12.9337	3.22635e-10	1.89516e-08	13.7569
ENSMUSG00000030268.18	Bcat1	protein_coding	-1.81942	7.2211	-11.124	3.22558e-09	1.06451e-07	11.2733
ENSMUSG00000034825.15	Nrip3	protein_coding	-1.81893	7.25477	-9.91879	1.76644e-08	3.78228e-07	9.52165
ENSMUSG00000002265.18	Peg3	protein_coding	-1.81644	9.03029	-12.4654	5.70287e-10	2.91984e-08	13.0657
ENSMUSG00000022558.17	Mroh1	protein_coding	-1.81634	6.535	-12.465	5.70551e-10	2.91984e-08	13.0622
ENSMUSG00000031902.11	Nfatc3	protein_coding	-1.8159	3.0959	-6.99269	2.18313e-06	1.70825e-05	5.04992
ENSMUSG00000052512.19	Nav2	protein_coding	-1.81572	5.92134	-7.4681	9.26865e-07	8.54719e-06	5.48697
ENSMUSG00000021690.11	Jmy	protein_coding	-1.81135	4.76304	-10.2789	1.04646e-08	2.54743e-07	10.2036
ENSMUSG00000022362.14	Gm29394	protein_coding	-1.80869	0.0125993	-2.74848	0.0137234	0.0254254	-2.91379
ENSMUSG00000039607.18	Rbms3	protein_coding	-1.80777	5.75234	-9.75481	2.25226e-08	4.53622e-07	9.31274
ENSMUSG00000070737.11	Tmem35b	protein_coding	-1.8036	1.59441	-4.23463	0.000559793	0.00167	-0.177027
ENSMUSG00000031558.16	Slit2	protein_coding	-1.79912	4.65058	-6.62239	4.34616e-06	3.04889e-05	4.04661
ENSMUSG00000058301.9	Upf1	protein_coding	-1.7979	3.94983	-7.86733	4.62071e-07	4.87873e-06	6.4976
ENSMUSG00000040424.16	Hipk4	protein_coding	-1.79709	6.17864	-12.0665	9.39308e-10	4.20114e-08	12.5612
ENSMUSG00000031540.15	Kat6a	protein_coding	-1.79584	4.87589	-7.69898	6.18126e-07	6.15749e-06	6.03776
ENSMUSG00000041415.12	Dicer1	protein_coding	-1.79583	4.95708	-12.5213	5.32285e-10	2.77513e-08	13.2172
ENSMUSG00000047534.18	Mis18bp1	protein_coding	-1.7955	-1.39132	-2.65862	0.0165546	0.0299144	-3.04185
ENSMUSG00000029381.17	Shroom3	protein_coding	-1.79547	1.68705	-3.95828	0.00101724	0.00274136	-0.733902
ENSMUSG00000025571.14	Tnrc6c	protein_coding	-1.79538	6.27388	-13.2745	2.15429e-10	1.41122e-08	14.066
ENSMUSG00000028163.18	Nfkb1	protein_coding	-1.79529	3.79916	-7.95805	3.95614e-07	4.31138e-06	6.6574
ENSMUSG00000002058.14	Unc119	protein_coding	-1.79441	2.78075	-6.0682	1.26117e-05	7.23919e-05	3.30612
ENSMUSG00000021767.21	Kat6b	protein_coding	-1.79041	6.04872	-9.49363	3.33678e-08	6.17655e-07	8.90064
ENSMUSG00000022867.12	Usp25	protein_coding	-1.78793	4.52202	-7.3339	1.17681e-06	1.03792e-05	5.40699
ENSMUSG00000008318.11	Relt	protein_coding	-1.78693	5.13844	-9.45184	3.55589e-08	6.48748e-07	8.89227
ENSMUSG00000032312.8	Csk	protein_coding	-1.78578	3.58331	-7.92531	4.18368e-07	4.50365e-06	6.61
ENSMUSG00000040860.17	Crocc	protein_coding	-1.78462	4.28248	-4.94163	0.000124299	0.000479299	0.799584
ENSMUSG00000025912.17	Mybl1	protein_coding	-1.7829	-0.415061	-3.42316	0.0032462	0.00732828	-1.65301
ENSMUSG00000078794.5	Dact3	protein_coding	-1.77979	4.47469	-8.95018	7.75008e-08	1.18471e-06	8.19407
ENSMUSG00000020256.15	Aldh1l2	protein_coding	-1.77974	2.44638	-6.47443	5.75262e-06	3.82192e-05	4.15166
ENSMUSG00000024174.10	Pot1b	protein_coding	-1.77463	1.46553	-3.95803	0.00101779	0.00274242	-0.739166
ENSMUSG00000037946.12	Fgd3	protein_coding	-1.77414	1.94521	-6.0768	1.2401e-05	7.13218e-05	3.42895
ENSMUSG00000039942.16	Ptger4	protein_coding	-1.77136	1.19235	-4.13462	0.000694598	0.0019971	-0.365152
ENSMUSG00000030779.17	Rbbp6	protein_coding	-1.7705	6.08166	-13.5303	1.59989e-10	1.11436e-08	14.3765
ENSMUSG00000046178.4	Nxph1	protein_coding	-1.76951	6.27798	-9.5573	3.02976e-08	5.71632e-07	8.98491
ENSMUSG00000074569.5	Gcnt7	protein_coding	-1.76848	-0.146875	-2.89332	0.0101145	0.0196039	-2.63788
ENSMUSG00000058446.15	Znrf2	protein_coding	-1.7683	3.16459	-9.52299	3.19136e-08	5.98279e-07	9.22858
ENSMUSG00000038738.16	Shank1	protein_coding	-1.76506	6.43309	-9.21386	5.12729e-08	8.56427e-07	8.43727
ENSMUSG00000037375.17	Hhat	protein_coding	-1.7625	1.10563	-4.25227	0.000538914	0.00161694	-0.107511
ENSMUSG00000079550.10	Mpp4	protein_coding	-1.76047	-0.461327	-2.43285	0.0263312	0.0447987	-3.44654
ENSMUSG00000033671.19	Cep350	protein_coding	-1.75658	5.10125	-13.0836	2.6983e-10	1.65121e-08	13.8973
ENSMUSG00000028809.17	Srrm1	protein_coding	-1.756	7.1197	-10.744	5.42799e-09	1.55028e-07	10.7383
ENSMUSG00000019146.3	Cacng2	protein_coding	-1.75568	6.652	-11.1252	3.2203e-09	1.06451e-07	11.2786
ENSMUSG00000021552.8	Gkap1	protein_coding	-1.75492	2.62877	-7.13435	1.68587e-06	1.38436e-05	5.35153
ENSMUSG00000032311.18	Nrg4	protein_coding	-1.7547	0.469772	-3.46663	0.00295461	0.00677768	-1.60606
ENSMUSG00000046111.19	Cep295	protein_coding	-1.75404	4.73214	-8.60079	1.35704e-07	1.8381e-06	7.6073
ENSMUSG00000003199.17	Mpnd	protein_coding	-1.7525	4.54654	-10.8877	4.45128e-09	1.34316e-07	11.1004
ENSMUSG00000037896.18	Rcor1	protein_coding	-1.75035	4.36882	-9.93832	1.71639e-08	3.70211e-07	9.7472
ENSMUSG00000048279.20	Sacs	protein_coding	-1.74972	6.78941	-10.3724	9.1546e-09	2.33129e-07	10.2035
ENSMUSG00000003233.13	Dvl3	protein_coding	-1.74869	5.32797	-10.8645	4.59579e-09	1.37151e-07	10.9839
ENSMUSG00000072647.7	Adam1a	protein_coding	-1.74817	2.63281	-3.70921	0.00174595	0.00433035	-1.52478
ENSMUSG00000052812.6	Atad2b	protein_coding	-1.7455	3.43745	-6.56943	4.80329e-06	3.30639e-05	4.16116
ENSMUSG00000040111.18	Gramd1b	protein_coding	-1.74315	6.15561	-12.8361	3.62786e-10	2.06894e-08	13.5338
ENSMUSG00000038708.11	Golga4	protein_coding	-1.74301	6.63842	-13.9349	1.00891e-10	7.77235e-09	14.8304
ENSMUSG00000003119.15	Cdk12	protein_coding	-1.74187	3.97376	-7.02241	2.06744e-06	1.63634e-05	4.94948
ENSMUSG00000032452.13	Clstn2	protein_coding	-1.74093	5.2782	-6.88764	2.64902e-06	2.01754e-05	4.45126
ENSMUSG00000029635.16	Cdk8	protein_coding	-1.74053	4.30952	-8.54943	1.47536e-07	1.95847e-06	7.59081
ENSMUSG00000039860.20	Srrm3	protein_coding	-1.74045	4.34158	-9.84276	1.97635e-08	4.12725e-07	9.61661
ENSMUSG00000038583.14	Pln	protein_coding	-1.73965	0.815258	-2.48925	0.0234734	0.0404941	-3.59244
ENSMUSG00000053835.18	H2-T24	protein_coding	-1.73877	3.64878	-7.62497	7.03303e-07	6.80967e-06	6.08159
ENSMUSG00000066595.10	Flvcr1	protein_coding	-1.736	2.79336	-6.48493	5.63869e-06	3.76811e-05	4.12603
ENSMUSG00000007411.17	Mark3	protein_coding	-1.73562	5.33577	-11.934	1.11192e-09	4.74439e-08	12.4361
ENSMUSG00000034593.17	Myo5a	protein_coding	-1.73249	8.57359	-12.9066	3.33283e-10	1.94308e-08	13.611
ENSMUSG00000034768.5	Asb16	protein_coding	-1.72888	-0.185125	-2.63751	0.0172965	0.0310507	-3.13732
ENSMUSG00000036617.18	Etl4	protein_coding	-1.72738	6.90057	-10.7417	5.44574e-09	1.55283e-07	10.7361
ENSMUSG00000039148.6	Sart1	protein_coding	-1.72523	4.97639	-11.7304	1.44535e-09	5.84174e-08	12.2113
ENSMUSG00000019558.15	Slc6a8	protein_coding	-1.72499	5.67799	-14.9955	3.17357e-11	3.36895e-09	16.0292
ENSMUSG00000030814.18	Bcl7c	protein_coding	-1.72234	2.50393	-6.29844	8.06052e-06	5.01739e-05	3.79259
ENSMUSG00000021819.12	Zswim8	protein_coding	-1.72125	6.44035	-11.1916	2.9446e-09	1.00549e-07	11.3799
ENSMUSG00000042121.17	Ssh1	protein_coding	-1.72049	5.17398	-12.9402	3.20148e-10	1.89414e-08	13.7127
ENSMUSG00000027422.16	Rrbp1	protein_coding	-1.71926	5.23755	-7.04366	1.98861e-06	1.58926e-05	4.77167
ENSMUSG00000045731.7	Pnoc	protein_coding	-1.71832	2.95062	-4.63356	0.000238244	0.000821751	0.3272
ENSMUSG00000025762.17	Larp1b	protein_coding	-1.71791	2.35283	-4.88676	0.000139477	0.000525632	0.983442
ENSMUSG00000002007.6	Srpk3	protein_coding	-1.71718	2.10056	-4.58973	0.000261533	0.000886977	0.419685
ENSMUSG00000055024.13	Ep300	protein_coding	-1.71391	5.9659	-10.4698	7.97253e-09	2.09065e-07	10.3753
ENSMUSG00000021972.15	Hmbox1	protein_coding	-1.71373	4.15246	-8.87903	8.67635e-08	1.29243e-06	8.11987
ENSMUSG00000025496.6	Drd4	protein_coding	-1.71288	-0.0890566	-3.17322	0.00556579	0.0116818	-2.19292
ENSMUSG00000041530.18	Ago1	protein_coding	-1.7126	5.31453	-10.5832	6.79432e-09	1.84768e-07	10.5933
ENSMUSG00000034557.15	Zfyve9	protein_coding	-1.7108	4.82952	-8.63764	1.27829e-07	1.76089e-06	7.63642
ENSMUSG00000025779.11	Ly96	protein_coding	-1.71073	0.24485	-2.91196	0.00972289	0.0189364	-2.70091
ENSMUSG00000060487.8	Samd5	protein_coding	-1.70987	5.47533	-9.04387	6.68573e-08	1.05619e-06	8.21851
ENSMUSG00000041911.4	Dlx1	protein_coding	-1.70757	5.04851	-10.2788	1.04661e-08	2.54743e-07	10.1722
ENSMUSG00000029544.17	Cabp1	protein_coding	-1.70721	3.89402	-5.15656	7.93992e-05	0.000329527	1.26446
ENSMUSG00000025507.14	Pidd1	protein_coding	-1.70704	1.09458	-3.59432	0.00224027	0.00535804	-1.43765
ENSMUSG00000016664.18	Pacsin2	protein_coding	-1.70602	6.91756	-11.7754	1.36347e-09	5.5939e-08	12.1602
ENSMUSG00000002633.5	Shh	protein_coding	-1.70551	3.0157	-7.2838	1.2873e-06	1.11638e-05	5.55315
ENSMUSG00000023169.16	Slc38a1	protein_coding	-1.7048	8.21601	-11.9208	1.13095e-09	4.80342e-08	12.3556
ENSMUSG00000021476.10	Habp4	protein_coding	-1.70397	6.99734	-11.5357	1.86356e-09	7.14837e-08	11.845
ENSMUSG00000089736.3	Tgfbr3l	protein_coding	-1.70387	1.26622	-2.70863	0.0149163	0.0273636	-3.25019
ENSMUSG00000001089.15	Luzp1	protein_coding	-1.7001	7.09452	-9.75205	2.26154e-08	4.53904e-07	9.26663
ENSMUSG00000051510.14	Mafg	protein_coding	-1.69624	6.34836	-12.3913	6.25035e-10	3.12022e-08	12.9721
ENSMUSG00000038538.18	Ubn2	protein_coding	-1.69376	6.00972	-10.8638	4.59972e-09	1.37151e-07	10.9401
ENSMUSG00000051586.18	Mical3	protein_coding	-1.69268	6.84696	-10.8385	4.76304e-09	1.40594e-07	10.8763
ENSMUSG00000020140.16	Lgr5	protein_coding	-1.69103	3.35224	-4.95357	0.000121226	0.000469194	0.987958
ENSMUSG00000045215.19	Asxl3	protein_coding	-1.69081	2.32058	-5.89411	1.77751e-05	9.6231e-05	3.05081
ENSMUSG00000035329.8	Fbxo33	protein_coding	-1.68869	4.37416	-8.52473	1.53607e-07	2.01963e-06	7.51824
ENSMUSG00000035107.14	Dcbld2	protein_coding	-1.68745	4.49342	-9.48733	3.36891e-08	6.22294e-07	9.03767
ENSMUSG00000105340.6	Gm42878	protein_coding	-1.68723	2.29489	-3.61527	0.00214074	0.00515146	-1.65354
ENSMUSG00000032238.18	Rora	protein_coding	-1.68661	7.00678	-8.35777	2.02132e-07	2.53129e-06	7.00653
ENSMUSG00000024897.10	Apba1	protein_coding	-1.68219	7.5812	-10.378	9.08207e-09	2.32623e-07	10.2067
ENSMUSG00000003847.17	Nfat5	protein_coding	-1.68141	5.44538	-11.0305	3.66155e-09	1.17234e-07	11.2125
ENSMUSG00000042349.14	Ikbke	protein_coding	-1.67872	-0.130064	-2.61019	0.0183038	0.0326534	-3.22483
ENSMUSG00000003604.15	Aven	protein_coding	-1.67823	4.03735	-8.61591	1.32414e-07	1.80744e-06	7.72145
ENSMUSG00000040133.3	Gpr176	protein_coding	-1.67774	4.83276	-9.04243	6.70086e-08	1.05619e-06	8.26949
ENSMUSG00000031004.9	Mki67	protein_coding	-1.67669	1.11438	-3.05361	0.0071918	0.0145454	-2.53224
ENSMUSG00000091636.3	Akain1	protein_coding	-1.67581	3.49562	-7.18816	1.52933e-06	1.28103e-05	5.28689
ENSMUSG00000029862.17	Clcn1	protein_coding	-1.67523	1.04644	-3.49318	0.00278951	0.00645865	-1.6093
ENSMUSG00000043924.17	Ncmap	protein_coding	-1.67293	0.866571	-3.60477	0.00219007	0.00524866	-1.36355
ENSMUSG00000026825.18	Dnm1	protein_coding	-1.67227	8.41437	-10.8296	4.82213e-09	1.41862e-07	10.8653
ENSMUSG00000042978.12	Sbk1	protein_coding	-1.67211	5.91396	-12.3557	6.53335e-10	3.21594e-08	12.9389
ENSMUSG00000021514.19	Zfp369	protein_coding	-1.6719	4.71933	-12.1441	8.51586e-10	3.93875e-08	12.7551
ENSMUSG00000039809.11	Gabbr2	protein_coding	-1.67163	7.50998	-8.24935	2.42029e-07	2.89155e-06	6.82102
ENSMUSG00000040663.10	Clcf1	protein_coding	-1.6688	-0.0150321	-2.49253	0.0233164	0.0402431	-3.41828
ENSMUSG00000042605.17	Atxn2	protein_coding	-1.66853	6.12804	-10.5476	7.143e-09	1.9161e-07	10.4825
ENSMUSG00000047953.8	Gp5	protein_coding	-1.66834	1.10081	-4.56575	0.000275241	0.000927221	0.515467
ENSMUSG00000028971.5	Cort	protein_coding	-1.66632	1.11789	-3.68971	0.00182146	0.00448919	-1.29516
ENSMUSG00000025401.10	Myo1a	protein_coding	-1.66621	-0.66522	-2.40746	0.0277216	0.0468191	-3.48579
ENSMUSG00000079598.5	Clec2l	protein_coding	-1.66534	4.20631	-9.00233	7.1374e-08	1.112e-06	8.32986
ENSMUSG00000001999.16	Blvra	protein_coding	-1.66422	5.24869	-9.80496	2.09031e-08	4.30825e-07	9.43042
ENSMUSG00000061589.15	Dot1l	protein_coding	-1.66243	5.0814	-9.62697	2.72752e-08	5.25293e-07	9.20525
ENSMUSG00000057766.15	Ankrd29	protein_coding	-1.6616	4.86638	-9.50292	3.29002e-08	6.11018e-07	9.00471
ENSMUSG00000027784.11	Ppm1l	protein_coding	-1.6605	7.57217	-9.077	6.34706e-08	1.0122e-06	8.20228
ENSMUSG00000033102.16	Cdc14b	protein_coding	-1.65923	3.15761	-7.38863	1.06732e-06	9.60585e-06	5.74758
ENSMUSG00000029442.20	Cfap251	protein_coding	-1.65872	0.413374	-3.16422	0.00567434	0.0118771	-2.18293
ENSMUSG00000001995.10	Sipa1l2	protein_coding	-1.65804	4.94965	-10.5168	7.45979e-09	1.98144e-07	10.5266
ENSMUSG00000039257.12	Vstm2b	protein_coding	-1.65767	4.1711	-8.26754	2.34798e-07	2.82046e-06	7.10317
ENSMUSG00000021313.18	Ryr2	protein_coding	-1.65623	6.39091	-8.97324	7.47265e-08	1.15309e-06	8.05054
ENSMUSG00000056952.14	Tatdn2	protein_coding	-1.65535	0.952849	-4.14981	0.000672178	0.00194437	-0.305568
ENSMUSG00000036334.13	Igsf10	protein_coding	-1.65483	3.50664	-7.88099	4.51359e-07	4.78859e-06	6.55895
ENSMUSG00000028977.18	Casz1	protein_coding	-1.65441	2.90187	-5.19314	7.36052e-05	0.00030955	1.56119
ENSMUSG00000078619.11	Smarcd2	protein_coding	-1.65317	2.93752	-6.73237	3.53547e-06	2.5565e-05	4.57775
ENSMUSG00000024548.12	Setbp1	protein_coding	-1.65139	4.11465	-9.25352	4.82172e-08	8.22733e-07	8.73052
ENSMUSG00000068917.13	Clk2	protein_coding	-1.65015	3.03595	-6.32769	7.6189e-06	4.78646e-05	3.7881
ENSMUSG00000066438.7	Plekhd1	protein_coding	-1.64885	3.0062	-4.54162	0.000289781	0.00096623	0.081823
ENSMUSG00000103081.4	Pcdhgb8	protein_coding	-1.64872	2.35972	-3.77162	0.00152482	0.00385957	-1.29467
ENSMUSG00000019254.17	Ppp1r12c	protein_coding	-1.64782	5.61034	-12.2244	7.69698e-10	3.62664e-08	12.7945
ENSMUSG00000009418.18	Nav1	protein_coding	-1.64667	6.61341	-13.2168	2.30541e-10	1.48813e-08	13.9871
ENSMUSG00000103255.2	Pcdhac1	protein_coding	-1.64447	3.48262	-5.38601	4.94884e-05	0.000223508	1.79646
ENSMUSG00000035390.17	Brsk1	protein_coding	-1.64378	4.4072	-10.5535	7.08388e-09	1.90875e-07	10.6299
ENSMUSG00000039852.18	Rere	protein_coding	-1.64276	6.29424	-12.7977	3.80018e-10	2.13951e-08	13.4826
ENSMUSG00000024940.12	Ltbp3	protein_coding	-1.64203	4.4994	-11.68	1.54308e-09	6.18002e-08	12.1735
ENSMUSG00000021773.12	Comtd1	protein_coding	-1.64119	3.95512	-7.62603	7.01999e-07	6.80078e-06	6.04417
ENSMUSG00000026961.7	Lrrc26	protein_coding	-1.64077	-0.760551	-2.56937	0.0199141	0.0351304	-3.18686
ENSMUSG00000025790.15	Slco3a1	protein_coding	-1.63925	4.7118	-11.7835	1.34939e-09	5.57358e-08	12.2918
ENSMUSG00000045414.8	Dipk2a	protein_coding	-1.63916	4.21182	-6.61064	4.44354e-06	3.1073e-05	4.08436
ENSMUSG00000024290.10	Rock1	protein_coding	-1.63773	4.55714	-7.66703	6.53488e-07	6.45141e-06	6.00867
ENSMUSG00000035615.13	Frmpd1	protein_coding	-1.63535	4.02561	-6.8576	2.80046e-06	2.11257e-05	4.61373
ENSMUSG00000037674.17	Rfx7	protein_coding	-1.63515	5.10569	-9.28368	4.60219e-08	7.94318e-07	8.64982
ENSMUSG00000046020.14	Pofut1	protein_coding	-1.63394	4.09242	-8.73322	1.09554e-07	1.56448e-06	7.88531
ENSMUSG00000096914.5	Galntl6	protein_coding	-1.63308	4.9501	-11.176	3.00726e-09	1.01843e-07	11.4483
ENSMUSG00000079415.3	Cntf	protein_coding	-1.63196	0.0228353	-2.86662	0.0107023	0.0205555	-2.75737
ENSMUSG00000026623.17	Lpgat1	protein_coding	-1.63188	7.92264	-10.5434	7.18556e-09	1.92211e-07	10.4507
ENSMUSG00000007594.11	Hapln4	protein_coding	-1.63009	7.53532	-6.64738	4.14637e-06	2.93429e-05	3.89312
ENSMUSG00000021738.6	Atxn7	protein_coding	-1.62792	4.29952	-7.51403	8.54624e-07	8.01927e-06	5.7935
ENSMUSG00000024059.11	Clip4	protein_coding	-1.62721	5.98439	-8.61312	1.33014e-07	1.8119e-06	7.47828
ENSMUSG00000042641.20	Rgsl1	protein_coding	-1.62688	0.0173039	-2.47401	0.0242152	0.0415988	-3.43096
ENSMUSG00000005447.13	Pafah1b3	protein_coding	-1.62647	3.03681	-6.04902	1.30949e-05	7.45828e-05	3.20669
ENSMUSG00000045777.15	Ifitm10	protein_coding	-1.62581	5.04352	-8.97094	7.49989e-08	1.15496e-06	8.144
ENSMUSG00000044847.14	Lsm11	protein_coding	-1.62533	3.99571	-7.1533	1.62892e-06	1.34512e-05	5.1483
ENSMUSG00000042500.12	Ago4	protein_coding	-1.62446	4.03405	-8.0432	3.42297e-07	3.82982e-06	6.77346
ENSMUSG00000020262.16	Adarb1	protein_coding	-1.62424	7.33559	-10.1445	1.27023e-08	2.93752e-07	9.86056
ENSMUSG00000031189.13	Aff2	protein_coding	-1.62359	2.78976	-5.52163	3.75341e-05	0.00017809	2.25515
ENSMUSG00000027894.15	Slc6a17	protein_coding	-1.62059	7.5964	-9.4785	3.41443e-08	6.2807e-07	8.8415
ENSMUSG00000030790.16	Adm	protein_coding	-1.62047	2.09196	-4.54042	0.000290522	0.000968149	0.297744
ENSMUSG00000036202.17	Rif1	protein_coding	-1.62037	4.38801	-7.18915	1.52659e-06	1.28042e-05	5.15576
ENSMUSG00000068699.13	Flnc	protein_coding	-1.61619	0.55705	-3.32962	0.00397369	0.00875086	-1.88516
ENSMUSG00000043670.5	Diras1	protein_coding	-1.61342	7.11135	-9.13775	5.77185e-08	9.44396e-07	8.29966
ENSMUSG00000043822.19	Adamtsl5	protein_coding	-1.61302	4.51672	-6.80077	3.11204e-06	2.30035e-05	4.4109
ENSMUSG00000102697.2	Pcdhac2	protein_coding	-1.61218	6.1747	-9.41592	3.75631e-08	6.7752e-07	8.76952
ENSMUSG00000025178.10	Pi4k2a	protein_coding	-1.61139	5.69768	-11.018	3.72431e-09	1.18465e-07	11.1703
ENSMUSG00000040943.13	Tet2	protein_coding	-1.60919	5.4451	-9.75453	2.25319e-08	4.53622e-07	9.35221
ENSMUSG00000039556.17	Ppp1r3f	protein_coding	-1.60888	3.56268	-5.46679	4.1963e-05	0.000194777	1.92324
ENSMUSG00000028789.17	Azin2	protein_coding	-1.60738	4.43923	-8.96052	7.62445e-08	1.16732e-06	8.22238
ENSMUSG00000029071.17	Dvl1	protein_coding	-1.60577	4.89274	-10.8926	4.42114e-09	1.33635e-07	11.0734
ENSMUSG00000022387.18	Brd1	protein_coding	-1.60567	5.11082	-10.2427	1.10241e-08	2.6395e-07	10.1023
ENSMUSG00000026575.16	Nme7	protein_coding	-1.60387	7.16804	-9.51981	3.20676e-08	6.00429e-07	8.90554
ENSMUSG00000018501.18	Ncor1	protein_coding	-1.60375	7.27958	-12.9369	3.21386e-10	1.89414e-08	13.6404
ENSMUSG00000033597.10	Caskin1	protein_coding	-1.60344	6.34456	-11.3125	2.5043e-09	8.93335e-08	11.5499
ENSMUSG00000042138.10	Msantd2	protein_coding	-1.60078	2.47243	-4.43278	0.000365699	0.00116957	0.0697326
ENSMUSG00000040811.16	Eml2	protein_coding	-1.59501	4.74476	-6.77063	3.29173e-06	2.40993e-05	4.3068
ENSMUSG00000041235.13	Chd7	protein_coding	-1.59375	4.6912	-6.42575	6.31255e-06	4.1139e-05	3.65934
ENSMUSG00000017781.19	Pitpna	protein_coding	-1.59298	7.05717	-9.27248	4.68248e-08	8.03454e-07	8.51539
ENSMUSG00000038895.17	Zfp653	protein_coding	-1.59201	3.67088	-6.14682	1.08153e-05	6.3784e-05	3.32788
ENSMUSG00000045975.9	C2cd2	protein_coding	-1.59161	3.66582	-6.15381	1.06691e-05	6.31121e-05	3.30724
ENSMUSG00000037239.9	Spred3	protein_coding	-1.59116	4.46011	-7.2844	1.28593e-06	1.11597e-05	5.34347
ENSMUSG00000002250.17	Ppard	protein_coding	-1.59076	1.47873	-4.10259	0.000744367	0.00211296	-0.467881
ENSMUSG00000070056.7	Mfhas1	protein_coding	-1.58807	4.78482	-8.6882	1.17794e-07	1.65137e-06	7.70301
ENSMUSG00000023949.8	Tcte1	protein_coding	-1.58707	5.66625	-9.8493	1.9573e-08	4.09639e-07	9.46338
ENSMUSG00000047789.6	Slc38a9	protein_coding	-1.58542	5.40007	-11.0345	3.64199e-09	1.17115e-07	11.2217
ENSMUSG00000050910.6	Cdr2l	protein_coding	-1.58403	4.29054	-9.1529	5.63702e-08	9.27546e-07	8.52007
ENSMUSG00000038028.10	Tigar	protein_coding	-1.58393	4.34051	-7.36811	1.10707e-06	9.89793e-06	5.48631
ENSMUSG00000042608.16	Stk40	protein_coding	-1.58334	3.95988	-7.58038	7.60454e-07	7.26721e-06	5.94843
ENSMUSG00000032586.10	Traip	protein_coding	-1.58276	4.10871	-5.40324	4.77744e-05	0.000217103	1.74231
ENSMUSG00000046707.10	Csnk2a2	protein_coding	-1.58242	5.07305	-10.18	1.20669e-08	2.82e-07	10.0232
ENSMUSG00000027966.21	Col11a1	protein_coding	-1.58188	2.48007	-3.17512	0.00554307	0.011641	-2.60141
ENSMUSG00000027297.16	Ltk	protein_coding	-1.58117	2.25213	-2.82958	0.0115728	0.021957	-3.2375
ENSMUSG00000030137.9	Tuba8	protein_coding	-1.57967	4.96977	-6.44937	6.03405e-06	3.96613e-05	3.65151
ENSMUSG00000027359.17	Slc27a2	protein_coding	-1.57867	3.73459	-7.98324	3.78997e-07	4.1794e-06	6.68014
ENSMUSG00000039419.18	Cntnap2	protein_coding	-1.57746	8.02631	-11.1252	3.22033e-09	1.06451e-07	11.2774
ENSMUSG00000050332.8	Amer1	protein_coding	-1.57576	4.46609	-10.2459	1.09736e-08	2.63456e-07	10.183
ENSMUSG00000041741.11	Pde3a	protein_coding	-1.57518	2.45777	-4.12406	0.00071062	0.00203497	-0.60254
ENSMUSG00000021097.16	Clmn	protein_coding	-1.57516	5.71137	-7.17995	1.55218e-06	1.29265e-05	4.97084
ENSMUSG00000027381.18	Bcl2l11	protein_coding	-1.57384	2.41871	-5.098	8.96672e-05	0.000363914	1.42948
ENSMUSG00000014782.17	Plekhg4	protein_coding	-1.57355	0.753639	-3.19669	0.0052919	0.011195	-2.26075
ENSMUSG00000028053.14	Ash1l	protein_coding	-1.57311	6.84767	-10.4215	8.53757e-09	2.20277e-07	10.2742
ENSMUSG00000024073.17	Birc6	protein_coding	-1.57275	6.44512	-11.187	2.96288e-09	1.00795e-07	11.3736
ENSMUSG00000032502.9	Stac	protein_coding	-1.57193	-0.250743	-2.6078	0.0183948	0.0327892	-3.20573
ENSMUSG00000055065.8	Ddx17	protein_coding	-1.57159	6.94738	-11.6201	1.66842e-09	6.56272e-08	11.953
ENSMUSG00000029516.20	Cit	protein_coding	-1.56989	6.97415	-15.6472	1.61408e-11	2.04629e-09	16.6909
ENSMUSG00000047976.5	Kcna1	protein_coding	-1.56975	7.66234	-10.0133	1.53758e-08	3.42977e-07	9.66462
ENSMUSG00000052557.12	Gan	protein_coding	-1.56943	4.70126	-11.4208	2.1685e-09	7.89531e-08	11.8035
ENSMUSG00000019856.15	Fam184a	protein_coding	-1.5694	3.73689	-6.93217	2.44005e-06	1.8828e-05	4.82563
ENSMUSG00000037989.17	Wnk2	protein_coding	-1.56865	5.59439	-9.90114	1.81299e-08	3.8669e-07	9.55439
ENSMUSG00000048899.9	Rimkla	protein_coding	-1.56679	4.86882	-6.82261	2.98824e-06	2.23036e-05	4.38559
ENSMUSG00000020218.12	Wif1	protein_coding	-1.56598	-0.470727	-2.43607	0.0261594	0.0445479	-3.51377
ENSMUSG00000037568.13	Vash2	protein_coding	-1.56553	2.50385	-5.47868	4.09589e-05	0.0001912	2.17761
ENSMUSG00000004317.15	Clcn5	protein_coding	-1.56317	3.48809	-7.48394	9.01265e-07	8.35899e-06	5.8387
ENSMUSG00000045886.8	Pam16l	protein_coding	-1.56294	0.809246	-3.28725	0.00435422	0.00946816	-2.22663
ENSMUSG00000039985.15	Sinhcaf	protein_coding	-1.56265	3.25401	-4.36558	0.000422383	0.00132019	-0.30323
ENSMUSG00000025892.17	Gria4	protein_coding	-1.56172	6.02246	-11.4224	2.16389e-09	7.89485e-08	11.7078
ENSMUSG00000062456.5	Rpl9-ps6	protein_coding	-1.5584	2.76355	-5.70446	2.59495e-05	0.00013132	2.59915
ENSMUSG00000010080.16	Epn3	protein_coding	-1.55596	2.30978	-2.39003	0.0287157	0.0481978	-4.15345
ENSMUSG00000028613.16	Lrp8	protein_coding	-1.55575	5.13363	-9.96057	1.66117e-08	3.62572e-07	9.69764
ENSMUSG00000027536.7	Chmp4c	protein_coding	-1.55443	0.281167	-2.60834	0.0183742	0.0327611	-3.19606
ENSMUSG00000039512.13	Bltp3a	protein_coding	-1.55427	4.83713	-10.4285	8.45281e-09	2.1873e-07	10.4047
ENSMUSG00000066191.13	Anks6	protein_coding	-1.55398	2.34272	-4.93951	0.000124853	0.00048091	1.1086
ENSMUSG00000002831.16	Plin4	protein_coding	-1.55134	2.93175	-3.4931	0.00278999	0.0064589	-2.01795
ENSMUSG00000043456.18	Zfp536	protein_coding	-1.55068	6.01123	-11.6312	1.64451e-09	6.49764e-08	11.9893
ENSMUSG00000062296.9	Trank1	protein_coding	-1.54991	7.88003	-8.85405	9.02842e-08	1.3336e-06	7.83846
ENSMUSG00000011148.15	Adssl1	protein_coding	-1.54959	6.13974	-9.37736	3.98465e-08	7.07839e-07	8.70175
ENSMUSG00000026991.21	Pkp4	protein_coding	-1.54911	7.10003	-11.7609	1.3894e-09	5.68076e-08	12.1384
ENSMUSG00000032232.15	Cgnl1	protein_coding	-1.54869	3.14159	-3.55995	0.00241363	0.00570606	-1.94318
ENSMUSG00000050947.10	Amigo1	protein_coding	-1.54841	6.05074	-10.571	6.9116e-09	1.87667e-07	10.5119
ENSMUSG00000061046.10	Haghl	protein_coding	-1.54799	7.31542	-11.8542	1.23176e-09	5.1436e-08	12.2618
ENSMUSG00000058192.17	Zfp846	protein_coding	-1.5479	4.95321	-11.4818	2.00043e-09	7.46857e-08	11.8668
ENSMUSG00000030257.17	Srgap3	protein_coding	-1.54765	7.8975	-10.3124	9.97515e-09	2.47821e-07	10.1122
ENSMUSG00000068220.7	Lgals1	protein_coding	-1.54747	3.51611	-5.20157	7.23316e-05	0.000305154	1.40994
ENSMUSG00000037103.9	Dcaf15	protein_coding	-1.54581	2.67619	-5.17708	7.60932e-05	0.000317978	1.5435
ENSMUSG00000040225.16	Prrc2c	protein_coding	-1.54576	7.01494	-13.0168	2.92123e-10	1.76294e-08	13.7386
ENSMUSG00000040797.17	Iqsec3	protein_coding	-1.54398	7.27062	-11.2023	2.9027e-09	9.95164e-08	11.3806
ENSMUSG00000020728.18	Cep112	protein_coding	-1.54336	2.04183	-3.32003	0.00405691	0.00891073	-2.17208
ENSMUSG00000044864.17	Ankrd50	protein_coding	-1.54141	5.51298	-8.885	8.59428e-08	1.28346e-06	7.95837
ENSMUSG00000028546.18	Elavl4	protein_coding	-1.54121	5.98638	-6.64157	4.19196e-06	2.96075e-05	3.91323
ENSMUSG00000075592.12	Nynrin	protein_coding	-1.54096	3.17781	-5.79501	2.16482e-05	0.000113537	2.72545
ENSMUSG00000026672.12	Optn	protein_coding	-1.54046	4.45067	-8.63014	1.29392e-07	1.77859e-06	7.66205
ENSMUSG00000018379.18	Srsf1	protein_coding	-1.53823	6.03038	-10.2641	1.06891e-08	2.59098e-07	10.0797
ENSMUSG00000014633.16	Cmc2	protein_coding	-1.53738	4.13261	-8.6844	1.1852e-07	1.65758e-06	7.7954
ENSMUSG00000037905.14	Bri3bp	protein_coding	-1.53681	6.77658	-7.94667	4.03377e-07	4.37165e-06	6.29574
ENSMUSG00000031458.9	Coprs	protein_coding	-1.53512	4.72928	-10.4373	8.34766e-09	2.16646e-07	10.4214
ENSMUSG00000037349.10	Nudt22	protein_coding	-1.53458	3.49881	-7.4601	9.40089e-07	8.64627e-06	5.78767
ENSMUSG00000023951.19	Vegfa	protein_coding	-1.53403	2.12798	-4.8837	0.000140377	0.000528574	1.03303
ENSMUSG00000029478.17	Ncor2	protein_coding	-1.5331	5.90948	-9.34437	4.19157e-08	7.39378e-07	8.67557
ENSMUSG00000052928.10	Ctif	protein_coding	-1.53185	4.81475	-8.02211	3.54762e-07	3.94922e-06	6.57484
ENSMUSG00000021194.7	Chga	protein_coding	-1.53143	8.0166	-9.201	5.2306e-08	8.68743e-07	8.40459
ENSMUSG00000000753.16	Serpinf1	protein_coding	-1.5314	3.50845	-2.40032	0.0281248	0.0473729	-4.49871
ENSMUSG00000002227.16	Mov10	protein_coding	-1.53019	3.14995	-5.47	4.16895e-05	0.000193891	2.08197
ENSMUSG00000026494.13	Kif26b	protein_coding	-1.52935	4.49705	-9.16447	5.53638e-08	9.13503e-07	8.54266
ENSMUSG00000047193.17	Dync2h1	protein_coding	-1.52932	5.99267	-12.4635	5.71641e-10	2.91984e-08	13.0775
ENSMUSG00000042572.13	Ube2q1	protein_coding	-1.52927	4.77387	-9.06226	6.49547e-08	1.03213e-06	8.32715
ENSMUSG00000030036.9	Mogs	protein_coding	-1.52834	3.31611	-7.88114	4.51245e-07	4.78859e-06	6.57927
ENSMUSG00000079157.5	Nalf1	protein_coding	-1.52784	5.67786	-10.0203	1.52197e-08	3.40357e-07	9.71451
ENSMUSG00000029290.13	Zfp326	protein_coding	-1.52616	3.06604	-7.28918	1.27495e-06	1.11004e-05	5.56283
ENSMUSG00000069769.14	Msi2	protein_coding	-1.52612	5.17015	-11.3271	2.45605e-09	8.779e-08	11.6399
ENSMUSG00000051951.6	Xkr4	protein_coding	-1.52535	4.7724	-9.4492	3.57022e-08	6.49941e-07	8.9298
ENSMUSG00000071226.12	Cecr2	protein_coding	-1.52535	1.52249	-3.69261	0.00181	0.00446909	-1.29222
ENSMUSG00000030189.16	Ybx3	protein_coding	-1.52531	2.0368	-4.28156	0.00050599	0.0015384	-0.174712
ENSMUSG00000089922.3	Gm43517	protein_coding	-1.52508	1.35819	-2.98805	0.00827139	0.0164216	-2.74311
ENSMUSG00000019320.15	Noxo1	protein_coding	-1.52505	0.412168	-2.76647	0.0132154	0.0246279	-2.97454
ENSMUSG00000117286.2	Gm1043	protein_coding	-1.52397	5.0134	-6.63027	4.2821e-06	3.00994e-05	4.04044
ENSMUSG00000021431.17	Snrnp48	protein_coding	-1.52356	5.315	-7.7405	5.75122e-07	5.81124e-06	6.03813
ENSMUSG00000038453.18	Srcin1	protein_coding	-1.52263	6.07173	-12.1299	8.66929e-10	3.97839e-08	12.6517
ENSMUSG00000030757.14	Zkscan2	protein_coding	-1.52151	4.20197	-7.04285	1.99156e-06	1.59018e-05	4.9309
ENSMUSG00000038048.9	Cntnap5c	protein_coding	-1.52119	1.77613	-3.07313	0.00689792	0.0140536	-2.60385
ENSMUSG00000040648.16	Ppip5k2	protein_coding	-1.52103	5.17276	-9.76748	2.21014e-08	4.50256e-07	9.38641
ENSMUSG00000055485.7	Soga1	protein_coding	-1.51903	4.29124	-5.55656	3.4967e-05	0.000167963	1.98543
ENSMUSG00000032714.7	Syde1	protein_coding	-1.51816	3.72247	-6.84216	2.88176e-06	2.16003e-05	4.63765
ENSMUSG00000050592.9	Fam78a	protein_coding	-1.51799	3.69305	-5.5603	3.47037e-05	0.000166953	2.125
ENSMUSG00000029822.16	Osbpl3	protein_coding	-1.51775	5.5802	-7.88155	4.50926e-07	4.78859e-06	6.25383
ENSMUSG00000037996.18	Slc24a2	protein_coding	-1.51721	8.53466	-9.39927	3.85318e-08	6.90628e-07	8.72751
ENSMUSG00000029814.11	Igf2bp3	protein_coding	-1.51698	2.33845	-5.56692	3.42415e-05	0.000165045	2.38788
ENSMUSG00000027349.6	Fam98b	protein_coding	-1.51649	2.07751	-5.19577	7.32055e-05	0.000308324	1.70851
ENSMUSG00000034269.13	Setd5	protein_coding	-1.51619	5.9145	-9.50976	3.25605e-08	6.06534e-07	8.92934
ENSMUSG00000027175.11	Tcp11l1	protein_coding	-1.51525	4.1698	-7.22513	1.43058e-06	1.20968e-05	5.27666
ENSMUSG00000045216.8	Hs6st1	protein_coding	-1.51521	4.86703	-7.24475	1.38091e-06	1.17946e-05	5.17522
ENSMUSG00000073664.12	Nbeal1	protein_coding	-1.51495	4.71849	-8.9256	8.05777e-08	1.2157e-06	8.13347
ENSMUSG00000020255.9	Nopchap1	protein_coding	-1.51433	6.08183	-10.9753	3.94778e-09	1.23129e-07	11.0875
ENSMUSG00000045875.14	Adra1a	protein_coding	-1.51303	3.70781	-5.9456	1.60527e-05	8.84557e-05	2.89465
ENSMUSG00000033909.18	Usp36	protein_coding	-1.51247	5.77281	-12.2804	7.17646e-10	3.43651e-08	12.8543
ENSMUSG00000089682.11	Bcl2l2	protein_coding	-1.51247	5.4404	-10.5487	7.1323e-09	1.9161e-07	10.5118
ENSMUSG00000027901.13	Dennd2d	protein_coding	-1.51121	0.691555	-2.49992	0.0229669	0.0397223	-3.507
ENSMUSG00000020661.17	Dnmt3a	protein_coding	-1.51014	7.34849	-12.3721	6.40153e-10	3.15988e-08	12.9337
ENSMUSG00000002105.16	Slc39a13	protein_coding	-1.50927	4.85367	-9.28129	4.61917e-08	7.96468e-07	8.68001
ENSMUSG00000029178.16	Klf3	protein_coding	-1.50901	4.94959	-7.66066	6.60789e-07	6.51254e-06	5.94662
ENSMUSG00000020431.6	Adcy1	protein_coding	-1.50786	8.33694	-8.20393	2.61113e-07	3.08607e-06	6.7519
ENSMUSG00000056763.17	Cspp1	protein_coding	-1.50655	4.83738	-7.73357	5.8207e-07	5.87471e-06	6.08855
ENSMUSG00000075316.14	Scn9a	protein_coding	-1.50519	2.21783	-3.97754	0.000975672	0.00264593	-0.859135
ENSMUSG00000005611.16	Irag1	protein_coding	-1.50468	1.49637	-4.65212	0.000229029	0.000794634	0.622942
ENSMUSG00000031523.17	Dlc1	protein_coding	-1.50316	3.61172	-6.53501	5.12694e-06	3.49728e-05	4.06849
ENSMUSG00000029714.12	Gigyf1	protein_coding	-1.5026	4.84722	-9.90863	1.79309e-08	3.83469e-07	9.65222
ENSMUSG00000039218.18	Srrm2	protein_coding	-1.50045	7.82116	-7.84553	4.7971e-07	5.04684e-06	6.11403
ENSMUSG00000018341.13	Il12rb2	protein_coding	-1.50007	0.771721	-3.43328	0.00317585	0.00719619	-1.75257
ENSMUSG00000020954.17	Strn3	protein_coding	-1.49692	5.6535	-10.7961	5.05024e-09	1.46857e-07	10.8581
ENSMUSG00000020686.13	Gas2l2	protein_coding	-1.49686	1.69721	-3.93514	0.00106955	0.00285786	-0.835939
ENSMUSG00000078185.4	Chml	protein_coding	-1.49614	2.82718	-4.45015	0.000352349	0.00113574	-0.0314034
ENSMUSG00000021994.16	Wnt5a	protein_coding	-1.49579	2.91696	-2.65171	0.0167942	0.0302759	-3.82119
ENSMUSG00000050138.9	Kcnk12	protein_coding	-1.49543	3.57313	-4.69154	0.000210646	0.000738266	0.360961
ENSMUSG00000018476.8	Kdm6b	protein_coding	-1.4947	4.119	-9.30768	4.43498e-08	7.72265e-07	8.81964
ENSMUSG00000031026.16	Trim66	protein_coding	-1.49418	4.97889	-8.35315	2.03682e-07	2.54199e-06	7.13028
ENSMUSG00000035699.9	Slc51a	protein_coding	-1.49295	2.16608	-5.84454	1.96137e-05	0.000104421	2.95516
ENSMUSG00000059742.11	Kcnh7	protein_coding	-1.49253	6.59774	-6.50806	5.39606e-06	3.64048e-05	3.62521
ENSMUSG00000036242.16	Armh4	protein_coding	-1.49203	5.33186	-8.08714	3.17774e-07	3.61512e-06	6.61474
ENSMUSG00000002393.15	Nr2f6	protein_coding	-1.49081	3.87346	-7.08522	1.84341e-06	1.49129e-05	5.07874
ENSMUSG00000108348.3	Pnma8c	protein_coding	-1.48943	6.62723	-8.7888	1.00204e-07	1.45094e-06	7.73555
ENSMUSG00000026932.15	Nacc2	protein_coding	-1.48885	7.94234	-9.15287	5.63728e-08	9.27546e-07	8.3271
ENSMUSG00000033083.17	Tbc1d4	protein_coding	-1.488	4.70749	-7.94487	4.04617e-07	4.37971e-06	6.4755
ENSMUSG00000021188.15	Trip11	protein_coding	-1.48779	5.1518	-10.9704	3.97427e-09	1.234e-07	11.1504
ENSMUSG00000031438.12	Rnf128	protein_coding	-1.48755	5.03755	-7.54085	8.15165e-07	7.69408e-06	5.69588
ENSMUSG00000020863.16	Luc7l3	protein_coding	-1.48608	6.99203	-8.54509	1.48585e-07	1.96722e-06	7.32475
ENSMUSG00000022475.20	Hdac7	protein_coding	-1.48566	3.51184	-4.87169	0.000143969	0.000540021	0.790037
ENSMUSG00000066036.15	Ubr4	protein_coding	-1.48516	7.76014	-10.9698	3.97747e-09	1.234e-07	11.0572
ENSMUSG00000003411.11	Rab3b	protein_coding	-1.48292	6.77102	-8.23816	2.46591e-07	2.93412e-06	6.80378
ENSMUSG00000057914.16	Cacnb2	protein_coding	-1.48281	4.61996	-7.15427	1.62605e-06	1.34338e-05	5.07126
ENSMUSG00000061080.12	Lsamp	protein_coding	-1.48235	7.27514	-9.02324	6.90625e-08	1.08469e-06	8.1134
ENSMUSG00000051335.7	Gfod1	protein_coding	-1.47935	6.13058	-9.54811	3.07221e-08	5.78402e-07	8.97115
ENSMUSG00000058056.17	Palld	protein_coding	-1.4791	3.03076	-6.95958	2.31997e-06	1.8002e-05	4.95964
ENSMUSG00000075590.5	Nrbp2	protein_coding	-1.47864	5.35478	-5.42747	4.54664e-05	0.000208215	1.54566
ENSMUSG00000015968.19	Cacna1d	protein_coding	-1.47825	4.8463	-8.15376	2.84036e-07	3.29295e-06	6.8281
ENSMUSG00000035158.16	Mitf	protein_coding	-1.47756	3.43235	-5.87468	1.84735e-05	9.925e-05	2.82752
ENSMUSG00000020745.16	Pafah1b1	protein_coding	-1.47564	7.16006	-8.65646	1.23994e-07	1.71914e-06	7.50955
ENSMUSG00000078671.12	Chd2	protein_coding	-1.47545	5.31893	-10.0571	1.44235e-08	3.25359e-07	9.82257
ENSMUSG00000037415.8	Ranbp10	protein_coding	-1.47515	4.26333	-8.41953	1.8254e-07	2.32254e-06	7.35938
ENSMUSG00000031133.13	Arhgef6	protein_coding	-1.47472	4.52243	-8.34568	2.06217e-07	2.56093e-06	7.18058
ENSMUSG00000044026.4	Slc35g1	protein_coding	-1.47399	-0.547813	-2.50736	0.0226198	0.0391905	-3.31771
ENSMUSG00000062309.9	Rpp25	protein_coding	-1.47308	4.92774	-8.38355	1.93697e-07	2.44074e-06	7.18106
ENSMUSG00000058498.13	Rnf207	protein_coding	-1.47051	3.43487	-4.89101	0.000138236	0.000521851	0.817259
ENSMUSG00000000552.11	Zfp385a	protein_coding	-1.47	4.99803	-7.65134	6.71631e-07	6.59008e-06	5.90503
ENSMUSG00000042275.10	Pelo	protein_coding	-1.46817	2.40595	-4.80489	0.000165728	0.000605652	0.822857
ENSMUSG00000052374.17	Actn2	protein_coding	-1.46762	7.09524	-5.87223	1.85637e-05	9.96134e-05	2.35754
ENSMUSG00000057230.15	Aak1	protein_coding	-1.46747	8.08717	-11.2926	2.57164e-09	9.11819e-08	11.5092
ENSMUSG00000040387.17	Klhl32	protein_coding	-1.46664	4.8983	-7.41999	1.00941e-06	9.16896e-06	5.4928
ENSMUSG00000039057.12	Myo16	protein_coding	-1.46653	3.42963	-5.84904	1.94391e-05	0.000103695	2.77287
ENSMUSG00000026928.15	Card9	protein_coding	-1.46509	0.00582861	-2.56541	0.0200773	0.0353837	-3.26443
ENSMUSG00000040365.15	Trim41	protein_coding	-1.46493	4.34787	-8.99573	7.21204e-08	1.12018e-06	8.28052
ENSMUSG00000055204.17	Ankrd17	protein_coding	-1.46465	7.41095	-12.7591	3.98181e-10	2.20652e-08	13.4204
ENSMUSG00000026824.12	Kcnj3	protein_coding	-1.4645	5.89851	-6.53413	5.13547e-06	3.49951e-05	3.70356
ENSMUSG00000005871.16	Apc	protein_coding	-1.46077	7.7142	-8.37242	1.97294e-07	2.47783e-06	7.03159
ENSMUSG00000033943.16	Mga	protein_coding	-1.46064	5.64646	-8.06523	3.29763e-07	3.72956e-06	6.56789
ENSMUSG00000026141.14	Col19a1	protein_coding	-1.4604	4.38733	-6.19172	9.91041e-06	5.95233e-05	3.26713
ENSMUSG00000040380.16	Cbln3	protein_coding	-1.46034	1.97182	-2.385	0.0290092	0.0485977	-4.33368
ENSMUSG00000048776.9	Pthlh	protein_coding	-1.45959	3.31718	-4.60102	0.000255321	0.000869593	0.21361
ENSMUSG00000027840.6	Wnt2b	protein_coding	-1.45857	0.734809	-3.56695	0.00237727	0.0056322	-1.48074
ENSMUSG00000074637.8	Sox2	protein_coding	-1.45757	2.49393	-4.42617	0.000370917	0.00118476	-0.00735867
ENSMUSG00000038119.16	Cdon	protein_coding	-1.4564	1.23543	-3.12054	0.00623191	0.0128669	-2.44203
ENSMUSG00000053929.19	Zftraf1	protein_coding	-1.45572	3.94892	-7.44154	9.71537e-07	8.87068e-06	5.70359
ENSMUSG00000038902.16	Pogz	protein_coding	-1.45227	6.02308	-8.54321	1.49042e-07	1.97178e-06	7.35749
ENSMUSG00000066900.12	Suds3	protein_coding	-1.45189	4.86302	-10.1601	1.24185e-08	2.88705e-07	10.0266
ENSMUSG00000031253.16	Srpx2	protein_coding	-1.45172	1.60977	-3.85098	0.00128364	0.00333142	-1.05124
ENSMUSG00000053617.13	Sh3pxd2a	protein_coding	-1.45067	3.69388	-7.31299	1.22167e-06	1.07106e-05	5.51891
ENSMUSG00000028248.16	Pnisr	protein_coding	-1.44876	7.84465	-7.15613	1.6206e-06	1.3395e-05	4.86004
ENSMUSG00000039087.18	Rreb1	protein_coding	-1.44832	4.21992	-4.56691	0.000274564	0.000925538	-0.0564465
ENSMUSG00000062373.9	Tmem65	protein_coding	-1.44748	5.38577	-6.93471	2.42863e-06	1.87707e-05	4.52399
ENSMUSG00000039910.11	Cited2	protein_coding	-1.44744	3.08296	-5.03553	0.000102132	0.000406819	1.16506
ENSMUSG00000025189.10	Cnnm1	protein_coding	-1.44591	6.02182	-8.80312	9.79334e-08	1.42509e-06	7.78085
ENSMUSG00000031200.17	Mtcp1	protein_coding	-1.44372	1.11528	-3.51358	0.00266884	0.00622341	-1.6049
ENSMUSG00000030401.17	Rtn2	protein_coding	-1.44364	5.03853	-8.888	8.55339e-08	1.27844e-06	7.99654
ENSMUSG00000039801.8	Cplane1	protein_coding	-1.44126	4.95825	-7.44378	9.67677e-07	8.8492e-06	5.55805
ENSMUSG00000049658.14	Bdp1	protein_coding	-1.43902	4.78999	-8.11855	3.01375e-07	3.4452e-06	6.76457
ENSMUSG00000026688.6	Mgst3	protein_coding	-1.43745	6.73204	-7.869	4.60742e-07	4.86762e-06	6.15904
ENSMUSG00000022211.10	Carmil3	protein_coding	-1.43741	3.35841	-4.26427	0.000525174	0.00158591	-0.461262
ENSMUSG00000058145.17	Adamts17	protein_coding	-1.4363	2.68173	-5.21813	6.98976e-05	0.000296875	1.61867
ENSMUSG00000031904.6	Slc7a6	protein_coding	-1.43591	5.48329	-10.2169	1.14418e-08	2.7247e-07	10.0361
ENSMUSG00000032826.20	Ank2	protein_coding	-1.43493	9.27745	-9.86508	1.91216e-08	4.03062e-07	9.45898
ENSMUSG00000030970.17	Ctbp2	protein_coding	-1.43399	3.00236	-5.8963	1.7698e-05	9.59226e-05	2.93987
ENSMUSG00000073077.8	Cfap47	protein_coding	-1.43391	1.53785	-3.74645	0.00161043	0.00404524	-1.2269
ENSMUSG00000011751.18	Sptbn4	protein_coding	-1.43349	4.23557	-7.03386	2.02455e-06	1.61214e-05	4.93976
ENSMUSG00000068876.17	Cgn	protein_coding	-1.43339	2.308	-4.57121	0.000272059	0.000918082	0.334506
ENSMUSG00000033705.18	Stard9	protein_coding	-1.43269	3.7381	-6.13523	1.10625e-05	6.48946e-05	3.29552
ENSMUSG00000039046.16	Usp6nl	protein_coding	-1.43156	4.68089	-9.66069	2.59272e-08	5.0485e-07	9.26347
ENSMUSG00000031772.18	Cntnap4	protein_coding	-1.43101	4.91999	-6.4759	5.73645e-06	3.81463e-05	3.72129
ENSMUSG00000043467.20	Zbtb37	protein_coding	-1.43081	4.36859	-8.18731	2.68489e-07	3.14582e-06	6.9344
ENSMUSG00000055725.12	Paqr3	protein_coding	-1.43066	2.77874	-4.86181	0.000146991	0.000549107	0.854514
ENSMUSG00000048281.10	Dleu7	protein_coding	-1.43064	0.342457	-2.57961	0.0194978	0.0345043	-3.30477
ENSMUSG00000062252.10	Lhfpl5	protein_coding	-1.43048	2.9065	-6.4304	6.25664e-06	4.0835e-05	4.01048
ENSMUSG00000031921.18	Terf2	protein_coding	-1.42989	3.86189	-8.36217	2.00664e-07	2.51501e-06	7.29721
ENSMUSG00000027581.13	Stmn3	protein_coding	-1.42987	9.63085	-8.5096	1.57452e-07	2.05224e-06	7.29461
ENSMUSG00000052917.16	Senp7	protein_coding	-1.42978	5.15325	-6.89876	2.59513e-06	1.98229e-05	4.50739
ENSMUSG00000063142.17	Kcnma1	protein_coding	-1.42955	7.81231	-9.81767	2.05124e-08	4.23762e-07	9.36859
ENSMUSG00000020354.16	Sgcd	protein_coding	-1.42829	1.64543	-2.40038	0.0281214	0.0473718	-3.85388
ENSMUSG00000037188.8	Grhl3	protein_coding	-1.42756	0.473668	-3.03638	0.00746151	0.0150133	-2.47754
ENSMUSG00000061755.11	Bod1l	protein_coding	-1.42686	5.95629	-11.1073	3.29917e-09	1.08265e-07	11.2767
ENSMUSG00000034336.4	Ina	protein_coding	-1.4259	8.27816	-7.84903	4.76834e-07	5.02258e-06	6.12527
ENSMUSG00000061601.16	Pclo	protein_coding	-1.42577	7.7347	-8.60409	1.34978e-07	1.82968e-06	7.42355
ENSMUSG00000052026.9	Slc6a7	protein_coding	-1.42524	3.84268	-4.43008	0.00036782	0.0011755	-0.288171
ENSMUSG00000110185.3	Igip	protein_coding	-1.425	5.96598	-9.7691	2.20481e-08	4.5021e-07	9.31922
ENSMUSG00000018750.15	Zbtb4	protein_coding	-1.42499	6.22377	-11.1552	3.09255e-09	1.03267e-07	11.3292
ENSMUSG00000031732.13	Phlpp2	protein_coding	-1.42401	3.93316	-7.14574	1.65139e-06	1.35985e-05	5.15864
ENSMUSG00000024858.15	Grk2	protein_coding	-1.42374	6.57759	-8.60757	1.34217e-07	1.82076e-06	7.43329
ENSMUSG00000020220.17	Vps13d	protein_coding	-1.4229	6.11565	-12.3371	6.68616e-10	3.25479e-08	12.9075
ENSMUSG00000059495.15	Arhgef12	protein_coding	-1.42156	6.26429	-10.9725	3.96307e-09	1.23387e-07	11.0746
ENSMUSG00000023952.14	Gtpbp2	protein_coding	-1.42151	4.49597	-6.60939	4.45401e-06	3.11339e-05	4.06637
ENSMUSG00000032601.14	Prkar2a	protein_coding	-1.41844	5.2325	-8.88215	8.63331e-08	1.28711e-06	7.98268
ENSMUSG00000026393.11	Nek7	protein_coding	-1.41787	5.876	-6.51646	5.3106e-06	3.59724e-05	3.68245
ENSMUSG00000007646.14	Rad51c	protein_coding	-1.41662	1.33257	-4.04837	0.000836959	0.00232889	-0.567726
ENSMUSG00000016940.19	Kctd2	protein_coding	-1.41618	4.17869	-8.16689	2.77844e-07	3.23309e-06	6.9189
ENSMUSG00000057440.9	Mpp7	protein_coding	-1.41596	3.79564	-6.11827	1.14349e-05	6.66244e-05	3.22166
ENSMUSG00000013858.15	Tmem259	protein_coding	-1.41578	4.98754	-8.46474	1.69462e-07	2.18614e-06	7.32206
ENSMUSG00000037416.14	Dmxl1	protein_coding	-1.41564	4.44564	-8.06393	3.3049e-07	3.73087e-06	6.72375
ENSMUSG00000039253.8	Fn3krp	protein_coding	-1.41541	5.06032	-6.40419	6.57831e-06	4.26501e-05	3.54302
ENSMUSG00000027665.14	Pik3ca	protein_coding	-1.41162	5.75475	-9.29872	4.49665e-08	7.80404e-07	8.59667
ENSMUSG00000033004.17	Mycbp2	protein_coding	-1.41136	8.05965	-12.5675	5.02902e-10	2.64764e-08	13.184
ENSMUSG00000037287.16	Tbcel	protein_coding	-1.41115	4.51611	-8.61934	1.31678e-07	1.80315e-06	7.63183
ENSMUSG00000048078.17	Tenm4	protein_coding	-1.40988	7.04757	-10.6527	6.16428e-09	1.70935e-07	10.6058
ENSMUSG00000029206.14	Nsun7	protein_coding	-1.40757	3.0483	-5.12087	8.55048e-05	0.000350574	1.37264
ENSMUSG00000064141.15	Zfp69	protein_coding	-1.4073	1.01079	-2.5842	0.0193143	0.0342376	-3.39951
ENSMUSG00000022568.18	Scrib	protein_coding	-1.4069	3.93156	-6.08164	1.2284e-05	7.08574e-05	3.14811
ENSMUSG00000015165.17	Hnrnpl	protein_coding	-1.40628	5.86031	-8.72986	1.10146e-07	1.57166e-06	7.68291
ENSMUSG00000097148.3	Gapdhrt	protein_coding	-1.40588	1.20742	-3.94648	0.00104357	0.00280034	-0.759043
ENSMUSG00000034570.13	Inpp5j	protein_coding	-1.40489	6.95586	-9.76922	2.20441e-08	4.5021e-07	9.29337
ENSMUSG00000121583.1	Zftraf1	protein_coding	-1.40463	5.41602	-10.3839	9.00668e-09	2.31364e-07	10.2794
ENSMUSG00000029177.10	Cenpa	protein_coding	-1.40319	1.557	-3.78281	0.00148823	0.00378163	-1.20008
ENSMUSG00000037904.15	Ankrd9	protein_coding	-1.40198	4.4696	-6.77373	3.27275e-06	2.40002e-05	4.3649
ENSMUSG00000019854.18	Reps1	protein_coding	-1.40004	4.05509	-5.79439	2.16751e-05	0.000113612	2.52036
ENSMUSG00000040209.13	Zfp704	protein_coding	-1.39929	5.79953	-11.2794	2.61737e-09	9.20623e-08	11.5249
ENSMUSG00000073856.12	Iqck	protein_coding	-1.39914	3.5888	-6.72491	3.58512e-06	2.58287e-05	4.44841
ENSMUSG00000032338.10	Hcn4	protein_coding	-1.39913	1.34343	-2.86289	0.0107872	0.020696	-2.98174
ENSMUSG00000070880.11	Gad1	protein_coding	-1.39737	9.71238	-7.25263	1.36145e-06	1.16577e-05	5.07261
ENSMUSG00000058388.15	Phtf1	protein_coding	-1.39695	4.46124	-8.44647	1.74626e-07	2.24126e-06	7.36305
ENSMUSG00000001520.13	Nrip2	protein_coding	-1.39645	4.35204	-6.29858	8.05836e-06	5.01739e-05	3.45947
ENSMUSG00000052296.8	Ppp6r1	protein_coding	-1.39558	2.99495	-5.76212	2.31184e-05	0.00011954	2.66606
ENSMUSG00000038658.16	Ric1	protein_coding	-1.39508	4.21466	-7.1814	1.54814e-06	1.29111e-05	5.18694
ENSMUSG00000036466.18	Megf11	protein_coding	-1.3948	4.92265	-4.06373	0.000809616	0.002266	-1.32894
ENSMUSG00000021983.17	Atp8a2	protein_coding	-1.39478	7.10791	-10.1891	1.19098e-08	2.79461e-07	9.92646
ENSMUSG00000018800.15	Abca5	protein_coding	-1.39448	4.71157	-8.59575	1.3682e-07	1.84754e-06	7.57379
ENSMUSG00000029407.11	Uso1	protein_coding	-1.39351	5.56764	-11.2584	2.69202e-09	9.43117e-08	11.5071
ENSMUSG00000052372.11	Il1rapl1	protein_coding	-1.39343	4.29571	-7.19128	1.52072e-06	1.2761e-05	5.18762
ENSMUSG00000024598.10	Fbn2	protein_coding	-1.39082	0.817853	-2.82009	0.0118066	0.0223329	-2.93362
ENSMUSG00000074264.13	Amy1	protein_coding	-1.39031	4.00907	-4.8269	0.000158208	0.000581547	0.539666
ENSMUSG00000021708.19	Rasgrf2	protein_coding	-1.38925	6.07995	-7.4552	9.48293e-07	8.69902e-06	5.4429
ENSMUSG00000018707.14	Dync1h1	protein_coding	-1.3888	8.61936	-11.977	1.05262e-09	4.5864e-08	12.4319
ENSMUSG00000069633.13	Pex11g	protein_coding	-1.38671	1.64531	-3.60557	0.00218626	0.00524166	-1.55588
ENSMUSG00000030527.16	Crtc3	protein_coding	-1.38556	4.01825	-6.28765	8.23017e-06	5.10317e-05	3.53408
ENSMUSG00000010154.8	Spire2	protein_coding	-1.38478	3.04132	-5.76719	2.2885e-05	0.000118531	2.67529
ENSMUSG00000090236.4	Car15	protein_coding	-1.3841	1.42341	-2.66259	0.0164183	0.0297108	-3.39822
ENSMUSG00000014907.11	Naf1	protein_coding	-1.38366	2.07015	-3.80635	0.00141415	0.00361581	-1.15295
ENSMUSG00000044224.17	Dnajc21	protein_coding	-1.38151	3.19706	-5.36598	5.15603e-05	0.000231195	1.8152
ENSMUSG00000107068.2	Gm42742	protein_coding	-1.38115	5.94214	-9.41806	3.74401e-08	6.75993e-07	8.78309
ENSMUSG00000036095.12	Dgkb	protein_coding	-1.3805	9.24589	-8.04839	3.39301e-07	3.80354e-06	6.49362
ENSMUSG00000054196.8	Cthrc1	protein_coding	-1.38041	3.14076	-5.29358	5.98252e-05	0.000261274	1.68919
ENSMUSG00000021256.6	Vash1	protein_coding	-1.37998	0.0563466	-2.56109	0.0202566	0.0356676	-3.30358
ENSMUSG00000019194.16	Scn1b	protein_coding	-1.37949	6.0051	-5.84094	1.97548e-05	0.00010495	2.31627
ENSMUSG00000037210.17	Fam193a	protein_coding	-1.37873	5.15164	-9.1883	5.3349e-08	8.83568e-07	8.48208
ENSMUSG00000071669.15	Snx29	protein_coding	-1.3785	4.04835	-6.54772	5.00488e-06	3.42376e-05	4.01784
ENSMUSG00000056919.10	Cep162	protein_coding	-1.37712	4.05088	-6.52004	5.27459e-06	3.58322e-05	3.98323
ENSMUSG00000051331.17	Cacna1c	protein_coding	-1.37686	5.646	-8.53409	1.51276e-07	1.99535e-06	7.37054
ENSMUSG00000033209.18	Ttc28	protein_coding	-1.37625	3.63628	-6.02217	1.38041e-05	7.78915e-05	3.03953
ENSMUSG00000040035.15	Disp2	protein_coding	-1.37616	8.20021	-9.61429	2.78008e-08	5.33085e-07	9.05868
ENSMUSG00000033857.13	Engase	protein_coding	-1.37543	2.62712	-4.39332	0.000397972	0.0012539	-0.06778
ENSMUSG00000003812.14	Dnase2a	protein_coding	-1.37541	4.93045	-7.75668	5.59216e-07	5.67003e-06	6.09186
ENSMUSG00000023764.19	Sfi1	protein_coding	-1.37513	4.39227	-5.11229	8.70415e-05	0.000355386	1.05978
ENSMUSG00000025261.19	Huwe1	protein_coding	-1.37441	7.83716	-10.2839	1.03908e-08	2.53961e-07	10.0687
ENSMUSG00000020483.15	Dynll2	protein_coding	-1.37408	4.43646	-5.66237	2.82402e-05	0.000140778	2.18465
ENSMUSG00000042359.19	Osbpl6	protein_coding	-1.37391	5.48586	-9.45067	3.56226e-08	6.49164e-07	8.86166
ENSMUSG00000050310.10	Rictor	protein_coding	-1.37242	5.50065	-11.3286	2.45113e-09	8.779e-08	11.6134
ENSMUSG00000042256.6	Ptchd4	protein_coding	-1.3717	4.18504	-8.48255	1.64583e-07	2.12744e-06	7.47011
ENSMUSG00000037270.19	Bltp1	protein_coding	-1.3716	7.12617	-10.957	4.04765e-09	1.25136e-07	11.0383
ENSMUSG00000005534.11	Insr	protein_coding	-1.37088	5.48387	-9.93104	1.73487e-08	3.72928e-07	9.61556
ENSMUSG00000034292.14	Traf3ip1	protein_coding	-1.37009	3.22102	-6.34058	7.43219e-06	4.69258e-05	3.76708
ENSMUSG00000069601.15	Ank3	protein_coding	-1.36931	8.16383	-10.5938	6.69402e-09	1.82604e-07	10.5241
ENSMUSG00000040913.12	Fbxw4	protein_coding	-1.36876	3.15623	-5.60899	3.14491e-05	0.000154029	2.32273
ENSMUSG00000059146.13	Ntrk3	protein_coding	-1.36735	7.45668	-10.3117	9.98482e-09	2.47821e-07	10.1079
ENSMUSG00000028402.20	Mpdz	protein_coding	-1.36616	5.25857	-8.57247	1.421e-07	1.90425e-06	7.48003
ENSMUSG00000038623.10	Tm6sf1	protein_coding	-1.36452	3.71359	-5.57897	3.3416e-05	0.000161863	2.15341
ENSMUSG00000063760.10	Rnf217	protein_coding	-1.36431	2.79092	-6.1871	9.99983e-06	5.99378e-05	3.54987
ENSMUSG00000028456.19	Unc13b	protein_coding	-1.36337	5.08825	-7.26783	1.32476e-06	1.14072e-05	5.21575
ENSMUSG00000005501.15	Usp40	protein_coding	-1.36238	4.66017	-6.33355	7.53341e-06	4.74459e-05	3.48827
ENSMUSG00000091722.3	Siah3	protein_coding	-1.36224	3.1021	-5.76904	2.28007e-05	0.000118244	2.6192
ENSMUSG00000040502.6	Marchf9	protein_coding	-1.3618	1.93561	-4.49018	0.000323433	0.00105884	0.226095
ENSMUSG00000022802.3	Lmln	protein_coding	-1.36106	2.99284	-4.89672	0.000136586	0.000516949	0.933759
ENSMUSG00000055026.14	Gabrg3	protein_coding	-1.35859	5.73384	-10.6734	5.98881e-09	1.67782e-07	10.6749
ENSMUSG00000010608.16	Rbm25	protein_coding	-1.35785	7.13674	-8.13625	2.92525e-07	3.37361e-06	6.62376
ENSMUSG00000036030.10	Prtg	protein_coding	-1.35693	1.56857	-3.23627	0.00485985	0.0104059	-2.22788
ENSMUSG00000033799.11	Tasor2	protein_coding	-1.35667	4.36469	-7.88939	4.449e-07	4.73146e-06	6.43472
ENSMUSG00000061186.16	Sfmbt2	protein_coding	-1.35598	1.67756	-4.26335	0.000526217	0.00158676	-0.22242
ENSMUSG00000022747.18	St3gal6	protein_coding	-1.35486	4.53654	-8.13667	2.92321e-07	3.37346e-06	6.80732
ENSMUSG00000035967.16	Ints6l	protein_coding	-1.35472	5.13523	-6.42301	6.34567e-06	4.1309e-05	3.59575
ENSMUSG00000030530.16	Furin	protein_coding	-1.35334	3.76912	-6.91269	2.52926e-06	1.94038e-05	4.77765
ENSMUSG00000033253.19	Szt2	protein_coding	-1.35317	5.34196	-6.50296	5.44855e-06	3.66327e-05	3.72734
ENSMUSG00000026004.16	Kansl1l	protein_coding	-1.35272	3.00385	-5.17456	7.64922e-05	0.000319418	1.47187
ENSMUSG00000070565.12	Rasal2	protein_coding	-1.35226	5.32528	-9.23215	4.98388e-08	8.42051e-07	8.5359
ENSMUSG00000008496.20	Pou2f2	protein_coding	-1.35204	2.20809	-4.3188	0.000467033	0.00143506	-0.142119
ENSMUSG00000055493.5	Epm2a	protein_coding	-1.35087	1.01464	-2.78564	0.0126942	0.0238128	-3.02475
ENSMUSG00000074994.7	Qser1	protein_coding	-1.35043	3.22942	-4.34919	0.000437517	0.0013593	-0.30297
ENSMUSG00000038388.15	Pals2	protein_coding	-1.34729	4.73508	-8.673	1.20723e-07	1.68305e-06	7.711
ENSMUSG00000026890.20	Lhx6	protein_coding	-1.34714	5.3592	-8.3947	1.90165e-07	2.40221e-06	7.1505
ENSMUSG00000033313.12	Fbxl8	protein_coding	-1.34709	1.06857	-3.28329	0.00439153	0.00953989	-2.06432
ENSMUSG00000038437.12	Mllt6	protein_coding	-1.34697	5.24499	-10.1138	1.32807e-08	3.05126e-07	9.90123
ENSMUSG00000028793.16	Rnf19b	protein_coding	-1.34656	3.52616	-5.38548	4.95424e-05	0.000223683	1.76874
ENSMUSG00000001943.9	Vsig2	protein_coding	-1.34636	0.521836	-2.65054	0.0168348	0.0303429	-3.2128
ENSMUSG00000040998.19	Npnt	protein_coding	-1.34523	3.97868	-3.46417	0.00297041	0.00680595	-2.45269
ENSMUSG00000037697.20	Ddhd1	protein_coding	-1.34476	5.43552	-7.99791	3.69655e-07	4.08661e-06	6.46585
ENSMUSG00000036940.16	Kdm1a	protein_coding	-1.34334	4.82262	-8.98359	7.35157e-08	1.1374e-06	8.1842
ENSMUSG00000042323.18	Pbrm1	protein_coding	-1.34325	5.38637	-7.46998	9.23792e-07	8.52753e-06	5.53199
ENSMUSG00000030246.13	Ldhb	protein_coding	-1.34152	10.4628	-8.35741	2.02251e-07	2.53129e-06	7.05365
ENSMUSG00000056673.15	Kdm5d	protein_coding	-1.3413	4.72965	-7.37802	1.08768e-06	9.74927e-06	5.46872
ENSMUSG00000046991.13	Wdr27	protein_coding	-1.34021	0.372473	-2.72026	0.0145585	0.0268048	-3.08018
ENSMUSG00000033763.15	Mtss2	protein_coding	-1.34002	6.11443	-11.5491	1.83113e-09	7.07634e-08	11.873
ENSMUSG00000042625.17	Safb2	protein_coding	-1.33993	6.02512	-7.03847	2.00756e-06	1.60223e-05	4.67597
ENSMUSG00000034647.16	Ankrd12	protein_coding	-1.33827	6.46717	-7.95716	3.96218e-07	4.3153e-06	6.32357
ENSMUSG00000025006.19	Sorbs1	protein_coding	-1.33805	7.43592	-11.7495	1.41001e-09	5.73432e-08	12.1223
ENSMUSG00000059708.13	Akap17b	protein_coding	-1.33777	4.79437	-8.79094	9.98609e-08	1.44716e-06	7.877
ENSMUSG00000029629.18	Phf14	protein_coding	-1.33701	4.47281	-7.14722	1.64699e-06	1.35749e-05	5.06779
ENSMUSG00000034751.18	Mast4	protein_coding	-1.33679	5.64415	-8.34926	2.05e-07	2.55301e-06	7.0503
ENSMUSG00000018770.10	Atp5mc3	protein_coding	-1.3364	8.20675	-7.44451	9.66426e-07	8.84235e-06	5.3988
ENSMUSG00000060206.12	Zfp462	protein_coding	-1.33531	4.50303	-8.38252	1.94027e-07	2.44224e-06	7.24601
ENSMUSG00000026632.18	Tatdn3	protein_coding	-1.33489	3.64232	-4.7334	0.000192764	0.000686101	0.423699
ENSMUSG00000036057.12	Ptpn23	protein_coding	-1.33397	4.70335	-9.83648	1.99483e-08	4.1552e-07	9.555
ENSMUSG00000003378.10	Grik5	protein_coding	-1.33297	5.08907	-6.15129	1.07215e-05	6.33373e-05	3.06898
ENSMUSG00000031813.9	Mvb12a	protein_coding	-1.33281	4.56425	-7.99012	3.74586e-07	4.13593e-06	6.56967
ENSMUSG00000004455.17	Ppp1cc	protein_coding	-1.33174	6.59021	-10.4415	8.29822e-09	2.1568e-07	10.3056
ENSMUSG00000051166.11	Eml5	protein_coding	-1.33145	6.99679	-6.86538	2.76039e-06	2.0895e-05	4.31307
ENSMUSG00000049649.9	Gpr3	protein_coding	-1.33139	3.56945	-5.51696	3.78922e-05	0.000179325	2.08515
ENSMUSG00000046378.12	Asphd1	protein_coding	-1.33083	3.31197	-6.56884	4.8087e-06	3.30838e-05	4.16451
ENSMUSG00000057469.9	E2f6	protein_coding	-1.32965	4.20866	-9.05845	6.53443e-08	1.03738e-06	8.42211
ENSMUSG00000041144.13	Dnah7b	protein_coding	-1.32954	1.61386	-2.48846	0.0235112	0.0405355	-3.74514
ENSMUSG00000001151.11	Pcnt	protein_coding	-1.32734	5.07706	-8.08592	3.18433e-07	3.62027e-06	6.66033
ENSMUSG00000005575.17	Ube2m	protein_coding	-1.32733	3.86639	-5.97139	1.52557e-05	8.47795e-05	2.92392
ENSMUSG00000070883.4	Cfap210	protein_coding	-1.32707	1.36535	-3.518	0.00264344	0.00617315	-1.67478
ENSMUSG00000053293.10	Pom121	protein_coding	-1.32702	5.70129	-8.67148	1.21019e-07	1.68585e-06	7.5873
ENSMUSG00000048834.17	Vstm2a	protein_coding	-1.32655	7.44727	-7.77082	5.45697e-07	5.58112e-06	5.9801
ENSMUSG00000068922.15	Msto1	protein_coding	-1.32628	5.34984	-11.2245	2.81733e-09	9.71564e-08	11.481
ENSMUSG00000074480.5	Mex3a	protein_coding	-1.32618	0.704457	-3.25136	0.00470451	0.0101323	-2.13289
ENSMUSG00000021699.18	Pde4d	protein_coding	-1.32589	5.65454	-10.3157	9.92748e-09	2.47093e-07	10.1605
ENSMUSG00000029439.15	Sfswap	protein_coding	-1.32586	5.43776	-5.92673	1.66629e-05	9.11905e-05	2.5683
ENSMUSG00000029189.11	Sel1l3	protein_coding	-1.32368	5.49608	-6.3723	6.99286e-06	4.47452e-05	3.41652
ENSMUSG00000027030.16	Stk39	protein_coding	-1.3235	4.72796	-6.50458	5.43179e-06	3.66039e-05	3.79717
ENSMUSG00000028245.16	Nsmaf	protein_coding	-1.32281	4.79123	-6.3737	6.97419e-06	4.46581e-05	3.56928
ENSMUSG00000031872.15	Bean1	protein_coding	-1.3218	2.11906	-4.76819	0.000179085	0.000646423	0.773141
ENSMUSG00000032407.15	U2surp	protein_coding	-1.32038	6.91107	-9.75067	2.26618e-08	4.54235e-07	9.26496
ENSMUSG00000033282.15	Rpgrip1l	protein_coding	-1.32035	4.45843	-8.56871	1.42974e-07	1.9087e-06	7.5685
ENSMUSG00000035164.9	Zc3h12c	protein_coding	-1.32011	3.03422	-4.83974	0.000153986	0.000569475	0.776269
ENSMUSG00000036766.13	Dner	protein_coding	-1.32	7.89008	-8.54882	1.47682e-07	1.95847e-06	7.33243
ENSMUSG00000059003.13	Grin2a	protein_coding	-1.31986	7.34374	-6.86694	2.75243e-06	2.08437e-05	4.31215
ENSMUSG00000023266.12	Frs3	protein_coding	-1.31978	3.53606	-6.24503	8.93693e-06	5.47209e-05	3.51998
ENSMUSG00000051527.12	Usp29	protein_coding	-1.31872	5.04928	-8.24545	2.43609e-07	2.90846e-06	6.94396
ENSMUSG00000053399.10	Adamts18	protein_coding	-1.31871	0.669091	-2.42789	0.0265975	0.0451811	-3.67121
ENSMUSG00000049538.15	Adamts16	protein_coding	-1.31767	2.33489	-3.87919	0.00120747	0.00316073	-1.09434
ENSMUSG00000074733.15	Zfp950	protein_coding	-1.31745	5.97529	-7.62843	6.99058e-07	6.77975e-06	5.76746
ENSMUSG00000047888.11	Tnrc6b	protein_coding	-1.31726	6.48133	-10.9497	4.08835e-09	1.25883e-07	11.0374
ENSMUSG00000006732.15	Mettl1	protein_coding	-1.31668	3.55168	-6.63078	4.27804e-06	3.00957e-05	4.24271
ENSMUSG00000032968.5	Inha	protein_coding	-1.31612	4.06701	-4.92116	0.000129752	0.000495661	0.730675
ENSMUSG00000096351.3	Samd11	protein_coding	-1.31514	2.55591	-4.52336	0.000301294	0.000998008	0.201481
ENSMUSG00000042249.12	Grk3	protein_coding	-1.31493	6.38191	-11.4358	2.12575e-09	7.82047e-08	11.7112
ENSMUSG00000004415.16	Col26a1	protein_coding	-1.3149	1.61974	-2.84955	0.0110954	0.0211742	-3.06668
ENSMUSG00000014592.23	Camta1	protein_coding	-1.3145	7.56861	-8.92888	8.01607e-08	1.21169e-06	7.95932
ENSMUSG00000073705.11	Cenps	protein_coding	-1.31425	1.97057	-4.21609	0.00058261	0.00172928	-0.372272
ENSMUSG00000023007.16	Prpf40b	protein_coding	-1.31372	5.55163	-7.27976	1.29666e-06	1.12339e-05	5.1678
ENSMUSG00000024501.21	Dpysl3	protein_coding	-1.3132	5.4941	-5.3842	4.9672e-05	0.000224096	1.42315
ENSMUSG00000021913.9	Ogdhl	protein_coding	-1.31297	6.37883	-7.97403	3.84989e-07	4.22696e-06	6.35491
ENSMUSG00000051323.17	Pcdh19	protein_coding	-1.31232	4.06152	-6.40268	6.59739e-06	4.27424e-05	3.70766
ENSMUSG00000043029.3	Trpv3	protein_coding	-1.31231	1.07558	-2.84224	0.0112678	0.0214544	-2.98512
ENSMUSG00000048756.12	Foxo3	protein_coding	-1.31229	6.31669	-7.52122	8.43854e-07	7.93935e-06	5.54605
ENSMUSG00000021009.16	Ptpn21	protein_coding	-1.31222	2.5196	-4.74275	0.000188984	0.000675649	0.685388
ENSMUSG00000025255.19	Zfhx4	protein_coding	-1.31174	4.17148	-5.57801	3.34815e-05	0.000162091	2.04908
ENSMUSG00000116953.2	Ermardl2	protein_coding	-1.31133	3.08147	-4.57678	0.000268849	0.000908467	0.221582
ENSMUSG00000020802.9	Ube2o	protein_coding	-1.31128	6.50349	-11.4798	2.00594e-09	7.4733e-08	11.7679
ENSMUSG00000061665.8	Cd2ap	protein_coding	-1.31097	3.53711	-4.55375	0.000282374	0.000946367	0.0797463
ENSMUSG00000028080.17	Lrba	protein_coding	-1.31028	3.59173	-5.06315	9.64149e-05	0.000387463	1.13866
ENSMUSG00000022623.18	Shank3	protein_coding	-1.30966	5.47016	-10.9041	4.35212e-09	1.32229e-07	11.0307
ENSMUSG00000019961.18	Tmpo	protein_coding	-1.3093	3.67052	-7.45778	9.43961e-07	8.6683e-06	5.76239
ENSMUSG00000028664.15	Ephb2	protein_coding	-1.30917	2.9387	-5.77542	2.25117e-05	0.000117125	2.67057
ENSMUSG00000038241.17	Cep250	protein_coding	-1.30916	4.82581	-6.71949	3.62171e-06	2.60816e-05	4.21741
ENSMUSG00000027520.17	Zdbf2	protein_coding	-1.30737	4.2171	-6.42962	6.26603e-06	4.08811e-05	3.75596
ENSMUSG00000022092.12	Ppp3cc	protein_coding	-1.30608	3.44131	-6.15478	1.06488e-05	6.30377e-05	3.3552
ENSMUSG00000024241.8	Sos1	protein_coding	-1.30558	5.12491	-7.19977	1.49757e-06	1.26028e-05	5.0534
ENSMUSG00000029228.16	Lnx1	protein_coding	-1.30461	4.66776	-7.23814	1.39745e-06	1.18793e-05	5.18811
ENSMUSG00000040782.13	Cop1	protein_coding	-1.30275	4.48448	-7.67076	6.49256e-07	6.41682e-06	6.03098
ENSMUSG00000027284.17	Cdan1	protein_coding	-1.30226	3.2763	-5.77086	2.27179e-05	0.000117931	2.63124
ENSMUSG00000023066.11	Rttn	protein_coding	-1.30206	2.5326	-3.53101	0.0025699	0.00602138	-1.89565
ENSMUSG00000030397.12	Mark4	protein_coding	-1.30026	5.10618	-7.02569	2.05506e-06	1.62907e-05	4.7373
ENSMUSG00000090115.8	Usp49	protein_coding	-1.29915	3.73794	-4.97303	0.000116386	0.000452648	0.881602
ENSMUSG00000036391.17	Sec24a	protein_coding	-1.29853	4.6864	-8.39401	1.90381e-07	2.40322e-06	7.245
ENSMUSG00000078901.10	Gm14440	protein_coding	-1.29838	5.39275	-8.27249	2.32872e-07	2.81128e-06	6.93246
ENSMUSG00000027957.14	Slc35a3	protein_coding	-1.29749	3.87295	-5.40444	4.76568e-05	0.000216713	1.78006
ENSMUSG00000033458.18	Fan1	protein_coding	-1.29688	1.44646	-2.42449	0.0267814	0.0454577	-3.80217
ENSMUSG00000026715.13	Serpinc1	protein_coding	-1.29616	2.85162	-6.02508	1.37253e-05	7.75216e-05	3.20402
ENSMUSG00000020680.16	Taf15	protein_coding	-1.29554	0.800102	-2.86243	0.0107976	0.0207092	-2.86146
ENSMUSG00000029992.15	Gfpt1	protein_coding	-1.2939	4.47284	-8.71685	1.12478e-07	1.59332e-06	7.81903
ENSMUSG00000030536.11	Iqgap1	protein_coding	-1.29355	4.50366	-6.18595	1.00222e-05	5.99741e-05	3.23821
ENSMUSG00000042331.14	Specc1	protein_coding	-1.29338	5.84042	-9.62141	2.75043e-08	5.28289e-07	9.10514
ENSMUSG00000027313.4	Chac1	protein_coding	-1.29334	3.607	-4.41419	0.000380563	0.00121008	-0.313551
ENSMUSG00000009741.17	Ubp1	protein_coding	-1.2931	5.29391	-5.53021	3.68863e-05	0.000175726	1.76393
ENSMUSG00000039103.13	Nexn	protein_coding	-1.29227	4.9899	-5.56014	3.47149e-05	0.000166961	1.86648
ENSMUSG00000056947.6	Mab21l1	protein_coding	-1.28852	0.214479	-2.56843	0.0199529	0.0351856	-3.35193
ENSMUSG00000022710.18	Usp7	protein_coding	-1.28813	6.31931	-10.2708	1.05867e-08	2.57322e-07	10.0616
ENSMUSG00000055629.6	B4galnt4	protein_coding	-1.28812	4.92138	-9.08905	6.22838e-08	9.97786e-07	8.36336
ENSMUSG00000041702.8	Btbd7	protein_coding	-1.28755	4.20863	-7.90679	4.31833e-07	4.62038e-06	6.49161
ENSMUSG00000031393.18	Mecp2	protein_coding	-1.28723	7.01016	-10.0426	1.47309e-08	3.30265e-07	9.7073
ENSMUSG00000044950.8	Pwwp2a	protein_coding	-1.28708	3.74611	-7.3866	1.07117e-06	9.63073e-06	5.62585
ENSMUSG00000103442.6	Pcdha1	protein_coding	-1.28637	2.24747	-3.05655	0.00714683	0.0144709	-2.77969
ENSMUSG00000039585.16	Myo9a	protein_coding	-1.28574	6.58395	-10.4599	8.08511e-09	2.11323e-07	10.3322
ENSMUSG00000028677.20	Rnf220	protein_coding	-1.28528	6.36106	-8.35079	2.04481e-07	2.54835e-06	7.0051
ENSMUSG00000025477.15	Inpp5a	protein_coding	-1.28487	5.03084	-5.90682	1.7333e-05	9.43887e-05	2.55169
ENSMUSG00000029833.18	Trim24	protein_coding	-1.28461	3.61153	-7.82297	4.98712e-07	5.19096e-06	6.41544
ENSMUSG00000038582.16	Pptc7	protein_coding	-1.28438	6.33457	-10.3979	8.82854e-09	2.27451e-07	10.2464
ENSMUSG00000034310.9	Tmem132d	protein_coding	-1.28344	4.68087	-5.5212	3.75673e-05	0.000178199	1.80143
ENSMUSG00000033713.13	Foxn3	protein_coding	-1.28328	6.20951	-7.36696	1.10933e-06	9.91312e-06	5.26654
ENSMUSG00000008489.19	Elavl2	protein_coding	-1.28303	5.78764	-10.3088	1.00266e-08	2.48355e-07	10.1412
ENSMUSG00000040964.17	Arhgef10l	protein_coding	-1.28237	5.67523	-9.88519	1.85617e-08	3.93616e-07	9.51885
ENSMUSG00000028403.16	Zdhhc21	protein_coding	-1.28205	5.19218	-9.00775	7.07675e-08	1.10555e-06	8.18866
ENSMUSG00000070427.5	Il18bp	protein_coding	-1.28203	2.29679	-3.02931	0.00757494	0.0152076	-2.86404
ENSMUSG00000052713.10	Zfp608	protein_coding	-1.28106	3.27363	-6.54732	5.00866e-06	3.42383e-05	4.15163
ENSMUSG00000002107.20	Celf2	protein_coding	-1.28103	8.68436	-9.70607	2.42227e-08	4.7961e-07	9.20535
ENSMUSG00000026812.17	Tsc1	protein_coding	-1.28084	5.82968	-9.10769	6.0493e-08	9.75304e-07	8.29635
ENSMUSG00000028937.15	Acot7	protein_coding	-1.27904	8.57523	-8.40755	1.86178e-07	2.3637e-06	7.10219
ENSMUSG00000044712.16	Slc38a6	protein_coding	-1.27844	1.77041	-4.18793	0.000619087	0.00182008	-0.326912
ENSMUSG00000038214.17	Bend3	protein_coding	-1.27726	2.42995	-4.48751	0.000325281	0.00106367	0.161861
ENSMUSG00000022791.20	Tnk2	protein_coding	-1.27713	6.49603	-9.88668	1.85208e-08	3.93221e-07	9.48062
ENSMUSG00000062382.10	Ftl1-ps1	protein_coding	-1.27672	3.20995	-5.56458	3.44042e-05	0.000165693	2.20773
ENSMUSG00000090799.3	Klhl33	protein_coding	-1.27642	3.28814	-5.26855	6.29898e-05	0.000271794	1.58098
ENSMUSG00000048271.15	Rbm33	protein_coding	-1.27573	5.94849	-8.05554	3.35216e-07	3.77311e-06	6.52566
ENSMUSG00000021270.14	Hsp90aa1	protein_coding	-1.27511	10.8703	-7.59923	7.35721e-07	7.06148e-06	5.7347
ENSMUSG00000046138.16	9930021J03Rik	protein_coding	-1.27463	5.33566	-9.97007	1.63816e-08	3.59498e-07	9.67474
ENSMUSG00000038569.14	Rad9b	protein_coding	-1.27403	3.46028	-6.81552	3.02786e-06	2.25134e-05	4.63231
ENSMUSG00000044022.6	Pcdhb21	protein_coding	-1.274	3.31238	-4.85585	0.000148848	0.000553491	0.717779
ENSMUSG00000026987.17	Baz2b	protein_coding	-1.27378	5.17199	-7.67628	6.43034e-07	6.36979e-06	5.93071
ENSMUSG00000021262.16	Evl	protein_coding	-1.27349	5.01983	-7.59809	7.37196e-07	7.07179e-06	5.83322
ENSMUSG00000004677.19	Myo9b	protein_coding	-1.27345	5.16812	-6.76212	3.34437e-06	2.43934e-05	4.26132
ENSMUSG00000005045.17	Chd5	protein_coding	-1.27336	6.85498	-9.59818	2.84838e-08	5.43227e-07	9.02919
ENSMUSG00000037112.17	Sik2	protein_coding	-1.27299	5.14305	-4.02333	0.000883569	0.00243502	-1.42395
ENSMUSG00000052613.18	Pcdh15	protein_coding	-1.27258	4.15202	-4.57552	0.00026957	0.000910542	-0.0435066
ENSMUSG00000020331.11	Hcn2	protein_coding	-1.2724	5.16951	-3.236	0.00486269	0.0104107	-3.05861
ENSMUSG00000022119.16	Rbm26	protein_coding	-1.27233	4.76553	-7.51151	8.58428e-07	8.03784e-06	5.68942
ENSMUSG00000033610.17	Pank1	protein_coding	-1.27206	4.10593	-7.55669	7.92766e-07	7.50679e-06	5.8684
ENSMUSG00000038384.17	Setd1b	protein_coding	-1.27184	4.07121	-7.89596	4.39923e-07	4.68419e-06	6.47398
ENSMUSG00000061028.8	Clasrp	protein_coding	-1.27102	5.27142	-4.76936	0.000178642	0.000645087	0.165419
ENSMUSG00000041130.11	Zfp598	protein_coding	-1.27094	3.96814	-5.81679	2.07281e-05	0.000109395	2.59046
ENSMUSG00000041670.20	Rims1	protein_coding	-1.27052	6.68949	-8.16046	2.80859e-07	3.2647e-06	6.67046
ENSMUSG00000037907.17	Ankrd13b	protein_coding	-1.2694	4.84241	-6.71699	3.63867e-06	2.61717e-05	4.21383
ENSMUSG00000037486.19	Asxl2	protein_coding	-1.26915	5.63321	-7.9621	3.92897e-07	4.28707e-06	6.37779
ENSMUSG00000028538.13	St3gal3	protein_coding	-1.26895	3.7162	-6.42896	6.27394e-06	4.09025e-05	3.81754
ENSMUSG00000071659.5	Hnrnpul2	protein_coding	-1.26873	5.59447	-7.8333	4.89914e-07	5.12664e-06	6.14224
ENSMUSG00000026083.13	Eif5b	protein_coding	-1.26796	6.58006	-9.20363	5.20928e-08	8.67656e-07	8.41065
ENSMUSG00000006585.4	Cdt1	protein_coding	-1.26737	1.07607	-3.08907	0.00666655	0.0136538	-2.53012
ENSMUSG00000030655.16	Smg1	protein_coding	-1.26692	6.01774	-9.20762	5.17715e-08	8.63937e-07	8.44532
ENSMUSG00000069227.5	Gprin1	protein_coding	-1.26561	3.75576	-4.99076	0.000112145	0.000439609	0.922926
ENSMUSG00000022994.10	Adcy6	protein_coding	-1.26555	3.63104	-5.60785	3.15214e-05	0.00015434	2.22915
ENSMUSG00000051343.12	Rab11fip5	protein_coding	-1.26547	6.46172	-7.42905	9.93296e-07	9.04672e-06	5.37303
ENSMUSG00000050705.16	2310061I04Rik	protein_coding	-1.26441	5.77939	-11.1669	3.04405e-09	1.02176e-07	11.3727
ENSMUSG00000074579.15	Lekr1	protein_coding	-1.26431	2.2181	-3.72069	0.00170302	0.00424178	-1.44937
ENSMUSG00000028979.18	Masp2	protein_coding	-1.26419	3.47457	-5.11612	8.63511e-05	0.000353386	1.26053
ENSMUSG00000051790.16	Nlgn2	protein_coding	-1.26221	6.00739	-9.30678	4.44112e-08	7.72571e-07	8.59264
ENSMUSG00000021958.6	Pinx1	protein_coding	-1.26209	2.40713	-4.31367	0.000472221	0.00144847	-0.230875
ENSMUSG00000029817.12	Tra2a	protein_coding	-1.26143	5.23357	-6.96647	2.2908e-06	1.7807e-05	4.62275
ENSMUSG00000020323.15	Prss57	protein_coding	-1.26127	1.28746	-2.71215	0.0148071	0.0271916	-3.21378
ENSMUSG00000029202.13	Pds5a	protein_coding	-1.26061	5.25175	-10.0163	1.53079e-08	3.41897e-07	9.75283
ENSMUSG00000037885.19	Stk35	protein_coding	-1.26055	3.44101	-5.44831	4.35734e-05	0.00020106	1.97193
ENSMUSG00000043903.5	Zfp469	protein_coding	-1.25983	0.600564	-2.64965	0.0168662	0.0303933	-3.25791
ENSMUSG00000049807.17	Arhgap23	protein_coding	-1.25916	4.05369	-7.28796	1.27773e-06	1.11081e-05	5.41283
ENSMUSG00000042548.15	Asxl1	protein_coding	-1.25913	5.41075	-8.83817	9.25986e-08	1.36094e-06	7.88454
ENSMUSG00000031681.17	Smad1	protein_coding	-1.259	3.7221	-6.16293	1.04813e-05	6.22309e-05	3.31268
ENSMUSG00000038766.17	Gabpb2	protein_coding	-1.2587	4.04772	-6.00259	1.43461e-05	8.05374e-05	2.93894
ENSMUSG00000061130.14	Ppm1b	protein_coding	-1.25816	5.25695	-7.24889	1.37064e-06	1.17193e-05	5.13037
ENSMUSG00000038056.16	Kmt2c	protein_coding	-1.2577	6.6429	-9.97783	1.61962e-08	3.56202e-07	9.6173
ENSMUSG00000057378.16	Ryr3	protein_coding	-1.25646	8.15412	-7.18317	1.54317e-06	1.2888e-05	4.91248
ENSMUSG00000020321.17	Mdh1	protein_coding	-1.25467	10.4495	-7.91963	4.22447e-07	4.54202e-06	6.29467
ENSMUSG00000010505.17	Myt1	protein_coding	-1.25437	3.00494	-3.85837	0.00126323	0.00328552	-1.31994
ENSMUSG00000017299.14	Dnttip1	protein_coding	-1.25311	2.71647	-4.72203	0.00019746	0.000699427	0.582414
ENSMUSG00000032263.15	Bckdhb	protein_coding	-1.25273	5.02008	-8.56449	1.43958e-07	1.91893e-06	7.47068
ENSMUSG00000039531.9	Zup1	protein_coding	-1.25256	4.42565	-7.96934	3.88072e-07	4.24758e-06	6.57004
ENSMUSG00000053754.15	Chd8	protein_coding	-1.25084	5.70864	-9.36337	4.07105e-08	7.1956e-07	8.70984
ENSMUSG00000071531.4	Gprin2	protein_coding	-1.25078	0.838008	-2.68789	0.0155759	0.028405	-3.24659
ENSMUSG00000018537.17	Pcgf2	protein_coding	-1.25032	2.73614	-3.44069	0.00312531	0.00710452	-2.15947
ENSMUSG00000047604.4	Frat2	protein_coding	-1.24617	0.777888	-2.69983	0.0151928	0.0277986	-3.15672
ENSMUSG00000036615.8	Rfxap	protein_coding	-1.24561	2.54254	-3.61314	0.00215065	0.00517107	-1.74807
ENSMUSG00000047281.4	Sfn	protein_coding	-1.24544	0.778555	-2.77016	0.0131135	0.0244847	-3.01284
ENSMUSG00000028434.13	Epb41l4b	protein_coding	-1.24411	3.70728	-6.17297	1.02784e-05	6.12326e-05	3.33531
ENSMUSG00000001729.15	Akt1	protein_coding	-1.24026	6.0782	-8.70061	1.1546e-07	1.6251e-06	7.60886
ENSMUSG00000020327.5	Fgf22	protein_coding	-1.23977	1.84793	-3.65462	0.00196555	0.00477882	-1.50611
ENSMUSG00000027806.10	Tsc22d2	protein_coding	-1.23977	4.80188	-7.82929	4.93308e-07	5.15298e-06	6.24317
ENSMUSG00000022020.16	Naa16	protein_coding	-1.2385	3.70285	-5.66077	2.83311e-05	0.000141071	2.31559
ENSMUSG00000028842.16	Ago3	protein_coding	-1.23735	4.88957	-7.43327	9.85888e-07	8.99706e-06	5.53938
ENSMUSG00000051934.6	Spats2	protein_coding	-1.23644	4.193	-8.2653	2.35677e-07	2.82908e-06	7.09803
ENSMUSG00000073805.6	Insyn2a	protein_coding	-1.23636	3.45218	-5.34557	5.37646e-05	0.000239192	1.68895
ENSMUSG00000025558.20	Dock9	protein_coding	-1.23617	6.56689	-10.1487	1.26257e-08	2.92749e-07	9.87287
ENSMUSG00000078591.2	Hs3st4	protein_coding	-1.23602	3.86559	-3.26318	0.00458618	0.0099093	-2.82502
ENSMUSG00000054640.17	Slc8a1	protein_coding	-1.236	6.8138	-6.22138	9.35602e-06	5.67936e-05	3.0554
ENSMUSG00000027204.14	Fbn1	protein_coding	-1.23594	1.76453	-3.55066	0.00246272	0.00580188	-1.77612
ENSMUSG00000037771.12	Slc32a1	protein_coding	-1.23575	6.56807	-6.74519	3.45179e-06	2.50628e-05	4.08818
ENSMUSG00000068966.11	Zbtb34	protein_coding	-1.2355	3.67014	-5.29711	5.93921e-05	0.000259872	1.5755
ENSMUSG00000035476.10	Tab3	protein_coding	-1.23521	3.63691	-7.24013	1.39245e-06	1.1854e-05	5.36252
ENSMUSG00000054387.14	Mdm4	protein_coding	-1.23472	6.55931	-7.79737	5.21224e-07	5.38395e-06	6.03706
ENSMUSG00000037990.19	Sh3rf3	protein_coding	-1.23358	4.83808	-8.68863	1.17713e-07	1.65137e-06	7.71696
ENSMUSG00000064254.7	Ethe1	protein_coding	-1.23341	4.24613	-6.18562	1.00286e-05	5.99875e-05	3.25195
ENSMUSG00000070867.5	Trabd2b	protein_coding	-1.2318	0.637373	-2.54679	0.0208618	0.0365762	-3.4786
ENSMUSG00000038872.11	Zfhx3	protein_coding	-1.23156	4.37536	-4.15699	0.000661834	0.00191986	-0.997277
ENSMUSG00000025949.17	Pikfyve	protein_coding	-1.23154	5.52057	-7.05115	1.9616e-06	1.5691e-05	4.73325
ENSMUSG00000032477.15	Cdc25a	protein_coding	-1.23063	1.89043	-3.90116	0.00115129	0.00304352	-1.00945
ENSMUSG00000043311.8	D17H6S53E	protein_coding	-1.22849	4.37191	-6.52228	5.25227e-06	3.57326e-05	3.87943
ENSMUSG00000049939.7	Lrrc4	protein_coding	-1.22827	5.72444	-5.93142	1.6509e-05	9.05214e-05	2.51873
ENSMUSG00000038664.17	Herc1	protein_coding	-1.2277	7.74076	-10.286	1.03586e-08	2.53879e-07	10.0712
ENSMUSG00000025243.18	Slc6a20b	protein_coding	-1.22722	5.06649	-7.94795	4.02496e-07	4.36737e-06	6.42042
ENSMUSG00000026667.15	Uhmk1	protein_coding	-1.22557	7.3182	-7.41473	1.01889e-06	9.23602e-06	5.3356
ENSMUSG00000116673.2	A630089N07Rik	protein_coding	-1.22491	1.62588	-3.41564	0.00329943	0.00742561	-1.91459
ENSMUSG00000011179.9	Odc1	protein_coding	-1.22489	5.16521	-6.82443	2.97813e-06	2.22376e-05	4.3505
ENSMUSG00000020948.10	Klhl28	protein_coding	-1.22383	4.84021	-7.41643	1.01582e-06	9.21294e-06	5.48386
ENSMUSG00000031652.12	N4bp1	protein_coding	-1.22377	5.5812	-8.61684	1.32214e-07	1.80744e-06	7.50718
ENSMUSG00000016181.11	Utp25	protein_coding	-1.22372	3.68172	-6.1528	1.06902e-05	6.3173e-05	3.29694
ENSMUSG00000037709.14	Fam13a	protein_coding	-1.2231	4.28289	-7.18796	1.52988e-06	1.28103e-05	5.16576
ENSMUSG00000041231.16	Ublcp1	protein_coding	-1.2214	6.28953	-7.31599	1.21513e-06	1.06585e-05	5.16758
ENSMUSG00000038116.17	Phf20	protein_coding	-1.22111	6.35566	-7.71809	5.97923e-07	6.00034e-06	5.90055
ENSMUSG00000055670.15	Zzef1	protein_coding	-1.22068	5.73045	-10.5136	7.49381e-09	1.98309e-07	10.451
ENSMUSG00000047606.5	Ankrd34c	protein_coding	-1.21993	3.05007	-5.34201	5.41588e-05	0.00024046	1.76907
ENSMUSG00000039683.17	Sdk1	protein_coding	-1.21974	1.98343	-3.4455	0.00309299	0.00703739	-1.96418
ENSMUSG00000071604.6	Entrep1	protein_coding	-1.21897	1.7681	-3.75253	0.00158931	0.00400041	-1.2907
ENSMUSG00000020561.9	Polr1f	protein_coding	-1.21851	4.40434	-7.55923	7.89237e-07	7.48413e-06	5.80808
ENSMUSG00000050989.11	Selenon	protein_coding	-1.2178	3.44957	-5.67971	2.72724e-05	0.000136727	2.40205
ENSMUSG00000056306.7	Sertm1	protein_coding	-1.21721	2.44573	-3.66956	0.00190285	0.00464753	-1.62489
ENSMUSG00000032323.14	Cyp11a1	protein_coding	-1.21684	1.29517	-3.07304	0.00689913	0.0140536	-2.58111
ENSMUSG00000022262.9	Dnah5	protein_coding	-1.21651	0.699951	-2.57427	0.0197141	0.0348203	-3.39547
ENSMUSG00000005533.11	Igf1r	protein_coding	-1.21596	5.65447	-8.51016	1.57308e-07	2.05187e-06	7.32117
ENSMUSG00000014498.10	Ankrd52	protein_coding	-1.21539	3.85605	-4.84364	0.000152725	0.000565278	0.609327
ENSMUSG00000029655.18	N4bp2l2	protein_coding	-1.21523	5.62005	-6.23897	9.04237e-06	5.52513e-05	3.1607
ENSMUSG00000015002.19	Efr3a	protein_coding	-1.21514	6.7255	-6.85997	2.78818e-06	2.10601e-05	4.30127
ENSMUSG00000031093.15	Dock11	protein_coding	-1.21437	3.81671	-5.8848	1.81061e-05	9.77231e-05	2.76353
ENSMUSG00000023473.14	Celsr3	protein_coding	-1.21419	5.9736	-6.81747	3.0169e-06	2.24485e-05	4.26394
ENSMUSG00000051451.7	Crebzf	protein_coding	-1.21156	3.41145	-5.77127	2.26992e-05	0.000117931	2.60665
ENSMUSG00000047085.15	Lrrc4b	protein_coding	-1.21148	3.82472	-5.13498	8.30352e-05	0.00034164	1.19291
ENSMUSG00000052915.15	Msl1	protein_coding	-1.21117	6.27239	-9.54892	3.06841e-08	5.78306e-07	8.96858
ENSMUSG00000014349.8	Ube2z	protein_coding	-1.20989	5.54949	-7.9626	3.92561e-07	4.28606e-06	6.37939
ENSMUSG00000028464.17	Tpm2	protein_coding	-1.20978	4.08414	-5.99919	1.44425e-05	8.10268e-05	2.90459
ENSMUSG00000045790.11	Ccdc149	protein_coding	-1.20968	5.09179	-7.95571	3.97202e-07	4.32334e-06	6.42836
ENSMUSG00000031441.16	Atp11a	protein_coding	-1.20923	5.74679	-9.93086	1.73534e-08	3.72928e-07	9.58905
ENSMUSG00000032666.17	1700025G04Rik	protein_coding	-1.20897	5.36444	-7.65023	6.72933e-07	6.59008e-06	5.84753
ENSMUSG00000021936.15	Mapk8	protein_coding	-1.20861	5.74637	-10.7123	5.67286e-09	1.60461e-07	10.7308
ENSMUSG00000028820.15	Sfpq	protein_coding	-1.20808	5.35302	-7.34842	1.14667e-06	1.01745e-05	5.31007
ENSMUSG00000072294.6	Klf12	protein_coding	-1.20799	4.53493	-7.24228	1.38706e-06	1.18253e-05	5.20994
ENSMUSG00000029376.9	Mthfd2l	protein_coding	-1.20769	1.95252	-3.00393	0.00799636	0.015933	-2.86502
ENSMUSG00000072487.12	Mroh5	protein_coding	-1.20732	0.554257	-2.71161	0.0148239	0.0272139	-3.12636
ENSMUSG00000036572.17	Upf3b	protein_coding	-1.20703	4.90129	-8.95007	7.75149e-08	1.18471e-06	8.11784
ENSMUSG00000078903.11	Gm14391	protein_coding	-1.20657	3.41662	-4.21131	0.000588654	0.00174575	-0.657352
ENSMUSG00000022974.13	Paxbp1	protein_coding	-1.20541	5.02853	-7.27478	1.30833e-06	1.13072e-05	5.22873
ENSMUSG00000022629.19	Kif21a	protein_coding	-1.20441	7.80792	-8.60779	1.34171e-07	1.82076e-06	7.42979
ENSMUSG00000023885.10	Thbs2	protein_coding	-1.20399	3.06398	-3.91017	0.00112901	0.00299314	-1.26041
ENSMUSG00000029507.17	Pus1	protein_coding	-1.20377	4.36416	-6.98301	2.22224e-06	1.73583e-05	4.76368
ENSMUSG00000039154.9	Shd	protein_coding	-1.20337	4.7065	-5.61615	3.09975e-05	0.000152155	2.01844
ENSMUSG00000005225.16	Plekha8	protein_coding	-1.20318	3.73306	-6.2995	8.04404e-06	5.01422e-05	3.57866
ENSMUSG00000031644.20	Nek1	protein_coding	-1.20269	4.79936	-5.99311	1.46165e-05	8.18728e-05	2.77995
ENSMUSG00000020325.11	Fstl3	protein_coding	-1.20256	1.31391	-2.69005	0.0155059	0.0282942	-3.28059
ENSMUSG00000053552.15	Ebf4	protein_coding	-1.20227	1.1892	-3.53414	0.00255256	0.00598711	-1.61939
ENSMUSG00000049940.8	Pgrmc2	protein_coding	-1.20115	4.67261	-8.16952	2.76621e-07	3.22822e-06	6.84308
ENSMUSG00000021068.18	Nin	protein_coding	-1.2011	5.53384	-5.87399	1.84987e-05	9.9325e-05	2.44551
ENSMUSG00000039989.8	Cbx4	protein_coding	-1.20102	4.89756	-7.65332	6.69314e-07	6.57817e-06	5.91412
ENSMUSG00000034832.16	Tet3	protein_coding	-1.20069	5.80678	-9.72769	2.34527e-08	4.67516e-07	9.27028
ENSMUSG00000021916.17	Glt8d1	protein_coding	-1.20042	3.7397	-4.92537	0.00012861	0.000492581	0.793398
ENSMUSG00000029512.12	Ulk1	protein_coding	-1.20007	5.53798	-8.4375	1.77219e-07	2.26793e-06	7.20595
ENSMUSG00000040022.15	Rab11fip2	protein_coding	-1.19921	4.15882	-6.40175	6.6091e-06	4.27989e-05	3.69563
ENSMUSG00000020900.16	Myh10	protein_coding	-1.19862	8.1067	-8.84828	9.11177e-08	1.34479e-06	7.83074
ENSMUSG00000035356.18	Nfkbiz	protein_coding	-1.19847	2.27066	-3.82121	0.00136926	0.0035143	-1.2222
ENSMUSG00000034579.18	Pla2g3	protein_coding	-1.19838	1.49681	-2.84604	0.0111778	0.0213085	-3.00034
ENSMUSG00000044857.9	Lemd2	protein_coding	-1.19783	3.88834	-6.38475	6.82794e-06	4.38971e-05	3.73391
ENSMUSG00000033526.17	Ppip5k1	protein_coding	-1.19782	5.80399	-8.27194	2.33085e-07	2.81138e-06	6.91302
ENSMUSG00000037808.14	Fam76b	protein_coding	-1.19709	2.96311	-4.05412	0.00082662	0.00230528	-0.874838
ENSMUSG00000042942.19	Greb1l	protein_coding	-1.19707	2.27108	-2.61468	0.0181347	0.0324172	-3.66745
ENSMUSG00000078868.4	Gm14412	protein_coding	-1.19684	1.77404	-3.32422	0.00402037	0.0088393	-2.13929
ENSMUSG00000015143.16	Actn1	protein_coding	-1.19684	5.34706	-5.6868	2.68866e-05	0.000135138	2.12777
ENSMUSG00000018765.7	Fxr2	protein_coding	-1.19607	4.90816	-8.91729	8.16467e-08	1.22867e-06	8.07235
ENSMUSG00000058793.15	Cds2	protein_coding	-1.1959	8.74459	-7.78083	5.3633e-07	5.51734e-06	6.01326
ENSMUSG00000028381.9	Ugcg	protein_coding	-1.19586	5.16115	-6.39918	6.64173e-06	4.29349e-05	3.51215
ENSMUSG00000030528.13	Blm	protein_coding	-1.1951	1.9759	-3.69333	0.0018072	0.00446404	-1.45161
ENSMUSG00000043843.18	Tmem145	protein_coding	-1.19383	4.04817	-5.61829	3.0864e-05	0.000151542	2.14654
ENSMUSG00000057406.17	Nsd2	protein_coding	-1.19328	5.95449	-9.49202	3.34495e-08	6.18517e-07	8.89561
ENSMUSG00000003573.16	Homer3	protein_coding	-1.19316	3.55021	-4.20581	0.000595674	0.00176106	-0.784975
ENSMUSG00000043015.16	Nemp2	protein_coding	-1.19297	2.32931	-4.45098	0.000351723	0.00113435	0.119512
ENSMUSG00000022094.16	Slc39a14	protein_coding	-1.1924	3.45354	-6.38255	6.85672e-06	4.405e-05	3.79336
ENSMUSG00000044030.5	Irf2bp1	protein_coding	-1.1919	4.17995	-6.65027	4.1239e-06	2.92205e-05	4.16723
ENSMUSG00000022617.16	Chkb	protein_coding	-1.19085	4.81088	-8.64564	1.26184e-07	1.74401e-06	7.64161
ENSMUSG00000103707.6	Pcdha6	protein_coding	-1.19085	3.503	-5.48989	4.00352e-05	0.000187388	1.96347
ENSMUSG00000034621.15	Gpatch8	protein_coding	-1.19084	6.09783	-8.43684	1.77413e-07	2.26877e-06	7.16487
ENSMUSG00000041354.17	Rgl2	protein_coding	-1.19056	4.43219	-3.69494	0.00180089	0.00445033	-1.98217
ENSMUSG00000032113.17	Chek1	protein_coding	-1.19044	0.856579	-2.47239	0.0242952	0.041728	-3.63099
ENSMUSG00000028555.16	Ttc39a	protein_coding	-1.18954	2.28137	-4.25357	0.000537416	0.00161362	-0.327955
ENSMUSG00000039599.17	Fam149b	protein_coding	-1.18873	3.64735	-6.6836	3.87366e-06	2.76812e-05	4.33274
ENSMUSG00000024660.10	Incenp	protein_coding	-1.18824	3.54056	-5.84327	1.96634e-05	0.000104568	2.70491
ENSMUSG00000060181.7	Slc35e3	protein_coding	-1.18816	4.01777	-6.84743	2.85375e-06	2.1436e-05	4.5792
ENSMUSG00000026565.19	Pou2f1	protein_coding	-1.18587	4.39558	-6.84826	2.84932e-06	2.14118e-05	4.52437
ENSMUSG00000033287.18	Kctd17	protein_coding	-1.18561	6.04734	-10.4591	8.09459e-09	2.11323e-07	10.3498
ENSMUSG00000029161.9	Cgref1	protein_coding	-1.18558	3.68899	-5.21829	6.98743e-05	0.000296875	1.43472
ENSMUSG00000029775.15	Klhdc10	protein_coding	-1.18516	5.71957	-7.79012	5.27788e-07	5.44537e-06	6.0631
ENSMUSG00000096039.9	D830030K20Rik	protein_coding	-1.184	2.37197	-3.99999	0.000929369	0.00254109	-0.915535
ENSMUSG00000056692.14	Ilrun	protein_coding	-1.18256	7.13243	-9.01503	6.99608e-08	1.09684e-06	8.09911
ENSMUSG00000032187.17	Smarca4	protein_coding	-1.18207	7.74694	-9.28835	4.56917e-08	7.89391e-07	8.54075
ENSMUSG00000041920.15	Slc16a6	protein_coding	-1.18172	4.02771	-6.6658	4.00531e-06	2.84833e-05	4.24859
ENSMUSG00000061882.14	Ccdc62	protein_coding	-1.18127	1.66929	-3.19986	0.00525594	0.0111289	-2.34389
ENSMUSG00000056851.15	Pcbp2	protein_coding	-1.18039	6.66119	-9.4968	3.32077e-08	6.15986e-07	8.87223
ENSMUSG00000037234.18	Hook3	protein_coding	-1.18016	6.43235	-8.63728	1.27905e-07	1.76089e-06	7.48879
ENSMUSG00000022935.17	Grik1	protein_coding	-1.17971	3.6759	-6.47063	5.79437e-06	3.84011e-05	3.91496
ENSMUSG00000074212.8	Dnajb14	protein_coding	-1.17943	6.28983	-7.4506	9.56054e-07	8.75199e-06	5.41589
ENSMUSG00000046230.12	Vps13a	protein_coding	-1.17933	5.19671	-7.90454	4.33505e-07	4.63545e-06	6.33055
ENSMUSG00000073591.5	Pcdhb22	protein_coding	-1.17888	2.35091	-3.95208	0.00103099	0.00277206	-0.95302
ENSMUSG00000022416.16	Cacna1i	protein_coding	-1.17887	6.06304	-6.87531	2.71011e-06	2.05852e-05	4.35396
ENSMUSG00000040220.11	Gas8	protein_coding	-1.17852	5.48263	-5.83269	2.0082e-05	0.000106435	2.3666
ENSMUSG00000059852.8	Kcng2	protein_coding	-1.17833	0.998642	-2.88044	0.0103941	0.0200619	-2.89199
ENSMUSG00000048249.15	Crebrf	protein_coding	-1.17773	5.57585	-9.39805	3.86034e-08	6.90628e-07	8.76856
ENSMUSG00000032097.11	Ddx6	protein_coding	-1.17699	4.65376	-5.4456	4.38147e-05	0.000201971	1.65951
ENSMUSG00000020231.16	Dip2a	protein_coding	-1.17644	6.18267	-6.03424	1.34807e-05	7.63603e-05	2.70724
ENSMUSG00000029346.13	Srrd	protein_coding	-1.17637	2.45799	-4.11917	0.000718176	0.00205283	-0.611122
ENSMUSG00000026384.14	Ptpn4	protein_coding	-1.17635	5.07453	-6.86512	2.76172e-06	2.08961e-05	4.42809
ENSMUSG00000015599.10	Ttbk1	protein_coding	-1.17611	5.26392	-7.40318	1.04003e-06	9.37461e-06	5.41981
ENSMUSG00000044617.9	Zbtb39	protein_coding	-1.176	2.03472	-4.18438	0.000623849	0.00183041	-0.438206
ENSMUSG00000020716.17	Nf1	protein_coding	-1.17591	5.28879	-7.50917	8.61983e-07	8.05401e-06	5.60331
ENSMUSG00000056900.14	Usp13	protein_coding	-1.1748	5.37687	-6.80916	3.06388e-06	2.27334e-05	4.2817
ENSMUSG00000044024.17	Rell2	protein_coding	-1.17405	5.53814	-6.47189	5.78045e-06	3.83521e-05	3.66662
ENSMUSG00000056342.17	Usp34	protein_coding	-1.17245	6.71825	-10.2155	1.14639e-08	2.72627e-07	9.96898
ENSMUSG00000066324.3	Bpnt2	protein_coding	-1.17168	6.14826	-7.21824	1.44847e-06	1.22363e-05	4.9993
ENSMUSG00000061013.7	Mkx	protein_coding	-1.17155	3.59946	-3.91513	0.00111695	0.00296564	-1.38693
ENSMUSG00000048234.14	Rnf149	protein_coding	-1.17098	3.6041	-4.88916	0.000138774	0.000523208	0.761546
ENSMUSG00000059995.13	Atxn7l3	protein_coding	-1.17044	5.84752	-7.41133	1.02507e-06	9.27301e-06	5.36405
ENSMUSG00000033871.15	Ppargc1b	protein_coding	-1.17027	4.58275	-8.51318	1.56534e-07	2.0448e-06	7.45197
ENSMUSG00000031626.19	Sorbs2	protein_coding	-1.16949	8.21676	-6.47624	5.7328e-06	3.81463e-05	3.5625
ENSMUSG00000038524.14	Fchsd1	protein_coding	-1.16945	4.76547	-6.13755	1.10126e-05	6.46664e-05	3.11549
ENSMUSG00000030232.20	Aebp2	protein_coding	-1.16897	4.95369	-8.19115	2.66764e-07	3.13089e-06	6.8565
ENSMUSG00000023826.18	Prkn	protein_coding	-1.1687	4.23201	-3.92137	0.00110194	0.00292886	-1.47795
ENSMUSG00000029104.16	Htt	protein_coding	-1.16805	6.22493	-9.11724	5.95965e-08	9.6438e-07	8.28628
ENSMUSG00000033854.11	Kcnk10	protein_coding	-1.16704	3.27628	-4.62682	0.000241682	0.000832633	0.20738
ENSMUSG00000059203.11	Il1rapl2	protein_coding	-1.16702	3.62955	-5.96401	1.54795e-05	8.5823e-05	2.92765
ENSMUSG00000047496.7	Rnf152	protein_coding	-1.16678	3.60448	-3.22493	0.00498001	0.0106283	-2.87107
ENSMUSG00000025192.14	Entpd7	protein_coding	-1.16663	3.62258	-4.90493	0.00013425	0.000509094	0.745806
ENSMUSG00000032128.16	Robo3	protein_coding	-1.16658	3.12413	-2.68016	0.0158289	0.0288068	-3.80537
ENSMUSG00000022961.19	Son	protein_coding	-1.16633	7.71671	-8.89254	8.49195e-08	1.27033e-06	7.90032
ENSMUSG00000033499.15	Larp4b	protein_coding	-1.16573	6.04713	-7.97098	3.86991e-07	4.24102e-06	6.36449
ENSMUSG00000028906.18	Epb41	protein_coding	-1.1656	6.44896	-7.82368	4.98101e-07	5.19074e-06	6.08698
ENSMUSG00000038390.12	Gpr162	protein_coding	-1.16548	4.30582	-5.70056	2.61536e-05	0.000132019	2.34749
ENSMUSG00000022443.18	Myh9	protein_coding	-1.16533	4.57253	-5.61346	3.11664e-05	0.000152899	2.08036
ENSMUSG00000039652.17	Cpeb3	protein_coding	-1.16489	5.54744	-7.8375	4.86385e-07	5.10487e-06	6.16408
ENSMUSG00000059540.16	Tcea2	protein_coding	-1.16434	5.00229	-5.9873	1.47847e-05	8.2631e-05	2.73675
ENSMUSG00000021366.9	Hivep1	protein_coding	-1.16415	5.24482	-6.21344	9.50109e-06	5.7496e-05	3.14106
ENSMUSG00000041842.16	Fhdc1	protein_coding	-1.16306	2.74626	-3.9516	0.00103206	0.00277369	-1.04598
ENSMUSG00000030811.15	Fbxl19	protein_coding	-1.16281	2.58509	-4.01622	0.000897272	0.00246634	-0.856959
ENSMUSG00000024525.8	Impa2	protein_coding	-1.15998	3.50387	-4.42278	0.000373616	0.00119143	-0.247319
ENSMUSG00000040276.16	Pacsin1	protein_coding	-1.15916	8.72626	-7.97766	3.82614e-07	4.21139e-06	6.36198
ENSMUSG00000090110.9	Cmc4	protein_coding	-1.15829	2.14477	-3.66191	0.00193471	0.0047162	-1.53562
ENSMUSG00000048661.15	Lemd3	protein_coding	-1.15672	3.73749	-7.34621	1.1512e-06	1.02044e-05	5.55281
ENSMUSG00000040187.16	Bmal2	protein_coding	-1.15572	1.72126	-2.77832	0.0128909	0.0241177	-3.20292
ENSMUSG00000022212.16	Cpne6	protein_coding	-1.15532	7.0229	-5.12905	8.40638e-05	0.000345469	0.807841
ENSMUSG00000001053.16	N4bp3	protein_coding	-1.1546	4.62522	-4.73615	0.000191646	0.00068295	0.18811
ENSMUSG00000037795.15	N4bp2	protein_coding	-1.15194	2.29262	-3.46648	0.00295557	0.00677899	-1.97828
ENSMUSG00000043940.16	Wdfy3	protein_coding	-1.15181	7.01418	-8.58704	1.38771e-07	1.86817e-06	7.39315
ENSMUSG00000020363.7	Gfpt2	protein_coding	-1.15145	3.67299	-4.61762	0.000246457	0.000844953	0.138826
ENSMUSG00000018395.20	Kif3a	protein_coding	-1.15133	7.31937	-8.92298	8.09138e-08	1.21869e-06	7.94892
ENSMUSG00000057265.14	Bbof1	protein_coding	-1.14962	2.3223	-3.55768	0.00242555	0.00572733	-1.78369
ENSMUSG00000024687.12	Osbp	protein_coding	-1.14943	5.52896	-8.01268	3.60488e-07	3.99635e-06	6.46717
ENSMUSG00000056665.3	Them6	protein_coding	-1.14935	3.9719	-4.67097	0.000220041	0.000767073	0.176114
ENSMUSG00000028917.15	Plekhm2	protein_coding	-1.14891	5.39979	-7.11536	1.74504e-06	1.42564e-05	4.86157
ENSMUSG00000048732.6	Klhl11	protein_coding	-1.14815	4.09477	-4.83806	0.00015453	0.000571125	0.510067
ENSMUSG00000035649.18	Zcchc7	protein_coding	-1.14812	5.24228	-5.49977	3.92389e-05	0.000184244	1.71344
ENSMUSG00000041268.18	Dmxl2	protein_coding	-1.14755	7.32167	-9.64633	2.64926e-08	5.14154e-07	9.10094
ENSMUSG00000046157.14	Tmem229b	protein_coding	-1.14742	5.30096	-7.23439	1.40691e-06	1.19424e-05	5.09088
ENSMUSG00000005124.11	Ccn4	protein_coding	-1.14719	2.31262	-3.80208	0.0014273	0.0036452	-1.32343
ENSMUSG00000029772.18	Ahcyl2	protein_coding	-1.14685	6.56661	-9.62101	2.75207e-08	5.28289e-07	9.0695
ENSMUSG00000028689.15	Ccdc163	protein_coding	-1.14665	1.37492	-2.79919	0.0123375	0.0232104	-3.08344
ENSMUSG00000044361.17	BC024139	protein_coding	-1.14471	0.39802	-2.37517	0.0295899	0.0494578	-3.6364
ENSMUSG00000036745.16	Ttll7	protein_coding	-1.14458	7.88411	-6.43598	6.19029e-06	4.04907e-05	3.48193
ENSMUSG00000020694.18	Tlk2	protein_coding	-1.14402	4.65705	-8.32566	2.13176e-07	2.62882e-06	7.11427
ENSMUSG00000025583.17	Rptor	protein_coding	-1.1436	6.66422	-9.82132	2.04018e-08	4.22966e-07	9.37854
ENSMUSG00000068284.15	Usf3	protein_coding	-1.14301	6.13128	-9.71836	2.37817e-08	4.73004e-07	9.23235
ENSMUSG00000051098.7	Mblac2	protein_coding	-1.14267	5.19324	-6.77485	3.26596e-06	2.39703e-05	4.23944
ENSMUSG00000044791.17	Setd2	protein_coding	-1.14252	5.59504	-8.2813	2.29481e-07	2.78506e-06	6.9396
ENSMUSG00000034271.17	Jdp2	protein_coding	-1.14235	0.817875	-2.57912	0.0195176	0.0345285	-3.44873
ENSMUSG00000047284.15	Neurl4	protein_coding	-1.14187	5.72631	-6.58621	4.65332e-06	3.22965e-05	3.82359
ENSMUSG00000026014.16	Raph1	protein_coding	-1.14014	5.04594	-5.92874	1.65968e-05	9.08573e-05	2.60746
ENSMUSG00000020089.9	Ppa1	protein_coding	-1.13993	7.14233	-7.29958	1.25139e-06	1.09222e-05	5.1235
ENSMUSG00000031433.16	Rbm41	protein_coding	-1.13944	2.9602	-5.75194	2.35941e-05	0.000121501	2.63566
ENSMUSG00000022957.21	Itsn1	protein_coding	-1.13924	6.78727	-9.4797	3.4082e-08	6.27676e-07	8.8438
ENSMUSG00000034243.18	Golgb1	protein_coding	-1.13872	6.38009	-10.1048	1.34554e-08	3.07768e-07	9.81118
ENSMUSG00000040945.14	Rcc2	protein_coding	-1.13852	5.79478	-8.14236	2.89537e-07	3.34909e-06	6.67594
ENSMUSG00000038143.17	Stox2	protein_coding	-1.13851	7.08644	-9.55834	3.02499e-08	5.71343e-07	8.96487
ENSMUSG00000004591.17	Pkn2	protein_coding	-1.13783	4.75155	-8.50392	1.58923e-07	2.06529e-06	7.43302
ENSMUSG00000030275.7	Etnk1	protein_coding	-1.1375	8.54781	-8.50318	1.59116e-07	2.06629e-06	7.26094
ENSMUSG00000032410.14	Xrn1	protein_coding	-1.1368	4.74037	-5.47407	4.1345e-05	0.000192797	1.72567
ENSMUSG00000040865.17	Ino80d	protein_coding	-1.13679	4.29085	-7.26933	1.32119e-06	1.1396e-05	5.30454
ENSMUSG00000030451.17	Herc2	protein_coding	-1.13599	7.27646	-8.60812	1.34097e-07	1.82076e-06	7.42754
ENSMUSG00000040651.10	Tasor	protein_coding	-1.13599	5.38423	-8.26903	2.34217e-07	2.81732e-06	6.95533
ENSMUSG00000031770.17	Herpud1	protein_coding	-1.13587	6.88216	-6.74984	3.4219e-06	2.48868e-05	4.09064
ENSMUSG00000019845.9	Tube1	protein_coding	-1.13574	2.07125	-3.41867	0.0032779	0.00738755	-2.04505
ENSMUSG00000021198.17	Unc79	protein_coding	-1.13514	6.1535	-8.51526	1.56003e-07	2.04203e-06	7.2999
ENSMUSG00000000708.15	Kat2b	protein_coding	-1.1346	3.4232	-5.49514	3.96097e-05	0.000185836	2.03249
ENSMUSG00000025278.10	Flnb	protein_coding	-1.13411	5.19591	-5.53897	3.62368e-05	0.00017324	1.81442
ENSMUSG00000069094.13	Pde7a	protein_coding	-1.1338	3.90058	-5.44526	4.3845e-05	0.000202049	1.84355
ENSMUSG00000003929.12	Zfp81	protein_coding	-1.13377	3.49861	-5.80951	2.10308e-05	0.000110727	2.65632
ENSMUSG00000039686.15	Zer1	protein_coding	-1.13376	5.5667	-5.00449	0.000108971	0.000429114	0.604078
ENSMUSG00000030652.12	Coq7	protein_coding	-1.13285	5.76027	-6.64785	4.14271e-06	2.93302e-05	3.9381
ENSMUSG00000053477.19	Tcf4	protein_coding	-1.13145	7.73951	-7.6114	7.20203e-07	6.95039e-06	5.69582
ENSMUSG00000004748.6	Mtfp1	protein_coding	-1.13115	5.77913	-5.55084	3.53753e-05	0.000169646	1.73743
ENSMUSG00000032589.15	Bsn	protein_coding	-1.12977	8.13175	-7.77796	5.39001e-07	5.52868e-06	5.99843
ENSMUSG00000039781.16	Cep131	protein_coding	-1.12966	4.78829	-6.53807	5.09726e-06	3.47885e-05	3.8782
ENSMUSG00000006678.7	Pola1	protein_coding	-1.1293	3.2431	-4.26463	0.000524767	0.00158537	-0.495111
ENSMUSG00000026974.12	Zmynd19	protein_coding	-1.12852	3.0655	-4.00458	0.000920173	0.00251907	-1.04725
ENSMUSG00000030084.13	Plxna1	protein_coding	-1.12846	5.10903	-5.09429	9.03619e-05	0.000366565	0.859279
ENSMUSG00000073838.11	Tufm	protein_coding	-1.12791	6.52163	-7.6511	6.71911e-07	6.59008e-06	5.77299
ENSMUSG00000025141.4	Myadml2	protein_coding	-1.1277	4.05435	-4.22503	0.000571497	0.00170089	-0.816097
ENSMUSG00000068184.8	Ndufaf2	protein_coding	-1.12713	4.10449	-5.44593	4.37857e-05	0.000201934	1.75455
ENSMUSG00000016528.11	Mapkapk2	protein_coding	-1.12712	3.0791	-5.04779	9.95515e-05	0.00039771	1.15351
ENSMUSG00000035021.15	Baz1a	protein_coding	-1.12694	1.92509	-4.1034	0.000743071	0.0021103	-0.561509
ENSMUSG00000041757.18	Plekha6	protein_coding	-1.12682	6.51337	-8.12673	2.9725e-07	3.41247e-06	6.61717
ENSMUSG00000023845.8	Lnpep	protein_coding	-1.12677	6.17248	-8.68717	1.17991e-07	1.65282e-06	7.57599
ENSMUSG00000040738.11	Ints8	protein_coding	-1.12639	3.52169	-5.23924	6.6916e-05	0.000286232	1.50728
ENSMUSG00000041313.15	Slc7a1	protein_coding	-1.12632	4.89013	-5.27859	6.17012e-05	0.000267478	1.27197
ENSMUSG00000042298.19	Ttc19	protein_coding	-1.1263	5.66431	-8.33019	2.11581e-07	2.61417e-06	7.0139
ENSMUSG00000071649.7	B3gat3	protein_coding	-1.12616	4.9009	-7.03467	2.02156e-06	1.61121e-05	4.77769
ENSMUSG00000022702.17	Hira	protein_coding	-1.12597	4.16553	-6.35795	7.18828e-06	4.57464e-05	3.60231
ENSMUSG00000024542.10	Cep192	protein_coding	-1.12504	2.40293	-3.80029	0.00143285	0.00365868	-1.2862
ENSMUSG00000034959.9	Rubcnl	protein_coding	-1.12473	1.18955	-2.7297	0.0142738	0.0263164	-3.23481
ENSMUSG00000024830.18	Rps6kb2	protein_coding	-1.12462	4.46806	-3.78788	0.00147195	0.00374673	-1.8005
ENSMUSG00000045039.10	Megf8	protein_coding	-1.12444	6.8774	-9.13008	5.84136e-08	9.51353e-07	8.28746
ENSMUSG00000036707.17	Cab39	protein_coding	-1.12364	7.09315	-7.14467	1.65462e-06	1.36124e-05	4.83565
ENSMUSG00000021557.16	Agtpbp1	protein_coding	-1.12301	6.64737	-8.53114	1.52008e-07	2.002e-06	7.30292
ENSMUSG00000021098.16	4930447C04Rik	protein_coding	-1.12285	2.28951	-3.37377	0.00361215	0.00804313	-2.15812
ENSMUSG00000042406.9	Atf4	protein_coding	-1.12215	6.63413	-5.99602	1.45331e-05	8.15092e-05	2.60515
ENSMUSG00000041658.13	Rragb	protein_coding	-1.12181	2.33714	-4.269	0.000519847	0.00157239	-0.320873
ENSMUSG00000029467.16	Atp2a2	protein_coding	-1.1216	8.73105	-6.73167	3.54011e-06	2.55881e-05	4.07114
ENSMUSG00000037553.15	Zdhhc18	protein_coding	-1.12126	3.92973	-6.39997	6.63163e-06	4.28854e-05	3.76291
ENSMUSG00000016346.18	Kcnq2	protein_coding	-1.12065	8.64642	-9.99186	1.58667e-08	3.52145e-07	9.64163
ENSMUSG00000037872.6	Ackr1	protein_coding	-1.12014	4.62296	-6.61287	4.42489e-06	3.09795e-05	4.00917
ENSMUSG00000004561.15	Mettl17	protein_coding	-1.12004	4.90009	-6.05189	1.30215e-05	7.42364e-05	2.88934
ENSMUSG00000029094.13	Afap1	protein_coding	-1.11993	5.51516	-7.23218	1.41252e-06	1.19843e-05	5.07158
ENSMUSG00000038665.16	Dgki	protein_coding	-1.11911	5.32542	-7.93238	4.13343e-07	4.45773e-06	6.36027
ENSMUSG00000036698.12	Ago2	protein_coding	-1.11911	6.44055	-9.33599	4.24588e-08	7.46936e-07	8.62733
ENSMUSG00000040710.11	St8sia4	protein_coding	-1.11874	3.98101	-5.9478	1.59831e-05	8.80997e-05	2.81846
ENSMUSG00000048755.10	Mcat	protein_coding	-1.1187	2.97228	-4.18975	0.000616664	0.00181356	-0.596887
ENSMUSG00000040661.7	Rad54l2	protein_coding	-1.11857	3.5162	-5.23721	6.71971e-05	0.000287275	1.47066
ENSMUSG00000040721.10	Zfhx2	protein_coding	-1.11842	6.21097	-7.71489	6.01255e-07	6.02349e-06	5.90643
ENSMUSG00000034290.10	Nek9	protein_coding	-1.11824	5.24585	-8.58823	1.38503e-07	1.86598e-06	7.50439
ENSMUSG00000044548.12	Dact1	protein_coding	-1.11757	1.16878	-2.43283	0.0263321	0.0447987	-3.80805
ENSMUSG00000050511.2	Oprd1	protein_coding	-1.1171	3.16415	-4.14959	0.0006725	0.00194499	-0.753935
ENSMUSG00000046034.9	Otulin	protein_coding	-1.11687	1.86685	-3.47614	0.00289437	0.00666291	-1.86675
ENSMUSG00000057691.9	Zfp746	protein_coding	-1.11667	3.57051	-5.55625	3.49896e-05	0.000168007	2.14822
ENSMUSG00000037487.8	Ubr5	protein_coding	-1.11639	6.32486	-9.0002	7.16146e-08	1.11385e-06	8.09075
ENSMUSG00000055980.3	Irs1	protein_coding	-1.11622	4.3421	-5.88139	1.82293e-05	9.82975e-05	2.60996
ENSMUSG00000039473.9	Ubn1	protein_coding	-1.11531	5.43758	-8.51607	1.55795e-07	2.0412e-06	7.3532
ENSMUSG00000027246.13	Ell3	protein_coding	-1.11472	0.457147	-2.69365	0.0153901	0.0281128	-3.17383
ENSMUSG00000032593.6	Amigo3	protein_coding	-1.11441	1.46017	-2.52042	0.0220225	0.0383429	-3.68362
ENSMUSG00000010936.12	Vac14	protein_coding	-1.11373	4.2384	-5.94517	1.60665e-05	8.84956e-05	2.79951
ENSMUSG00000047749.3	Zc3hav1l	protein_coding	-1.11332	1.62908	-3.35947	0.00372555	0.00826119	-2.10531
ENSMUSG00000026933.19	Camsap1	protein_coding	-1.11194	6.44076	-8.27298	2.32679e-07	2.81128e-06	6.87113
ENSMUSG00000070287.4	Slc35g2	protein_coding	-1.11193	4.68443	-5.62901	3.02036e-05	0.000148631	2.03498
ENSMUSG00000029062.15	Cdk11b	protein_coding	-1.11177	5.81204	-6.23391	9.13148e-06	5.56799e-05	3.13412
ENSMUSG00000059005.14	Hnrnpa3	protein_coding	-1.11124	6.8137	-9.28897	4.56476e-08	7.89391e-07	8.54164
ENSMUSG00000021244.16	Ylpm1	protein_coding	-1.11108	6.43562	-5.72167	2.50687e-05	0.00012775	2.06025
ENSMUSG00000037926.16	Ssh2	protein_coding	-1.11086	5.76972	-7.67482	6.44676e-07	6.38229e-06	5.85825
ENSMUSG00000038467.16	Chmp4b	protein_coding	-1.10978	3.77716	-5.1949	7.33374e-05	0.000308595	1.31212
ENSMUSG00000075033.5	Nxpe3	protein_coding	-1.1092	3.01348	-4.73114	0.000193686	0.000688827	0.501185
ENSMUSG00000054400.17	Cklf	protein_coding	-1.10871	1.90352	-3.30179	0.00421976	0.00922131	-2.23598
ENSMUSG00000003810.15	Mast2	protein_coding	-1.1087	5.85697	-8.11018	3.05655e-07	3.48851e-06	6.61865
ENSMUSG00000029022.19	Miip	protein_coding	-1.10865	3.64249	-3.68025	0.0018592	0.00456054	-1.85806
ENSMUSG00000001794.14	Capns1	protein_coding	-1.10782	5.05609	-7.23633	1.40201e-06	1.19066e-05	5.13607
ENSMUSG00000034275.20	Igsf9b	protein_coding	-1.10726	6.57534	-6.64419	4.17133e-06	2.94855e-05	3.89571
ENSMUSG00000042104.19	Uggt2	protein_coding	-1.10671	4.41901	-5.95956	1.56161e-05	8.64822e-05	2.80247
ENSMUSG00000021733.12	Slc4a7	protein_coding	-1.10647	3.93311	-5.49996	3.92236e-05	0.000184221	1.95652
ENSMUSG00000021549.15	Rasa1	protein_coding	-1.10592	4.65574	-7.63879	6.86508e-07	6.68009e-06	5.92158
ENSMUSG00000000738.19	Spg7	protein_coding	-1.10508	5.13303	-7.18438	1.5398e-06	1.28739e-05	5.04086
ENSMUSG00000034333.16	Zbed4	protein_coding	-1.10479	3.56995	-4.44928	0.000353003	0.00113723	-0.179919
ENSMUSG00000034525.8	Ice1	protein_coding	-1.10448	5.94731	-6.59911	4.54126e-06	3.15684e-05	3.84136
ENSMUSG00000096847.3	Tmem151b	protein_coding	-1.10447	6.94281	-6.97716	2.24623e-06	1.75146e-05	4.52149
ENSMUSG00000000088.8	Cox5a	protein_coding	-1.10431	7.6231	-6.03285	1.35173e-05	7.64695e-05	2.67717
ENSMUSG00000096370.9	Gm21992	protein_coding	-1.10352	3.50041	-4.02034	0.000889313	0.00244829	-1.07933
ENSMUSG00000055053.19	Nfic	protein_coding	-1.10352	6.01682	-7.11866	1.73462e-06	1.41844e-05	4.81474
ENSMUSG00000002006.13	Pdzd4	protein_coding	-1.10351	2.02016	-3.01672	0.00778118	0.0155677	-2.83905
ENSMUSG00000032012.10	Nectin1	protein_coding	-1.10325	3.0505	-4.10082	0.000747225	0.00212005	-0.842867
ENSMUSG00000026576.13	Atp1b1	protein_coding	-1.10286	10.7461	-6.99327	2.18081e-06	1.70725e-05	4.61256
ENSMUSG00000033557.18	Fam20b	protein_coding	-1.10275	6.47081	-7.16031	1.60837e-06	1.33064e-05	4.87396
ENSMUSG00000047502.15	Mroh7	protein_coding	-1.10273	2.98928	-4.0791	0.00078315	0.00220528	-0.803511
ENSMUSG00000030967.16	Zranb1	protein_coding	-1.10236	5.17354	-8.62932	1.29564e-07	1.77956e-06	7.56066
ENSMUSG00000060860.9	Ube2s	protein_coding	-1.10227	2.34357	-2.7538	0.0135714	0.0251875	-3.45026
ENSMUSG00000020580.11	Rock2	protein_coding	-1.10102	6.7392	-8.87258	8.76586e-08	1.30246e-06	7.86961
ENSMUSG00000029913.15	Prdm5	protein_coding	-1.09954	2.01883	-3.12299	0.00619927	0.0128092	-2.64662
ENSMUSG00000043629.13	1700019D03Rik	protein_coding	-1.09948	3.82296	-5.72185	2.50596e-05	0.000127741	2.40913
ENSMUSG00000031392.19	Irak1	protein_coding	-1.09907	4.21765	-4.84884	0.00015106	0.000560182	0.533501
ENSMUSG00000049252.18	Lrp1b	protein_coding	-1.09764	5.79876	-5.2929	5.99091e-05	0.000261446	1.21228
ENSMUSG00000038264.9	Sema7a	protein_coding	-1.09729	4.15836	-3.35499	0.00376183	0.00833219	-2.71873
ENSMUSG00000035545.14	Leng8	protein_coding	-1.0962	7.73237	-3.88402	0.00119488	0.00313476	-1.87533
ENSMUSG00000063952.17	Brpf3	protein_coding	-1.09611	3.02065	-4.79895	0.000167818	0.000612133	0.678582
ENSMUSG00000048154.18	Kmt2d	protein_coding	-1.09527	7.59573	-10.2064	1.16153e-08	2.74744e-07	9.95153
ENSMUSG00000034252.15	Senp6	protein_coding	-1.09307	4.94446	-7.68024	6.38619e-07	6.33657e-06	5.94622
ENSMUSG00000037608.17	Bclaf1	protein_coding	-1.09231	7.09041	-7.46109	9.3844e-07	8.63561e-06	5.4208
ENSMUSG00000037410.14	Tbc1d2b	protein_coding	-1.09226	4.06271	-7.09226	1.81995e-06	1.47657e-05	5.05917
ENSMUSG00000054752.18	Fsd1l	protein_coding	-1.09218	3.86724	-6.21119	9.54273e-06	5.76687e-05	3.40744
ENSMUSG00000042446.17	Zmym4	protein_coding	-1.09191	5.14012	-8.90994	8.26049e-08	1.24203e-06	8.03281
ENSMUSG00000005667.9	Mthfd2	protein_coding	-1.0913	3.59597	-4.79096	0.000170673	0.000620893	0.491963
ENSMUSG00000054021.7	Sirt5	protein_coding	-1.09107	4.62926	-6.35526	7.22549e-06	4.58838e-05	3.52241
ENSMUSG00000031508.15	Ankrd10	protein_coding	-1.08989	6.13738	-6.22721	9.25083e-06	5.62908e-05	3.10048
ENSMUSG00000069237.9	Fam8a1	protein_coding	-1.08971	4.96141	-6.607	4.47418e-06	3.12253e-05	3.94267
ENSMUSG00000022270.17	Retreg1	protein_coding	-1.08958	5.10452	-5.76326	2.30654e-05	0.000119301	2.26571
ENSMUSG00000062044.17	Lmtk3	protein_coding	-1.08924	2.06023	-2.4721	0.0243096	0.0417406	-3.90057
ENSMUSG00000042492.13	Tbc1d10b	protein_coding	-1.08889	5.55158	-7.70844	6.08042e-07	6.07576e-06	5.93192
ENSMUSG00000034793.16	G6pc3	protein_coding	-1.08873	5.1001	-7.15944	1.61091e-06	1.33212e-05	4.9925
ENSMUSG00000032409.16	Atr	protein_coding	-1.08805	4.18326	-5.59631	3.22647e-05	0.00015715	2.09846
ENSMUSG00000071647.6	Eml3	protein_coding	-1.08788	3.66659	-5.04536	0.000100057	0.000399421	1.0445
ENSMUSG00000026179.15	Pnkd	protein_coding	-1.08732	8.03648	-6.67953	3.90336e-06	2.78595e-05	3.95789
ENSMUSG00000022098.11	Bmp1	protein_coding	-1.08674	4.60993	-4.17028	0.000643118	0.0018785	-1.00087
ENSMUSG00000038930.12	Rccd1	protein_coding	-1.08547	2.39261	-3.05207	0.00721551	0.0145833	-2.8721
ENSMUSG00000051413.18	Plagl2	protein_coding	-1.08469	4.1027	-6.36894	7.03819e-06	4.50026e-05	3.65347
ENSMUSG00000032637.16	Atxn2l	protein_coding	-1.08286	7.03536	-6.14918	1.07657e-05	6.35486e-05	2.91054
ENSMUSG00000034613.13	Ppm1h	protein_coding	-1.08283	6.73521	-7.96843	3.88676e-07	4.24892e-06	6.33331
ENSMUSG00000044365.17	Cxxc4	protein_coding	-1.08261	4.5495	-7.36266	1.11787e-06	9.98437e-06	5.44696
ENSMUSG00000041245.15	Wnk3	protein_coding	-1.08151	4.49734	-6.00084	1.43958e-05	8.07907e-05	2.81915
ENSMUSG00000030513.15	Pcsk6	protein_coding	-1.08135	3.64089	-4.30587	0.000480199	0.00147064	-0.543948
ENSMUSG00000025757.14	Hspa4l	protein_coding	-1.08118	7.26048	-7.17353	1.57034e-06	1.30654e-05	4.88933
ENSMUSG00000025326.13	Ube3a	protein_coding	-1.07999	7.60137	-6.84425	2.87061e-06	2.15351e-05	4.26842
ENSMUSG00000026349.15	Ccnt2	protein_coding	-1.07982	6.51385	-6.19172	9.91035e-06	5.95233e-05	3.00831
ENSMUSG00000010803.14	Gabra1	protein_coding	-1.07922	8.28791	-5.17829	7.59026e-05	0.000317408	0.920899
ENSMUSG00000034673.15	Pbx2	protein_coding	-1.07695	3.54716	-5.14106	8.19937e-05	0.000337749	1.26903
ENSMUSG00000028556.16	Dock7	protein_coding	-1.07645	4.95112	-7.10619	1.77436e-06	1.44395e-05	4.91764
ENSMUSG00000037857.17	Nufip2	protein_coding	-1.07571	3.05836	-5.35364	5.28812e-05	0.000235798	1.80436
ENSMUSG00000003410.9	Elavl3	protein_coding	-1.07564	7.23775	-8.58632	1.38933e-07	1.86892e-06	7.39087
ENSMUSG00000040003.19	Magi2	protein_coding	-1.07553	5.72688	-6.48834	5.60225e-06	3.75372e-05	3.6434
ENSMUSG00000037519.18	Ppfia1	protein_coding	-1.07543	4.44304	-5.84564	1.95711e-05	0.00010432	2.53735
ENSMUSG00000042744.17	Hectd4	protein_coding	-1.07437	8.42359	-8.62066	1.31396e-07	1.80192e-06	7.45806
ENSMUSG00000027950.8	Chrnb2	protein_coding	-1.0741	7.11796	-8.82275	9.49075e-08	1.38678e-06	7.78423
ENSMUSG00000041930.8	Fam222a	protein_coding	-1.07347	2.55911	-3.18241	0.0054569	0.0114943	-2.629
ENSMUSG00000021676.11	Iqgap2	protein_coding	-1.07339	3.7688	-4.33255	0.000453439	0.00140061	-0.478195
ENSMUSG00000055013.17	Agap1	protein_coding	-1.07338	6.74661	-9.47012	3.45827e-08	6.34148e-07	8.82927
ENSMUSG00000030352.16	Tspan9	protein_coding	-1.07283	6.33626	-5.27986	6.15391e-05	0.000266972	1.13508
ENSMUSG00000024085.14	Man2a1	protein_coding	-1.07265	3.61117	-4.98908	0.000112541	0.000440808	0.961748
ENSMUSG00000030209.15	Grin2b	protein_coding	-1.07229	8.74255	-7.83996	4.84332e-07	5.08939e-06	6.11959
ENSMUSG00000055320.19	Tead1	protein_coding	-1.07154	2.30745	-3.70752	0.00175236	0.00434504	-1.45089
ENSMUSG00000019699.17	Akt3	protein_coding	-1.07111	6.40122	-7.89542	4.40325e-07	4.68564e-06	6.21264
ENSMUSG00000045962.17	Wnk1	protein_coding	-1.07053	7.98132	-8.50428	1.58829e-07	2.06529e-06	7.25608
ENSMUSG00000041836.11	Ptpre	protein_coding	-1.06919	5.76635	-6.34496	7.36987e-06	4.66326e-05	3.3589
ENSMUSG00000047747.11	Rnf150	protein_coding	-1.06899	5.61358	-8.90661	8.30421e-08	1.24754e-06	7.97459
ENSMUSG00000030089.16	Slc41a3	protein_coding	-1.06887	2.64776	-3.75472	0.00158176	0.00398469	-1.51108
ENSMUSG00000028876.8	Epha10	protein_coding	-1.0686	5.14915	-6.29671	8.0875e-06	5.02532e-05	3.34107
ENSMUSG00000034462.10	Pkd2	protein_coding	-1.06833	4.1469	-4.98755	0.000112902	0.000441807	0.846331
ENSMUSG00000068739.14	Sars	protein_coding	-1.06682	7.90532	-7.29244	1.26751e-06	1.10465e-05	5.11463
ENSMUSG00000032624.17	Eml4	protein_coding	-1.06681	4.31902	-5.62921	3.01912e-05	0.000148611	2.15611
ENSMUSG00000000568.16	Hnrnpd	protein_coding	-1.06385	5.90241	-7.34773	1.14807e-06	1.01818e-05	5.2415
ENSMUSG00000074406.6	Zfp628	protein_coding	-1.06266	1.92914	-3.25487	0.00466907	0.010072	-2.32267
ENSMUSG00000027748.12	Trpc4	protein_coding	-1.06172	3.3368	-4.96267	0.000118937	0.000461247	0.951902
ENSMUSG00000110105.2	Gm45844	protein_coding	-1.06161	3.28609	-4.25808	0.000532219	0.00159993	-0.512891
ENSMUSG00000031824.16	6430548M08Rik	protein_coding	-1.06082	8.10977	-6.85127	2.83347e-06	2.132e-05	4.2861
ENSMUSG00000069135.12	Cep43	protein_coding	-1.06081	4.34566	-6.18691	1.00034e-05	5.99387e-05	3.24781
ENSMUSG00000021027.19	Ralgapa1	protein_coding	-1.06063	6.47386	-9.67929	2.52141e-08	4.93691e-07	9.16145
ENSMUSG00000031389.18	Arhgap4	protein_coding	-1.06059	1.99815	-2.99898	0.00808109	0.016091	-2.85601
ENSMUSG00000028826.15	Maco1	protein_coding	-1.06025	4.90502	-7.57763	7.64133e-07	7.29671e-06	5.78227
ENSMUSG00000038267.16	Slc22a23	protein_coding	-1.06017	6.08229	-7.80718	5.12477e-07	5.30915e-06	6.06868
ENSMUSG00000041986.18	Elmod1	protein_coding	-1.05967	6.66667	-8.72529	1.10961e-07	1.57817e-06	7.62782
ENSMUSG00000032253.14	Phip	protein_coding	-1.05883	6.23513	-7.40663	1.03368e-06	9.3317e-06	5.34496
ENSMUSG00000020288.14	Ahsa2	protein_coding	-1.05822	5.4365	-9.32626	4.30989e-08	7.54959e-07	8.66498
ENSMUSG00000055239.11	Kcmf1	protein_coding	-1.05774	4.12425	-5.87805	1.83503e-05	9.87688e-05	2.66298
ENSMUSG00000026000.17	Lancl1	protein_coding	-1.0573	8.26514	-6.83548	2.91767e-06	2.18323e-05	4.26078
ENSMUSG00000004113.20	Cacna1b	protein_coding	-1.05687	6.345	-6.90786	2.55189e-06	1.95349e-05	4.40655
ENSMUSG00000030980.19	Knop1	protein_coding	-1.05681	5.32851	-8.61296	1.33049e-07	1.8119e-06	7.5237
ENSMUSG00000053693.17	Mast1	protein_coding	-1.05604	5.98564	-8.21015	2.58411e-07	3.05824e-06	6.7831
ENSMUSG00000040459.12	Arglu1	protein_coding	-1.05595	6.27993	-5.9901	1.47034e-05	8.23071e-05	2.61144
ENSMUSG00000021614.17	Vcan	protein_coding	-1.05546	3.4911	-4.81101	0.000163602	0.000598256	0.596334
ENSMUSG00000020519.6	Sap30l	protein_coding	-1.05537	1.54581	-3.20174	0.00523477	0.0110887	-2.35344
ENSMUSG00000014776.8	Nol3	protein_coding	-1.05507	5.14385	-6.39779	6.65938e-06	4.30332e-05	3.52672
ENSMUSG00000075376.11	Rc3h2	protein_coding	-1.05476	6.09147	-9.10901	6.03685e-08	9.74188e-07	8.27794
ENSMUSG00000041769.14	Ppp2r2d	protein_coding	-1.05401	5.03621	-8.67875	1.19605e-07	1.67048e-06	7.66683
ENSMUSG00000060600.16	Eno3	protein_coding	-1.05397	2.05799	-2.74512	0.0138203	0.0255767	-3.44314
ENSMUSG00000036902.12	Neto2	protein_coding	-1.05381	6.27358	-6.44244	6.11444e-06	4.00702e-05	3.50749
ENSMUSG00000023883.14	Phf10	protein_coding	-1.05347	4.01727	-5.31749	5.6955e-05	0.000250914	1.53324
ENSMUSG00000030199.17	Etv6	protein_coding	-1.05303	4.27531	-4.85907	0.000147843	0.000551267	0.500629
ENSMUSG00000058704.10	Memo1	protein_coding	-1.05302	4.28161	-6.18181	1.01032e-05	6.03523e-05	3.24638
ENSMUSG00000004626.15	Stxbp2	protein_coding	-1.05119	5.80058	-3.41676	0.00329146	0.00741242	-2.81418
ENSMUSG00000029199.12	Lias	protein_coding	-1.05096	5.8476	-8.50064	1.59779e-07	2.07337e-06	7.28461
ENSMUSG00000033768.18	Nrxn2	protein_coding	-1.05095	6.17577	-7.12965	1.70031e-06	1.39298e-05	4.8337
ENSMUSG00000022523.11	Fgf12	protein_coding	-1.05055	6.06048	-5.19948	7.2646e-05	0.000306187	0.979774
ENSMUSG00000030729.18	Pgm2l1	protein_coding	-1.05033	6.58398	-7.25391	1.35832e-06	1.16478e-05	5.04506
ENSMUSG00000025964.16	Adam23	protein_coding	-1.05009	7.08888	-7.84422	4.80795e-07	5.05523e-06	6.11038
ENSMUSG00000048602.10	Morc2b	protein_coding	-1.04956	1.41425	-2.8808	0.0103862	0.0200533	-2.99669
ENSMUSG00000052727.7	Map1b	protein_coding	-1.04951	10.4027	-7.5112	8.58902e-07	8.03801e-06	5.56216
ENSMUSG00000032740.18	Ccdc88a	protein_coding	-1.04902	5.78469	-6.21158	9.53558e-06	5.76651e-05	3.09425
ENSMUSG00000031196.14	F8	protein_coding	-1.04831	1.05834	-2.53148	0.0215285	0.0375917	-3.49885
ENSMUSG00000026034.18	Clk1	protein_coding	-1.04717	6.98188	-4.65473	0.000227764	0.000791181	-0.204613
ENSMUSG00000004508.7	Gab2	protein_coding	-1.04689	5.12729	-5.50578	3.87622e-05	0.000182619	1.72359
ENSMUSG00000033316.15	Galnt9	protein_coding	-1.04657	4.98753	-4.35041	0.000436369	0.00135669	-0.674168
ENSMUSG00000026544.7	Dusp23	protein_coding	-1.04551	1.86322	-2.90811	0.00980273	0.019081	-3.115
ENSMUSG00000052926.17	Rnaseh2a	protein_coding	-1.0454	4.76451	-6.03937	1.33455e-05	7.57241e-05	2.85338
ENSMUSG00000029334.15	Prkg2	protein_coding	-1.045	2.68878	-3.13699	0.00601593	0.0124721	-2.77374
ENSMUSG00000038486.10	Sv2a	protein_coding	-1.04347	9.04898	-7.26425	1.3333e-06	1.14556e-05	5.08017
ENSMUSG00000022701.19	Ccdc191	protein_coding	-1.04307	3.33409	-5.27184	6.25641e-05	0.000270487	1.58114
ENSMUSG00000031728.11	Zfp821	protein_coding	-1.04292	4.13429	-6.09426	1.19843e-05	6.93097e-05	3.11056
ENSMUSG00000038893.13	Fam117a	protein_coding	-1.0425	1.77831	-3.04207	0.00737141	0.014849	-2.74118
ENSMUSG00000040423.12	Rc3h1	protein_coding	-1.04246	5.14199	-6.17025	1.03329e-05	6.15156e-05	3.08867
ENSMUSG00000003452.16	Bicd1	protein_coding	-1.04176	5.99058	-7.69822	6.18936e-07	6.16208e-06	5.88357
ENSMUSG00000041459.16	Tardbp	protein_coding	-1.04153	6.63979	-7.75962	5.56378e-07	5.64775e-06	5.96582
ENSMUSG00000040054.18	Baz2a	protein_coding	-1.04145	5.06809	-7.12554	1.71307e-06	1.40147e-05	4.92846
ENSMUSG00000067851.12	Arfgef1	protein_coding	-1.04132	5.77511	-8.0208	3.55553e-07	3.95553e-06	6.46564
ENSMUSG00000044349.17	Snhg11	protein_coding	-1.04087	10.4201	-4.79144	0.000170502	0.000620654	0.138626
ENSMUSG00000058230.14	Arhgap35	protein_coding	-1.03978	6.85488	-5.82457	2.04091e-05	0.000107873	2.25524
ENSMUSG00000035529.11	Prdm4	protein_coding	-1.03937	4.30484	-6.47708	5.72365e-06	3.814e-05	3.84358
ENSMUSG00000024002.19	Brd4	protein_coding	-1.03892	6.17977	-8.44536	1.74944e-07	2.24341e-06	7.17347
ENSMUSG00000033615.10	Cplx1	protein_coding	-1.03879	9.52495	-5.84294	1.96762e-05	0.000104595	2.32465
ENSMUSG00000035112.18	Wnk4	protein_coding	-1.03518	2.77861	-3.64351	0.0020135	0.00487858	-1.72155
ENSMUSG00000046574.9	Prr12	protein_coding	-1.03445	4.40161	-7.00222	2.1453e-06	1.68545e-05	4.79247
ENSMUSG00000031939.17	Taf1d	protein_coding	-1.03385	4.07282	-4.20641	0.000594896	0.00175982	-0.834002
ENSMUSG00000022217.15	Emc9	protein_coding	-1.03344	5.02208	-6.072	1.25181e-05	7.19018e-05	2.89277
ENSMUSG00000095567.9	Noc2l	protein_coding	-1.03329	5.10031	-7.60455	7.28898e-07	7.01127e-06	5.80295
ENSMUSG00000021140.10	Pcnx	protein_coding	-1.03325	7.23065	-8.94018	7.87383e-08	1.1989e-06	7.97679
ENSMUSG00000072825.13	Cep170b	protein_coding	-1.03307	7.4149	-6.58419	4.67111e-06	3.2369e-05	3.76718
ENSMUSG00000027677.18	Ttc14	protein_coding	-1.03226	6.48695	-5.60325	3.18155e-05	0.000155651	1.81335
ENSMUSG00000038485.7	Socs7	protein_coding	-1.03174	6.17527	-8.82829	9.40706e-08	1.37921e-06	7.8137
ENSMUSG00000029550.12	Sppl3	protein_coding	-1.03007	5.36468	-6.41881	6.39685e-06	4.16114e-05	3.53419
ENSMUSG00000028284.14	Map3k7	protein_coding	-1.02911	4.81123	-6.16661	1.04064e-05	6.1828e-05	3.11244
ENSMUSG00000002068.17	Ccne1	protein_coding	-1.02891	4.25523	-6.09829	1.18902e-05	6.88562e-05	3.05544
ENSMUSG00000080316.12	Spaca6	protein_coding	-1.02865	3.95505	-3.28795	0.00434766	0.0094609	-2.75128
ENSMUSG00000031285.15	Dcx	protein_coding	-1.02853	4.45977	-4.7029	0.000205632	0.000724005	0.15604
ENSMUSG00000028886.16	Eya3	protein_coding	-1.02823	4.15475	-6.57473	4.75542e-06	3.28118e-05	4.03519
ENSMUSG00000061414.9	Cracr2a	protein_coding	-1.02707	1.49652	-3.39233	0.00347012	0.00776119	-2.02037
ENSMUSG00000026490.19	Cdc42bpa	protein_coding	-1.02646	7.08332	-8.37803	1.95473e-07	2.45693e-06	7.03869
ENSMUSG00000022433.22	Csnk1e	protein_coding	-1.02609	5.42477	-9.22671	5.02608e-08	8.45936e-07	8.51273
ENSMUSG00000027288.17	Zfp106	protein_coding	-1.02556	8.29004	-9.98383	1.60545e-08	3.54526e-07	9.62414
ENSMUSG00000066392.13	Nrxn3	protein_coding	-1.02551	8.41496	-8.56914	1.42873e-07	1.9087e-06	7.37246
ENSMUSG00000006395.18	Hyi	protein_coding	-1.02544	3.12217	-3.97797	0.000974766	0.00264389	-1.08318
ENSMUSG00000035173.15	Ccdc186	protein_coding	-1.02531	4.98705	-6.16854	1.03674e-05	6.16586e-05	3.08737
ENSMUSG00000072889.10	Nfxl1	protein_coding	-1.02525	2.35985	-3.24308	0.00478917	0.010277	-2.41873
ENSMUSG00000021428.10	Riok1	protein_coding	-1.02491	4.5677	-5.64741	2.91037e-05	0.000144144	2.11617
ENSMUSG00000025616.15	Usp16	protein_coding	-1.02469	5.22566	-6.04959	1.30804e-05	7.45238e-05	2.82553
ENSMUSG00000044433.17	Camsap3	protein_coding	-1.02464	3.9229	-4.66989	0.000220547	0.000768688	0.275752
ENSMUSG00000030878.12	Cdr2	protein_coding	-1.02447	2.65451	-3.2919	0.0043108	0.00939231	-2.47513
ENSMUSG00000033760.18	Rbm4b	protein_coding	-1.02426	5.87319	-5.63521	2.98284e-05	0.000147113	1.91648
ENSMUSG00000028497.13	Hacd4	protein_coding	-1.02396	1.91805	-3.31795	0.00407516	0.00894748	-2.17896
ENSMUSG00000021747.13	Cfap20dc	protein_coding	-1.02321	3.38568	-4.57368	0.000270629	0.000913781	0.128819
ENSMUSG00000001473.8	Tubb6	protein_coding	-1.0232	1.95743	-3.06364	0.00703923	0.0142876	-2.7373
ENSMUSG00000031910.15	Has3	protein_coding	-1.02234	1.67094	-2.7702	0.0131124	0.0244847	-3.23086
ENSMUSG00000036432.9	Siah2	protein_coding	-1.0223	2.66463	-4.47199	0.000336256	0.00109387	0.0196972
ENSMUSG00000002379.8	Ndufa11	protein_coding	-1.02152	7.06254	-5.53137	3.67993e-05	0.000175454	1.64949
ENSMUSG00000030678.8	Maz	protein_coding	-1.0213	5.16661	-6.43468	6.2057e-06	4.05626e-05	3.60474
ENSMUSG00000053141.17	Ptprt	protein_coding	-1.02115	5.43768	-5.44042	4.42807e-05	0.000203897	1.53586
ENSMUSG00000069114.9	Zbtb10	protein_coding	-1.02094	2.59716	-3.54284	0.00250486	0.0058917	-1.91441
ENSMUSG00000028557.11	Rnf11	protein_coding	-1.02076	5.99901	-5.26203	6.38429e-05	0.000275138	1.11961
ENSMUSG00000056394.21	Lig1	protein_coding	-1.02061	3.40375	-4.90865	0.000133205	0.000506034	0.825994
ENSMUSG00000041119.13	Pde9a	protein_coding	-1.02025	4.36474	-6.58156	4.69434e-06	3.24788e-05	4.00867
ENSMUSG00000022311.16	Csmd3	protein_coding	-1.02017	5.38572	-5.24011	6.67947e-05	0.000285901	1.1465
ENSMUSG00000024914.17	Drap1	protein_coding	-1.01968	3.22599	-5.18189	7.53389e-05	0.000315282	1.44963
ENSMUSG00000026885.14	Ttll11	protein_coding	-1.01919	4.03703	-5.73811	2.42561e-05	0.000124148	2.38339
ENSMUSG00000024182.19	Axin1	protein_coding	-1.01846	3.26463	-4.54985	0.000284734	0.000952644	0.0814603
ENSMUSG00000037784.15	Dzip1l	protein_coding	-1.01802	4.95884	-5.7897	2.18788e-05	0.000114562	2.35807
ENSMUSG00000044496.7	2510039O18Rik	protein_coding	-1.01739	3.05366	-4.49104	0.000322834	0.00105743	-0.0113731
ENSMUSG00000042595.8	Fam199x	protein_coding	-1.01698	3.92929	-5.08229	9.26477e-05	0.000374546	1.05917
ENSMUSG00000030589.17	Rasgrp4	protein_coding	-1.01492	3.87151	-4.67766	0.000216938	0.000758058	0.211301
ENSMUSG00000027834.16	Serpini1	protein_coding	-1.01434	7.75206	-4.9864	0.000113173	0.000442496	0.506503
ENSMUSG00000005672.13	Kit	protein_coding	-1.0135	6.3676	-4.83622	0.000155132	0.000572339	0.201611
ENSMUSG00000022269.14	Marchf11	protein_coding	-1.0134	2.46585	-2.72796	0.0143259	0.0264043	-3.46471
ENSMUSG00000003345.17	Csnk1g2	protein_coding	-1.01287	5.13248	-8.05618	3.34856e-07	3.77291e-06	6.60353
ENSMUSG00000033257.15	Ttll4	protein_coding	-1.01283	3.94417	-4.9377	0.000125329	0.000482319	0.78446
ENSMUSG00000037134.18	Prmt9	protein_coding	-1.01171	4.18539	-6.22618	9.26931e-06	5.63449e-05	3.3736
ENSMUSG00000038121.7	Fam210a	protein_coding	-1.01118	5.48798	-8.31096	2.18438e-07	2.67313e-06	6.99509
ENSMUSG00000026918.17	Brd3	protein_coding	-1.01075	6.16148	-9.7902	2.13666e-08	4.38836e-07	9.34283
ENSMUSG00000003354.7	Ccdc65	protein_coding	-1.01067	2.70447	-3.88141	0.00120166	0.00314835	-1.2677
ENSMUSG00000040274.12	Cdk6	protein_coding	-1.01012	2.02062	-2.61235	0.0182224	0.0325345	-3.66502
ENSMUSG00000030554.17	Synm	protein_coding	-1.0099	4.70032	-5.51044	3.83972e-05	0.000181306	1.80552
ENSMUSG00000020128.16	Vps54	protein_coding	-1.00988	3.69471	-4.329	0.000456906	0.0014091	-0.460936
ENSMUSG00000020311.18	Erlec1	protein_coding	-1.00986	4.04451	-6.15359	1.06737e-05	6.3118e-05	3.2273
ENSMUSG00000020032.15	Nuak1	protein_coding	-1.00985	4.47937	-4.32534	0.000460518	0.0014185	-0.692105
ENSMUSG00000039208.16	Metrnl	protein_coding	-1.00955	1.04284	-2.6265	0.017696	0.0316909	-3.39723
ENSMUSG00000022386.13	Trmu	protein_coding	-1.0094	4.16822	-5.20894	7.12382e-05	0.000300829	1.28141
ENSMUSG00000038780.15	Smurf1	protein_coding	-1.0094	4.98088	-5.2392	6.69207e-05	0.000286232	1.19607
ENSMUSG00000020091.17	Eif4ebp2	protein_coding	-1.00915	4.94348	-6.95229	2.35129e-06	1.8237e-05	4.61442
ENSMUSG00000006058.11	Snf8	protein_coding	-1.00869	4.21032	-4.33851	0.00044767	0.00138498	-0.557728
ENSMUSG00000034566.11	Atp5pd	protein_coding	-1.00792	8.01499	-5.75025	2.36738e-05	0.00012184	2.10703
ENSMUSG00000021460.18	Auh	protein_coding	-1.00727	6.485	-7.78337	5.33981e-07	5.4996e-06	6.01124
ENSMUSG00000029238.12	Clock	protein_coding	-1.00692	6.22989	-7.6013	7.33056e-07	7.04357e-06	5.69406
ENSMUSG00000027692.17	Tnik	protein_coding	-1.00656	7.58562	-7.03423	2.02319e-06	1.61178e-05	4.62881
ENSMUSG00000062300.15	Nectin2	protein_coding	-1.0062	2.6169	-3.54912	0.002471	0.00581906	-1.91658
ENSMUSG00000024228.13	Nudt12	protein_coding	-1.00557	3.10398	-4.59886	0.000256499	0.000872929	0.218072
ENSMUSG00000021700.11	Rab3c	protein_coding	-1.00483	8.3046	-6.99548	2.17197e-06	1.70412e-05	4.56566
ENSMUSG00000030002.16	Dusp11	protein_coding	-1.00444	5.67621	-5.16081	7.87025e-05	0.000327175	0.949553
ENSMUSG00000027010.17	Slc25a12	protein_coding	-1.00423	8.46009	-6.39401	6.70785e-06	4.3283e-05	3.40741
ENSMUSG00000024726.11	Carnmt1	protein_coding	-1.00398	2.92431	-4.70564	0.000204438	0.000720089	0.499055
ENSMUSG00000041624.11	Gucy1a2	protein_coding	-1.00391	2.94531	-3.77279	0.00152095	0.00385089	-1.48825
ENSMUSG00000038256.16	Bcl9	protein_coding	-1.00273	5.30786	-7.532	8.27965e-07	7.80652e-06	5.64562
ENSMUSG00000029647.16	Pan3	protein_coding	-1.00253	5.2352	-5.34988	5.32914e-05	0.000237507	1.38134
ENSMUSG00000013663.9	Pten	protein_coding	-1.00215	5.86185	-6.97904	2.2385e-06	1.74776e-05	4.56523
ENSMUSG00000053877.14	Srcap	protein_coding	-1.00017	6.62062	-5.89467	1.77552e-05	9.61533e-05	2.40473
ENSMUSG00000027624.21	Epb41l1	protein_coding	-1.00008	8.71609	-8.16665	2.77955e-07	3.23309e-06	6.6909
ENSMUSG00000024143.16	Rhoq	protein_coding	-1.00001	4.24347	-5.59168	3.25684e-05	0.000158454	2.05521
ENSMUSG00000052949.15	Rnf157	protein_coding	-0.998965	7.08871	-7.80905	5.10818e-07	5.29508e-06	6.04758
ENSMUSG00000028710.19	Atpaf1	protein_coding	-0.998415	6.21283	-6.34311	7.39621e-06	4.67657e-05	3.3197
ENSMUSG00000074102.5	Rbm15b	protein_coding	-0.998385	5.14017	-7.90416	4.33784e-07	4.63562e-06	6.31193
ENSMUSG00000078899.10	Gm4631	protein_coding	-0.998307	6.24605	-9.04315	6.69331e-08	1.05619e-06	8.15982
ENSMUSG00000040407.19	Akap9	protein_coding	-0.997844	7.02501	-8.53697	1.50567e-07	1.98898e-06	7.30907
ENSMUSG00000074802.12	Gas2l3	protein_coding	-0.997825	1.34317	-2.54591	0.0208994	0.036613	-3.58493
ENSMUSG00000022533.15	Atp13a3	protein_coding	-0.997605	4.45771	-5.57626	3.35997e-05	0.000162529	1.97595
ENSMUSG00000021279.6	Cdc42bpb	protein_coding	-0.997565	6.03722	-6.5687	4.80994e-06	3.30838e-05	3.77642
ENSMUSG00000038848.15	Ythdf1	protein_coding	-0.99691	4.87736	-6.00917	1.41616e-05	7.97047e-05	2.78416
ENSMUSG00000028034.16	Fubp1	protein_coding	-0.996886	6.46749	-7.19433	1.51236e-06	1.2709e-05	4.94173
ENSMUSG00000021448.9	Shc3	protein_coding	-0.996688	3.22451	-5.14117	8.1974e-05	0.000337748	1.35228
ENSMUSG00000019179.11	Mdh2	protein_coding	-0.996525	9.24666	-6.84477	2.86783e-06	2.15234e-05	4.29682
ENSMUSG00000074001.4	Klhl40	protein_coding	-0.996116	2.99433	-3.31655	0.00408747	0.00896781	-2.49683
ENSMUSG00000071337.12	Tia1	protein_coding	-0.995557	6.4484	-5.40956	4.71612e-05	0.000214859	1.41424
ENSMUSG00000047146.18	Tet1	protein_coding	-0.995187	4.51933	-6.75411	3.39475e-06	2.47098e-05	4.31475
ENSMUSG00000026260.13	Ndufa10	protein_coding	-0.994173	7.94381	-6.41062	6.49791e-06	4.21754e-05	3.43271
ENSMUSG00000005986.17	Ankrd13d	protein_coding	-0.992585	5.69927	-7.26728	1.32608e-06	1.14072e-05	5.11651
ENSMUSG00000036186.6	Dipk1b	protein_coding	-0.992282	5.74529	-5.72034	2.51359e-05	0.000127945	2.12633
ENSMUSG00000019802.14	Sec63	protein_coding	-0.991587	4.81916	-6.21347	9.5006e-06	5.7496e-05	3.19375
ENSMUSG00000001802.17	Lrp3	protein_coding	-0.99119	5.08642	-7.73607	5.79556e-07	5.85269e-06	6.03029
ENSMUSG00000020362.14	Cnot6	protein_coding	-0.990719	4.82674	-7.32046	1.20543e-06	1.05893e-05	5.3118
ENSMUSG00000028051.11	Hcn3	protein_coding	-0.990708	3.08931	-3.04693	0.00729519	0.0147156	-2.99409
ENSMUSG00000020866.18	Cacna1g	protein_coding	-0.990585	4.63038	-4.31457	0.000471307	0.00144643	-0.7565
ENSMUSG00000030310.12	Slc6a1	protein_coding	-0.988586	9.5986	-5.97815	1.50536e-05	8.38418e-05	2.6007
ENSMUSG00000023353.15	Agap3	protein_coding	-0.988372	6.3405	-8.12796	2.96635e-07	3.41208e-06	6.62526
ENSMUSG00000038013.15	Wipf2	protein_coding	-0.987755	5.72928	-8.26904	2.34214e-07	2.81732e-06	6.89969
ENSMUSG00000026915.17	Strbp	protein_coding	-0.987619	8.05258	-7.67627	6.43052e-07	6.36979e-06	5.81565
ENSMUSG00000022973.19	Synj1	protein_coding	-0.987257	8.06199	-6.68005	3.89952e-06	2.78433e-05	3.95847
ENSMUSG00000012609.20	Ttll5	protein_coding	-0.987127	5.53726	-8.04893	3.38993e-07	3.80251e-06	6.53725
ENSMUSG00000038291.17	Snx25	protein_coding	-0.986974	4.4649	-5.72068	2.51184e-05	0.000127893	2.28264
ENSMUSG00000051062.7	Fbll1	protein_coding	-0.985676	2.72481	-3.47211	0.00291975	0.00671345	-2.10459
ENSMUSG00000024052.18	Lpin2	protein_coding	-0.985626	6.0229	-6.6546	4.0905e-06	2.89955e-05	3.9347
ENSMUSG00000041642.19	Kif21b	protein_coding	-0.985354	5.56786	-7.33008	1.18488e-06	1.04425e-05	5.25475
ENSMUSG00000030805.15	Stx4a	protein_coding	-0.984966	4.24533	-5.91438	1.70754e-05	9.31585e-05	2.7076
ENSMUSG00000025938.17	Slco5a1	protein_coding	-0.984923	2.90506	-3.50055	0.0027453	0.00637723	-2.02814
ENSMUSG00000002661.15	Alkbh7	protein_coding	-0.984798	4.73711	-5.4164	4.6506e-05	0.000212423	1.58269
ENSMUSG00000063663.12	Brwd3	protein_coding	-0.98479	2.46236	-3.68057	0.00185793	0.00455867	-1.57871
ENSMUSG00000028416.14	Bag1	protein_coding	-0.984775	5.55606	-5.25174	6.5212e-05	0.000280216	1.18048
ENSMUSG00000071424.11	Grid2	protein_coding	-0.984619	4.35715	-4.27925	0.000508509	0.00154499	-0.783671
ENSMUSG00000026620.12	Mark1	protein_coding	-0.983357	5.59411	-7.69354	6.24004e-07	6.20553e-06	5.90341
ENSMUSG00000020349.5	Ppp2ca	protein_coding	-0.982785	7.18753	-6.82158	2.99399e-06	2.2337e-05	4.22446
ENSMUSG00000062198.6	2700097O09Rik	protein_coding	-0.982697	3.92512	-4.51224	0.000308534	0.00101893	-0.119539
ENSMUSG00000025269.17	Apex2	protein_coding	-0.982614	3.29179	-3.9771	0.000976593	0.00264803	-1.14798
ENSMUSG00000066687.6	Zbtb16	protein_coding	-0.981803	4.18011	-4.2527	0.000538424	0.00161582	-0.76575
ENSMUSG00000041164.16	Zmiz2	protein_coding	-0.981618	7.10069	-7.80394	5.15347e-07	5.33261e-06	6.03828
ENSMUSG00000040010.11	Slc7a5	protein_coding	-0.981595	4.03035	-4.52532	0.000300036	0.000994588	-0.160882
ENSMUSG00000048280.19	Zfp738	protein_coding	-0.981571	4.2796	-5.28843	6.04634e-05	0.000263278	1.41327
ENSMUSG00000027716.14	Trpc3	protein_coding	-0.980412	4.37166	-4.79887	0.000167849	0.000612133	0.354595
ENSMUSG00000026469.15	Xpr1	protein_coding	-0.980076	6.27794	-8.44278	1.75686e-07	2.24996e-06	7.16107
ENSMUSG00000037541.23	Shank2	protein_coding	-0.979399	6.36713	-5.74613	2.387e-05	0.000122635	2.10942
ENSMUSG00000035011.16	Zbtb7a	protein_coding	-0.979094	6.2494	-5.47318	4.14201e-05	0.000192944	1.54585
ENSMUSG00000066800.12	Rnasel	protein_coding	-0.978895	2.20485	-3.39585	0.00344377	0.00771106	-2.16033
ENSMUSG00000051344.14	Plekhm3	protein_coding	-0.977656	5.93405	-6.51263	5.34937e-06	3.6159e-05	3.66547
ENSMUSG00000023206.17	Il15ra	protein_coding	-0.976921	2.12412	-3.10658	0.00642115	0.013205	-2.68428
ENSMUSG00000020807.16	4933427D14Rik	protein_coding	-0.976785	3.82685	-2.92459	0.009466	0.0184974	-3.47855
ENSMUSG00000042680.9	Garem1	protein_coding	-0.976763	4.90486	-6.96517	2.29628e-06	1.78339e-05	4.64583
ENSMUSG00000029651.17	Mtus2	protein_coding	-0.97666	6.43139	-6.3135	7.82987e-06	4.89979e-05	3.2462
ENSMUSG00000027652.16	Ralgapb	protein_coding	-0.976111	6.39667	-7.85358	4.73114e-07	4.98637e-06	6.13788
ENSMUSG00000039384.9	Dusp10	protein_coding	-0.975704	3.59543	-5.31601	5.71282e-05	0.00025149	1.59917
ENSMUSG00000021327.20	Zkscan3	protein_coding	-0.97538	5.86018	-4.97486	0.00011594	0.000451413	0.538546
ENSMUSG00000000308.15	Ckmt1	protein_coding	-0.974753	8.14986	-6.72931	3.55579e-06	2.56698e-05	4.05465
ENSMUSG00000058297.17	Spock2	protein_coding	-0.974588	8.35546	-5.83052	2.01689e-05	0.000106828	2.27558
ENSMUSG00000013076.18	Amotl1	protein_coding	-0.974144	5.30397	-4.92764	0.000128	0.000490566	0.473087
ENSMUSG00000048490.15	Nrip1	protein_coding	-0.974094	5.1051	-6.19595	9.82927e-06	5.91287e-05	3.12599
ENSMUSG00000019852.8	Arfgef3	protein_coding	-0.973388	6.46623	-5.6854	2.69619e-05	0.00013544	1.97642
ENSMUSG00000034218.17	Atm	protein_coding	-0.972813	3.22192	-3.79698	0.00144317	0.003682	-1.49744
ENSMUSG00000011960.13	Ccnt1	protein_coding	-0.972793	5.75849	-7.36017	1.12285e-06	1.00187e-05	5.2806
ENSMUSG00000031154.16	Otud5	protein_coding	-0.972744	5.20539	-7.18217	1.54598e-06	1.29054e-05	5.01571
ENSMUSG00000032688.10	Malt1	protein_coding	-0.972017	2.88886	-3.32024	0.00405502	0.0089077	-2.39588
ENSMUSG00000010554.15	Mettl16	protein_coding	-0.971907	5.29611	-6.77402	3.27099e-06	2.39973e-05	4.22764
ENSMUSG00000102312.2	Pcdha3	protein_coding	-0.971607	2.83731	-2.43379	0.0262808	0.0447243	-4.22401
ENSMUSG00000035671.7	Zswim4	protein_coding	-0.970669	4.47247	-5.53041	3.68713e-05	0.000175702	1.89899
ENSMUSG00000022550.19	Adck5	protein_coding	-0.970544	4.12243	-4.53458	0.000294163	0.000978064	-0.126721
ENSMUSG00000054874.13	Pcnx3	protein_coding	-0.970245	5.96425	-8.38996	1.91658e-07	2.4176e-06	7.09678
ENSMUSG00000009470.18	Tnpo1	protein_coding	-0.969034	5.00576	-7.13287	1.69042e-06	1.38746e-05	4.94742
ENSMUSG00000035954.11	Dock4	protein_coding	-0.967813	6.66517	-7.31777	1.21126e-06	1.06299e-05	5.16334
ENSMUSG00000063317.8	Usp31	protein_coding	-0.967623	6.12107	-6.3711	7.00902e-06	4.48323e-05	3.37339
ENSMUSG00000036989.17	Trim3	protein_coding	-0.967324	6.28638	-7.64017	6.84854e-07	6.67136e-06	5.76171
ENSMUSG00000029777.11	Gars	protein_coding	-0.966721	7.66144	-6.44578	6.0756e-06	3.98987e-05	3.49863
ENSMUSG00000028469.16	Npr2	protein_coding	-0.966705	4.42198	-4.44794	0.000354019	0.00113991	-0.385224
ENSMUSG00000037355.15	Uvssa	protein_coding	-0.96656	3.99485	-3.51489	0.00266133	0.00620782	-2.29356
ENSMUSG00000094483.3	Purb	protein_coding	-0.965983	8.07693	-5.93849	1.62799e-05	8.95674e-05	2.49253
ENSMUSG00000034226.8	Rhov	protein_coding	-0.965837	3.67996	-3.97313	0.00098503	0.00266639	-1.26249
ENSMUSG00000031627.10	Irf2	protein_coding	-0.965112	3.57413	-3.76172	0.00155792	0.00393151	-1.67587
ENSMUSG00000037876.18	Jmjd1c	protein_coding	-0.965094	5.4883	-6.04659	1.31576e-05	7.48964e-05	2.79613
ENSMUSG00000022555.13	Dgat1	protein_coding	-0.963845	4.59942	-5.0361	0.00010201	0.000406424	0.838843
ENSMUSG00000024421.17	Lama3	protein_coding	-0.963694	2.04397	-2.99304	0.00818403	0.0162702	-2.89392
ENSMUSG00000020024.8	Cep83	protein_coding	-0.96364	4.57241	-6.34083	7.42864e-06	4.69203e-05	3.50714
ENSMUSG00000025175.13	Fn3k	protein_coding	-0.963615	5.1218	-6.74089	3.47965e-06	2.52339e-05	4.19094
ENSMUSG00000022450.7	Ndufa6	protein_coding	-0.962673	6.63046	-4.81427	0.00016248	0.000595142	0.141402
ENSMUSG00000000282.13	Mnt	protein_coding	-0.96225	3.22454	-3.93815	0.00106258	0.0028414	-1.18599
ENSMUSG00000025739.14	Gng13	protein_coding	-0.962246	3.35978	-4.04829	0.000837115	0.00232896	-1.07365
ENSMUSG00000021171.9	Esyt2	protein_coding	-0.961991	4.40796	-5.07401	9.42587e-05	0.000380185	0.949349
ENSMUSG00000036779.13	Tent4b	protein_coding	-0.961978	3.99433	-5.37882	5.02225e-05	0.000225824	1.67146
ENSMUSG00000058152.9	Chsy3	protein_coding	-0.96182	3.98892	-3.01537	0.00780356	0.0156071	-3.27193
ENSMUSG00000039477.17	Tnrc18	protein_coding	-0.961433	4.39065	-5.13176	8.35918e-05	0.00034385	1.10626
ENSMUSG00000037104.10	Socs5	protein_coding	-0.960857	6.85106	-6.71658	3.64147e-06	2.61789e-05	4.02483
ENSMUSG00000049313.9	Sorl1	protein_coding	-0.959823	7.95104	-5.83267	2.00826e-05	0.000106435	2.27487
ENSMUSG00000025199.17	Chuk	protein_coding	-0.957666	5.228	-3.87799	0.00121062	0.00316733	-1.71639
ENSMUSG00000028354.14	Fmn2	protein_coding	-0.957231	4.59178	-5.65379	2.87325e-05	0.000142707	2.11525
ENSMUSG00000025085.17	Ablim1	protein_coding	-0.957089	6.79774	-5.98102	1.49689e-05	8.34225e-05	2.57344
ENSMUSG00000021096.12	Ppm1a	protein_coding	-0.956843	6.7608	-8.42465	1.81005e-07	2.30801e-06	7.12079
ENSMUSG00000032925.17	Itgbl1	protein_coding	-0.956436	2.19709	-3.54249	0.00250678	0.00589542	-1.80445
ENSMUSG00000068373.16	D430041D05Rik	protein_coding	-0.956347	7.33145	-6.93637	2.4212e-06	1.87378e-05	4.44323
ENSMUSG00000039703.17	Nploc4	protein_coding	-0.956139	5.20645	-6.10316	1.17775e-05	6.82933e-05	2.92167
ENSMUSG00000044072.15	Eml6	protein_coding	-0.956055	4.28143	-4.03591	0.000859833	0.0023779	-1.23206
ENSMUSG00000028141.14	Oaz3	protein_coding	-0.954739	2.90382	-3.72984	0.00166954	0.00417196	-1.56805
ENSMUSG00000006575.15	Rundc3a	protein_coding	-0.953965	5.84803	-7.01866	2.08166e-06	1.6435e-05	4.64557
ENSMUSG00000035247.18	Hectd1	protein_coding	-0.953726	6.42845	-7.27832	1.30004e-06	1.12576e-05	5.09587
ENSMUSG00000092074.3	Dynlt1a	protein_coding	-0.953429	3.82871	-3.81646	0.00138345	0.00354605	-1.62297
ENSMUSG00000037916.15	Ndufv1	protein_coding	-0.95319	8.41064	-6.43581	6.1924e-06	4.04907e-05	3.48819
ENSMUSG00000030316.14	Tamm41	protein_coding	-0.953051	3.66498	-4.725	0.000196222	0.00069588	0.347665
ENSMUSG00000020635.9	Fkbp1b	protein_coding	-0.951659	4.10829	-4.32465	0.000461197	0.0014201	-0.603965
ENSMUSG00000051403.10	Ppp1r37	protein_coding	-0.951643	5.18237	-7.35758	1.12805e-06	1.00498e-05	5.34113
ENSMUSG00000026596.14	Abl2	protein_coding	-0.9516	5.61451	-4.92732	0.000128086	0.000490789	0.427057
ENSMUSG00000034908.17	Sidt2	protein_coding	-0.951595	5.86484	-5.95526	1.57492e-05	8.70508e-05	2.56495
ENSMUSG00000024817.14	Uhrf2	protein_coding	-0.948931	4.81442	-6.61082	4.44205e-06	3.1073e-05	3.99268
ENSMUSG00000021488.9	Nsd1	protein_coding	-0.948765	6.65434	-8.64255	1.26816e-07	1.75e-06	7.49062
ENSMUSG00000006526.14	Stimate	protein_coding	-0.948247	4.35822	-4.50085	0.000316136	0.00104148	-0.233097
ENSMUSG00000063160.13	Numbl	protein_coding	-0.948156	5.04818	-4.49612	0.00031935	0.00104875	-0.403681
ENSMUSG00000030869.12	Ndufab1	protein_coding	-0.947823	6.96974	-5.98231	1.49308e-05	8.32891e-05	2.57359
ENSMUSG00000000131.16	Xpo6	protein_coding	-0.947554	5.98425	-6.96923	2.27921e-06	1.77326e-05	4.54641
ENSMUSG00000040850.18	Psme4	protein_coding	-0.947391	5.09731	-6.45155	6.00909e-06	3.95396e-05	3.63459
ENSMUSG00000038736.11	Nudcd1	protein_coding	-0.94702	4.60006	-6.03931	1.33469e-05	7.57241e-05	2.88777
ENSMUSG00000063953.4	Amd2	protein_coding	-0.9456	1.72575	-2.63	0.0175681	0.0314937	-3.56272
ENSMUSG00000063511.12	Snrnp70	protein_coding	-0.944344	5.92746	-5.3243	5.61633e-05	0.000247923	1.26833
ENSMUSG00000022849.6	Hspbap1	protein_coding	-0.943689	3.58976	-4.50049	0.000316382	0.00104179	-0.0885188
ENSMUSG00000030104.10	Edem1	protein_coding	-0.943521	4.24873	-5.29837	5.92393e-05	0.000259487	1.50043
ENSMUSG00000046329.15	Slc25a23	protein_coding	-0.943217	6.85059	-8.00548	3.64926e-07	4.03687e-06	6.39665
ENSMUSG00000060924.16	Csmd1	protein_coding	-0.943087	6.68475	-6.00973	1.4146e-05	7.96426e-05	2.63828
ENSMUSG00000074922.2	Pabir1	protein_coding	-0.942672	1.95296	-2.68529	0.0156606	0.0285388	-3.41459
ENSMUSG00000091476.9	Catspere2	protein_coding	-0.942033	2.39973	-2.58646	0.0192242	0.0340985	-3.74441
ENSMUSG00000073755.5	5730409E04Rik	protein_coding	-0.941877	5.25547	-5.02925	0.00010348	0.00041126	0.693815
ENSMUSG00000038002.10	Cramp1	protein_coding	-0.941715	4.8324	-5.1192	8.5801e-05	0.000351461	0.986243
ENSMUSG00000052539.16	Magi3	protein_coding	-0.941579	4.19413	-4.94698	0.000122912	0.000474784	0.72458
ENSMUSG00000020700.12	Map3k3	protein_coding	-0.940682	3.77685	-3.45936	0.00300148	0.00685931	-2.35398
ENSMUSG00000002222.15	Rmnd5a	protein_coding	-0.94007	6.185	-6.79318	3.15629e-06	2.3272e-05	4.1871
ENSMUSG00000032640.11	Chsy1	protein_coding	-0.939457	2.98981	-4.0707	0.000797505	0.00223855	-0.889053
ENSMUSG00000061904.13	Slc25a3	protein_coding	-0.93851	9.51734	-6.37704	6.92965e-06	4.44375e-05	3.39469
ENSMUSG00000032782.20	Cntrob	protein_coding	-0.937966	3.56475	-4.76613	0.000179865	0.000648708	0.472943
ENSMUSG00000041775.8	Mapk1ip1	protein_coding	-0.93775	5.36517	-7.11807	1.73647e-06	1.4193e-05	4.88101
ENSMUSG00000057716.8	Tmem178b	protein_coding	-0.937575	6.56873	-7.1843	1.54002e-06	1.28739e-05	4.91488
ENSMUSG00000039967.15	Zfp292	protein_coding	-0.937377	5.27405	-6.85172	2.83114e-06	2.13115e-05	4.38241
ENSMUSG00000056476.14	Med12l	protein_coding	-0.936897	5.50988	-6.36709	7.06315e-06	4.51294e-05	3.42205
ENSMUSG00000034973.17	Dop1a	protein_coding	-0.935743	5.42892	-7.76437	5.51826e-07	5.61684e-06	6.05241
ENSMUSG00000029538.15	Srsf9	protein_coding	-0.935569	3.99992	-4.71335	0.000201126	0.000709986	0.299566
ENSMUSG00000021748.10	Pdhb	protein_coding	-0.935549	8.09116	-8.13681	2.9225e-07	3.37346e-06	6.62973
ENSMUSG00000045045.8	Lrfn4	protein_coding	-0.935469	3.48085	-4.31732	0.000468526	0.00143914	-0.443639
ENSMUSG00000016933.18	Plcg1	protein_coding	-0.935207	6.73809	-6.75448	3.39241e-06	2.47029e-05	4.1024
ENSMUSG00000032846.13	Zswim6	protein_coding	-0.935206	4.60762	-7.02414	2.0609e-06	1.63297e-05	4.79894
ENSMUSG00000037243.18	Zfp692	protein_coding	-0.934968	4.35229	-3.57697	0.00232615	0.00552967	-2.23341
ENSMUSG00000041540.17	Sox5	protein_coding	-0.934158	5.05919	-3.87095	0.00122924	0.00321105	-1.77786
ENSMUSG00000040907.16	Atp1a3	protein_coding	-0.933897	12.264	-6.57615	4.7426e-06	3.27613e-05	3.85636
ENSMUSG00000042734.7	Ttc9	protein_coding	-0.933746	4.76682	-4.60841	0.000251333	0.000858664	-0.111986
ENSMUSG00000021311.10	Mtr	protein_coding	-0.932837	3.21385	-3.8911	0.00117668	0.00309807	-1.30866
ENSMUSG00000001521.13	Tulp3	protein_coding	-0.932818	4.09664	-3.6002	0.00221186	0.00529727	-2.10378
ENSMUSG00000034430.17	Zxdc	protein_coding	-0.932389	4.02055	-5.66635	2.80149e-05	0.000139813	2.26718
ENSMUSG00000041220.11	Elovl6	protein_coding	-0.932088	6.43161	-6.7089	3.69423e-06	2.64849e-05	4.0178
ENSMUSG00000030282.15	Cmas	protein_coding	-0.931748	5.43736	-6.51463	5.32915e-06	3.60622e-05	3.71083
ENSMUSG00000046897.18	Zfp740	protein_coding	-0.931674	5.42587	-7.66299	6.58111e-07	6.49341e-06	5.86407
ENSMUSG00000027655.15	Dhx35	protein_coding	-0.931328	5.04438	-6.54292	5.05056e-06	3.44965e-05	3.8191
ENSMUSG00000020721.17	Helz	protein_coding	-0.930864	6.3787	-7.41224	1.02341e-06	9.2627e-06	5.34322
ENSMUSG00000038406.18	Scaf1	protein_coding	-0.93077	6.50475	-8.19726	2.6405e-07	3.10827e-06	6.73821
ENSMUSG00000093752.2	Gm20716	protein_coding	-0.929729	5.51569	-6.21009	9.56317e-06	5.77724e-05	3.10479
ENSMUSG00000021952.18	Xpo4	protein_coding	-0.929133	3.85676	-4.62174	0.000244309	0.000839388	0.124829
ENSMUSG00000003135.16	Cnot11	protein_coding	-0.929076	2.85056	-3.68007	0.00185996	0.00456114	-1.66398
ENSMUSG00000030231.12	Plekha5	protein_coding	-0.928143	6.18128	-5.1125	8.7004e-05	0.000355315	0.799741
ENSMUSG00000056124.6	B4galt6	protein_coding	-0.928128	6.00526	-5.84414	1.96294e-05	0.000104452	2.32009
ENSMUSG00000040852.7	Plekhh2	protein_coding	-0.92798	3.04077	-4.10787	0.000735921	0.00209336	-0.788765
ENSMUSG00000039678.13	Tbc1d13	protein_coding	-0.927454	4.12225	-5.145	8.13253e-05	0.000335659	1.15767
ENSMUSG00000032840.8	Spring1	protein_coding	-0.927331	5.11632	-7.55624	7.9339e-07	7.50866e-06	5.69834
ENSMUSG00000016349.11	Eef1a2	protein_coding	-0.926984	5.9105	-4.96697	0.00011787	0.000457614	0.50484
ENSMUSG00000028060.15	Khdc4	protein_coding	-0.926719	6.76283	-6.5586	4.9028e-06	3.35914e-05	3.7227
ENSMUSG00000033618.8	Map3k13	protein_coding	-0.926529	5.2908	-6.88816	2.64648e-06	2.01754e-05	4.44548
ENSMUSG00000021102.5	Glrx5	protein_coding	-0.92607	4.8329	-4.20987	0.000590482	0.0017497	-0.92341
ENSMUSG00000054409.6	Tmem74	protein_coding	-0.925825	2.46515	-3.37644	0.00359137	0.00800192	-2.2534
ENSMUSG00000084883.3	Ccdc85c	protein_coding	-0.925262	4.96067	-6.19498	9.84791e-06	5.92084e-05	3.14937
ENSMUSG00000039741.17	Bahcc1	protein_coding	-0.92449	3.57575	-4.79104	0.000170643	0.000620893	0.548212
ENSMUSG00000028458.13	Tesk1	protein_coding	-0.924173	4.4398	-5.24856	6.56411e-05	0.000281716	1.29337
ENSMUSG00000045624.16	Esf1	protein_coding	-0.924054	5.00944	-6.20693	9.62197e-06	5.80282e-05	3.14204
ENSMUSG00000002731.7	Prkra	protein_coding	-0.923972	3.86514	-5.16787	7.75593e-05	0.000322956	1.23592
ENSMUSG00000040659.4	Efhd2	protein_coding	-0.922719	6.3728	-4.53564	0.000293502	0.000976421	-0.44538
ENSMUSG00000043090.19	Zfp866	protein_coding	-0.922397	4.40678	-5.21274	7.06803e-05	0.000298933	1.235
ENSMUSG00000022521.11	Crebbp	protein_coding	-0.921976	7.1326	-7.83605	4.87602e-07	5.10851e-06	6.09525
ENSMUSG00000015829.14	Tnr	protein_coding	-0.921628	6.29366	-6.13468	1.10745e-05	6.49433e-05	2.89651
ENSMUSG00000048047.4	Zbtb33	protein_coding	-0.921384	2.07604	-2.95508	0.00887256	0.0174539	-3.00175
ENSMUSG00000022708.17	Zbtb20	protein_coding	-0.920404	7.79421	-6.52813	5.19424e-06	3.53682e-05	3.66015
ENSMUSG00000028309.15	Rnf20	protein_coding	-0.920313	6.21111	-5.84409	1.96315e-05	0.000104452	2.31658
ENSMUSG00000041014.18	Nrg3	protein_coding	-0.919619	4.10548	-4.77773	0.000175511	0.000635865	0.364734
ENSMUSG00000008206.17	Cers4	protein_coding	-0.919057	6.0168	-4.97923	0.000114884	0.000448291	0.523318
ENSMUSG00000017548.16	Suz12	protein_coding	-0.919026	3.71565	-5.2182	6.9888e-05	0.000296875	1.35705
ENSMUSG00000029267.18	Mtf2	protein_coding	-0.918638	5.42669	-8.05149	3.37523e-07	3.79084e-06	6.55474
ENSMUSG00000026430.17	Rassf5	protein_coding	-0.918403	4.71065	-4.37719	0.000411992	0.00129161	-0.615327
ENSMUSG00000049550.18	Clip1	protein_coding	-0.917955	6.67471	-5.74668	2.38436e-05	0.000122542	2.10298
ENSMUSG00000040785.20	Ttc3	protein_coding	-0.916886	10.1735	-6.9957	2.17111e-06	1.70412e-05	4.60256
ENSMUSG00000031028.15	Tub	protein_coding	-0.916625	6.39731	-5.43724	4.45687e-05	0.000205116	1.46702
ENSMUSG00000001138.14	Cnnm3	protein_coding	-0.916607	4.11047	-5.52168	3.75306e-05	0.00017809	1.95429
ENSMUSG00000079184.11	Mphosph8	protein_coding	-0.916605	5.84076	-7.92571	4.18078e-07	4.50329e-06	6.29594
ENSMUSG00000003316.15	Glg1	protein_coding	-0.916506	7.56407	-6.90623	2.5596e-06	1.95854e-05	4.38673
ENSMUSG00000071719.3	Nalf2	protein_coding	-0.916116	2.74278	-3.53666	0.00253863	0.00596079	-1.95514
ENSMUSG00000057411.10	Antkmt	protein_coding	-0.91598	6.2019	-8.81612	9.59183e-08	1.40039e-06	7.79562
ENSMUSG00000040097.17	Flywch1	protein_coding	-0.915626	9.42032	-5.86382	1.88763e-05	0.000101075	2.36359
ENSMUSG00000046613.20	Vwa5b2	protein_coding	-0.915146	4.93307	-3.76578	0.00154428	0.00390154	-1.96365
ENSMUSG00000027086.17	Fastkd1	protein_coding	-0.914883	4.32753	-5.31765	5.69367e-05	0.000250897	1.46671
ENSMUSG00000033170.15	Card10	protein_coding	-0.914659	2.82079	-2.48186	0.0238304	0.0410377	-4.07218
ENSMUSG00000027799.13	Nbea	protein_coding	-0.914532	7.51274	-7.27404	1.31006e-06	1.13166e-05	5.0762
ENSMUSG00000020267.7	Hint1	protein_coding	-0.913209	7.0043	-5.62513	3.04411e-05	0.000149674	1.8436
ENSMUSG00000026502.14	Desi2	protein_coding	-0.913011	4.69388	-6.027	1.36737e-05	7.72549e-05	2.90017
ENSMUSG00000039680.11	Mrps6	protein_coding	-0.912084	4.84022	-4.4204	0.000375526	0.001196	-0.5379
ENSMUSG00000048878.7	Hexim1	protein_coding	-0.911754	4.41054	-5.69098	2.66615e-05	0.00013416	2.21464
ENSMUSG00000027238.18	Frmd5	protein_coding	-0.911405	5.60504	-6.99376	2.17884e-06	1.70722e-05	4.61229
ENSMUSG00000048772.16	Tmem53	protein_coding	-0.911239	2.6875	-2.74315	0.0138774	0.0256705	-3.59775
ENSMUSG00000040447.16	Spns2	protein_coding	-0.911199	3.7406	-4.04227	0.000848087	0.00235428	-1.11836
ENSMUSG00000032741.10	Tpcn1	protein_coding	-0.910759	4.05195	-3.76878	0.00153425	0.00387898	-1.72747
ENSMUSG00000024953.18	Prdx5	protein_coding	-0.910743	7.73597	-5.5771	3.35426e-05	0.000162342	1.74709
ENSMUSG00000035133.10	Arhgap5	protein_coding	-0.910624	6.38893	-5.903	1.74646e-05	9.49824e-05	2.42503
ENSMUSG00000090213.2	Peds1	protein_coding	-0.910344	3.94009	-4.7339	0.000192558	0.000685646	0.315664
ENSMUSG00000001227.13	Sema6b	protein_coding	-0.910319	3.38506	-3.60335	0.00219681	0.00526337	-1.9324
ENSMUSG00000020205.9	Phlda1	protein_coding	-0.910092	4.67302	-4.1565	0.000662537	0.00192153	-1.06974
ENSMUSG00000073427.5	Gm4924	protein_coding	-0.909849	2.89053	-3.01943	0.00773635	0.0154868	-3.05789
ENSMUSG00000055296.15	Tmem245	protein_coding	-0.9088	5.63597	-6.63714	4.22709e-06	2.98078e-05	3.93175
ENSMUSG00000046449.16	Nexmif	protein_coding	-0.90846	3.59743	-4.14332	0.000681669	0.00196538	-0.848823
ENSMUSG00000027365.15	Trpm7	protein_coding	-0.908053	5.24399	-6.26701	8.5648e-06	5.28278e-05	3.26275
ENSMUSG00000049327.18	Kmt5a	protein_coding	-0.907172	3.68209	-5.57047	3.39959e-05	0.00016413	2.15126
ENSMUSG00000058881.14	Zfp516	protein_coding	-0.906953	3.66136	-4.99634	0.000110846	0.000435329	0.942856
ENSMUSG00000039844.21	Rapgef1	protein_coding	-0.906429	6.20369	-7.51154	8.58386e-07	8.03784e-06	5.53113
ENSMUSG00000002017.11	Fam98a	protein_coding	-0.905892	4.46569	-5.8781	1.83487e-05	9.87688e-05	2.59105
ENSMUSG00000032011.6	Thy1	protein_coding	-0.905365	7.6367	-5.11785	8.60427e-05	0.000352287	0.783759
ENSMUSG00000028399.19	Ptprd	protein_coding	-0.905256	7.61432	-5.85862	1.90725e-05	0.000102002	2.32348
ENSMUSG00000052981.7	Ube2ql1	protein_coding	-0.904366	5.98499	-4.91696	0.000130902	0.000498978	0.385175
ENSMUSG00000054942.14	Miga1	protein_coding	-0.904341	6.58652	-7.34131	1.16131e-06	1.02683e-05	5.2126
ENSMUSG00000000600.16	Krit1	protein_coding	-0.903889	5.79258	-5.52932	3.69533e-05	0.00017595	1.71006
ENSMUSG00000038473.15	Nos1ap	protein_coding	-0.903871	7.00394	-7.06812	1.90178e-06	1.52819e-05	4.69318
ENSMUSG00000046058.8	Eid2	protein_coding	-0.90356	2.64961	-2.67631	0.0159562	0.0290057	-3.67745
ENSMUSG00000040701.18	Ap1g2	protein_coding	-0.903058	2.62704	-2.72603	0.0143837	0.0265025	-3.58115
ENSMUSG00000008398.17	Elk3	protein_coding	-0.9028	2.53086	-3.53566	0.00254413	0.00596982	-1.87192
ENSMUSG00000015937.16	Macroh2a1	protein_coding	-0.901421	4.89538	-5.28648	6.07069e-05	0.000264143	1.29735
ENSMUSG00000005580.12	Adcy9	protein_coding	-0.901035	5.75692	-6.45227	6.00075e-06	3.95396e-05	3.55394
ENSMUSG00000091811.3	Inafm1	protein_coding	-0.90088	5.06606	-6.77278	3.27858e-06	2.40285e-05	4.25302
ENSMUSG00000041720.15	Pi4ka	protein_coding	-0.900437	7.5652	-7.59453	7.41812e-07	7.10833e-06	5.6629
ENSMUSG00000047369.18	Dnah14	protein_coding	-0.900321	1.21754	-2.64167	0.0171478	0.0308126	-3.43598
ENSMUSG00000033684.15	Qsox1	protein_coding	-0.899089	4.67712	-5.65589	2.86108e-05	0.000142223	2.10901
ENSMUSG00000032621.9	Srek1	protein_coding	-0.899012	6.10682	-5.98009	1.49964e-05	8.35493e-05	2.59765
ENSMUSG00000032547.13	Ryk	protein_coding	-0.898769	3.23808	-3.67487	0.00188106	0.00460261	-1.76169
ENSMUSG00000020620.15	Abca8b	protein_coding	-0.89834	3.47606	-4.50498	0.00031336	0.00103389	-0.065442
ENSMUSG00000021613.10	Hapln1	protein_coding	-0.898251	4.32735	-4.75261	0.000185083	0.000663991	0.251568
ENSMUSG00000021278.8	Amn	protein_coding	-0.898134	2.40956	-2.37024	0.0298855	0.0498857	-4.28468
ENSMUSG00000006464.10	Bbs1	protein_coding	-0.898102	4.60447	-5.88835	1.79793e-05	9.71575e-05	2.58621
ENSMUSG00000008763.17	Man1a2	protein_coding	-0.897882	6.53142	-7.26396	1.33401e-06	1.14561e-05	5.06401
ENSMUSG00000002763.17	Pex6	protein_coding	-0.897201	4.88091	-6.48269	5.66276e-06	3.77846e-05	3.72936
ENSMUSG00000026603.14	Smyd2	protein_coding	-0.897162	6.0345	-5.71066	2.56287e-05	0.000129965	2.05063
ENSMUSG00000050812.19	Ecpas	protein_coding	-0.896739	6.0993	-8.37935	1.95046e-07	2.45332e-06	7.06879
ENSMUSG00000039824.5	Myl6b	protein_coding	-0.896696	1.19406	-2.48984	0.0234453	0.0404497	-3.66679
ENSMUSG00000020181.19	Nav3	protein_coding	-0.896587	6.33795	-6.76322	3.33754e-06	2.43537e-05	4.12847
ENSMUSG00000117942.2	Maskbp3	protein_coding	-0.896514	2.91701	-3.05127	0.00722785	0.0146015	-2.96058
ENSMUSG00000032712.17	Resf1	protein_coding	-0.896443	4.8927	-5.76028	2.32037e-05	0.000119876	2.27985
ENSMUSG00000036197.17	Gxylt1	protein_coding	-0.896193	3.46571	-3.83593	0.00132623	0.00342129	-1.48125
ENSMUSG00000040867.14	Begain	protein_coding	-0.89609	4.9044	-4.63602	0.000236999	0.000818579	-0.00442865
ENSMUSG00000074925.5	Ptar1	protein_coding	-0.895994	5.91978	-6.57472	4.7555e-06	3.28118e-05	3.78158
ENSMUSG00000036473.17	Tbc1d24	protein_coding	-0.895856	5.60294	-6.1295	1.1187e-05	6.54721e-05	2.93835
ENSMUSG00000025747.13	Tyms	protein_coding	-0.895776	1.95745	-3.14333	0.00593462	0.0123253	-2.5791
ENSMUSG00000079470.9	Utp14b	protein_coding	-0.895252	2.57586	-3.69665	0.0017942	0.00443629	-1.57981
ENSMUSG00000049336.17	Tenm2	protein_coding	-0.894125	6.77767	-7.42759	9.95885e-07	9.06013e-06	5.36273
ENSMUSG00000022788.17	Fgd4	protein_coding	-0.893431	3.77818	-3.84184	0.00130933	0.00338315	-1.53917
ENSMUSG00000030309.17	Caprin2	protein_coding	-0.893356	2.71231	-3.05484	0.00717303	0.0145141	-2.96087
ENSMUSG00000036850.5	Mrpl41	protein_coding	-0.893221	5.80517	-6.81853	3.01096e-06	2.2419e-05	4.26016
ENSMUSG00000034687.9	Fras1	protein_coding	-0.893153	5.14409	-5.98445	1.4868e-05	8.30367e-05	2.72407
ENSMUSG00000020366.19	Mapk9	protein_coding	-0.892934	7.74847	-4.489	0.00032425	0.00106128	-0.562042
ENSMUSG00000042428.7	Mgat3	protein_coding	-0.891524	6.19578	-5.43	4.5232e-05	0.000207248	1.45727
ENSMUSG00000028459.12	Cd72	protein_coding	-0.889961	4.21041	-4.30728	0.000478749	0.00146671	-0.657957
ENSMUSG00000013419.8	Zfp651	protein_coding	-0.889288	5.27437	-4.26425	0.0005252	0.00158591	-0.941249
ENSMUSG00000041777.13	Cir1	protein_coding	-0.88882	4.66593	-5.04843	9.94204e-05	0.000397276	0.828214
ENSMUSG00000025609.16	Mkln1	protein_coding	-0.888523	6.57541	-8.25359	2.40324e-07	2.87663e-06	6.8333
ENSMUSG00000029028.15	Lrrc47	protein_coding	-0.88805	4.52915	-5.78215	2.2211e-05	0.000115827	2.38991
ENSMUSG00000019726.13	Lyst	protein_coding	-0.887903	5.47034	-5.06815	9.54165e-05	0.000384151	0.771975
ENSMUSG00000026839.18	Upp2	protein_coding	-0.887774	2.25198	-2.83634	0.011409	0.0216835	-3.27404
ENSMUSG00000027523.21	Gnas	protein_coding	-0.887395	9.15052	-5.40813	4.7299e-05	0.000215431	1.4157
ENSMUSG00000026171.13	Rnf25	protein_coding	-0.886698	4.75231	-6.25136	8.82808e-06	5.41296e-05	3.29005
ENSMUSG00000008822.16	Acyp1	protein_coding	-0.886555	3.36079	-3.98134	0.000967671	0.00262788	-1.18365
ENSMUSG00000020312.13	Shc2	protein_coding	-0.884616	4.00123	-3.69706	0.00179263	0.00443302	-1.89084
ENSMUSG00000001666.9	Ddt	protein_coding	-0.884367	5.28906	-4.64321	0.000233406	0.000808228	-0.131574
ENSMUSG00000015745.10	Plekho1	protein_coding	-0.884363	3.30634	-3.58431	0.00228941	0.00545483	-2.00078
ENSMUSG00000042751.15	Nmnat2	protein_coding	-0.884086	7.46082	-5.6692	2.78546e-05	0.00013921	1.93481
ENSMUSG00000063455.17	D630045J12Rik	protein_coding	-0.883924	5.88683	-5.56824	3.41499e-05	0.000164738	1.77116
ENSMUSG00000056258.10	Kcnq3	protein_coding	-0.882896	7.47792	-7.13032	1.69827e-06	1.3926e-05	4.80894
ENSMUSG00000030313.16	Dennd5b	protein_coding	-0.882305	6.09906	-7.77034	5.46155e-07	5.58256e-06	6.00191
ENSMUSG00000071984.13	Fndc1	protein_coding	-0.882253	2.19755	-3.01057	0.00788393	0.0157464	-2.85734
ENSMUSG00000033228.9	Scaf11	protein_coding	-0.881988	5.56726	-6.45306	5.99174e-06	3.95159e-05	3.58253
ENSMUSG00000031210.11	Gpr165	protein_coding	-0.881872	2.78445	-2.44472	0.0257034	0.0438603	-4.15036
ENSMUSG00000038145.18	Snrk	protein_coding	-0.881384	7.484	-6.39184	6.73571e-06	4.34062e-05	3.391
ENSMUSG00000020022.18	Ndufa12	protein_coding	-0.881378	6.85306	-5.21606	7.01975e-05	0.00029779	0.990882
ENSMUSG00000020723.4	Cacng4	protein_coding	-0.881255	5.39599	-6.31233	7.84761e-06	4.90915e-05	3.33249
ENSMUSG00000035673.11	Sbno2	protein_coding	-0.881077	4.72769	-4.08723	0.000769492	0.00217482	-1.21999
ENSMUSG00000047368.5	Abhd17b	protein_coding	-0.880403	3.12534	-3.2246	0.00498357	0.010633	-2.68216
ENSMUSG00000045316.6	Fahd1	protein_coding	-0.880313	4.06396	-4.86174	0.000147014	0.000549107	0.562851
ENSMUSG00000024186.16	Rgs11	protein_coding	-0.880074	4.98958	-2.52268	0.0219208	0.0381971	-4.54205
ENSMUSG00000040649.16	Rimklb	protein_coding	-0.880051	4.46465	-3.64817	0.00199323	0.00483611	-2.13818
ENSMUSG00000033249.11	Hsf4	protein_coding	-0.879295	3.53228	-4.04592	0.000841409	0.00233832	-1.05944
ENSMUSG00000074030.4	Exoc8	protein_coding	-0.878803	4.30396	-4.48722	0.000325485	0.00106414	-0.301394
ENSMUSG00000004110.19	Cacna1e	protein_coding	-0.87829	7.89942	-4.99951	0.000110113	0.000433322	0.533705
ENSMUSG00000024695.17	Zfp91	protein_coding	-0.878158	5.60858	-6.29823	8.06388e-06	5.01771e-05	3.26196
ENSMUSG00000021669.17	Cert1	protein_coding	-0.878158	4.33498	-4.99716	0.000110656	0.000434776	0.796513
ENSMUSG00000056076.14	Eif3b	protein_coding	-0.877442	5.36205	-5.21413	7.04773e-05	0.000298615	1.1121
ENSMUSG00000053046.17	Brsk2	protein_coding	-0.877328	5.94277	-7.37346	1.09656e-06	9.82385e-06	5.29463
ENSMUSG00000072501.6	Phf20l1	protein_coding	-0.876941	6.31775	-5.87623	1.84167e-05	9.90356e-05	2.38032
ENSMUSG00000028010.17	Gar1	protein_coding	-0.876824	1.71819	-2.39185	0.0286103	0.0480575	-3.94428
ENSMUSG00000025384.16	Faap100	protein_coding	-0.876656	4.35343	-4.99515	0.000111121	0.000436313	0.788758
ENSMUSG00000090077.10	Lime1	protein_coding	-0.875901	4.68696	-3.5069	0.00270781	0.00630261	-2.42357
ENSMUSG00000036180.16	Gatad2a	protein_coding	-0.87518	4.77868	-5.00111	0.000109744	0.000432062	0.711755
ENSMUSG00000034771.16	Tle2	protein_coding	-0.875018	4.09804	-2.45758	0.0250397	0.042844	-4.44706
ENSMUSG00000030731.14	Syt3	protein_coding	-0.874802	6.82717	-6.13252	1.11212e-05	6.51737e-05	2.87816
ENSMUSG00000020385.17	Clk4	protein_coding	-0.874751	5.87809	-4.42587	0.000371155	0.00118509	-0.647102
ENSMUSG00000029229.9	Chic2	protein_coding	-0.873685	3.01114	-3.36112	0.00371227	0.00823486	-2.37075
ENSMUSG00000063382.7	Bcl9l	protein_coding	-0.873493	4.01255	-5.1549	7.96735e-05	0.000330355	1.20538
ENSMUSG00000035572.17	Dcaf10	protein_coding	-0.873476	3.48954	-3.89601	0.00116422	0.003074	-1.38483
ENSMUSG00000026442.15	Nfasc	protein_coding	-0.87333	7.6823	-7.2301	1.41782e-06	1.20088e-05	4.99562
ENSMUSG00000018411.18	Mapt	protein_coding	-0.873243	8.68781	-6.75131	3.41255e-06	2.48291e-05	4.10731
ENSMUSG00000029108.15	Pcdh7	protein_coding	-0.873034	6.05561	-4.62579	0.000242211	0.000834129	-0.245567
ENSMUSG00000028468.16	Rgp1	protein_coding	-0.872892	5.27595	-7.12682	1.70907e-06	1.3995e-05	4.89693
ENSMUSG00000027770.6	Dhx36	protein_coding	-0.872655	5.39342	-7.45827	9.43137e-07	8.66526e-06	5.49307
ENSMUSG00000027698.15	Nceh1	protein_coding	-0.872362	7.29111	-6.31902	7.74707e-06	4.85832e-05	3.24668
ENSMUSG00000020982.10	Nemf	protein_coding	-0.871867	6.92868	-7.65074	6.72326e-07	6.59008e-06	5.7653
ENSMUSG00000054708.18	Ankrd24	protein_coding	-0.87132	4.874	-6.23013	9.19858e-06	5.60309e-05	3.23985
ENSMUSG00000039943.17	Plcb4	protein_coding	-0.87121	5.2277	-3.36311	0.0036964	0.0082048	-2.90309
ENSMUSG00000028648.14	Ndufs5	protein_coding	-0.871105	7.18663	-4.818	0.000161208	0.00059085	0.143108
ENSMUSG00000001542.8	Ell2	protein_coding	-0.870766	4.18897	-4.97881	0.000114986	0.00044849	0.809224
ENSMUSG00000030621.18	Me3	protein_coding	-0.870243	7.12552	-6.61763	4.38535e-06	3.07238e-05	3.8324
ENSMUSG00000028804.21	Csmd2	protein_coding	-0.869869	5.47007	-5.16865	7.74346e-05	0.000322513	0.980831
ENSMUSG00000033658.17	Ddx19b	protein_coding	-0.869487	5.01897	-5.6841	2.70329e-05	0.000135758	2.10171
ENSMUSG00000038546.10	Ranbp9	protein_coding	-0.869192	4.72023	-5.82091	2.05586e-05	0.000108533	2.43122
ENSMUSG00000040711.9	Sh3pxd2b	protein_coding	-0.869125	3.24537	-3.21504	0.00508708	0.010824	-2.7743
ENSMUSG00000089945.14	Pakap	protein_coding	-0.869076	4.46163	-3.83414	0.0013314	0.00343312	-1.72526
ENSMUSG00000018405.8	Mrm1	protein_coding	-0.869027	4.3055	-4.55652	0.000280713	0.000942233	-0.16067
ENSMUSG00000047793.14	Sned1	protein_coding	-0.867784	3.5299	-2.94454	0.00907347	0.0177867	-3.38709
ENSMUSG00000027673.13	Ndufb5	protein_coding	-0.867063	7.38371	-4.83653	0.000155031	0.000572258	0.183224
ENSMUSG00000021079.17	Timm9	protein_coding	-0.867005	5.37733	-6.33498	7.51278e-06	4.73329e-05	3.36608
ENSMUSG00000020994.6	Pnn	protein_coding	-0.86668	6.00885	-4.46368	0.000342287	0.00111062	-0.576835
ENSMUSG00000032285.16	Dnaja4	protein_coding	-0.866323	4.71062	-5.82892	2.0233e-05	0.000107071	2.45403
ENSMUSG00000069072.10	Slc7a14	protein_coding	-0.866115	6.73912	-7.32994	1.18516e-06	1.04425e-05	5.18258
ENSMUSG00000051695.7	Pcbp1	protein_coding	-0.866072	7.57585	-4.50239	0.000315095	0.00103845	-0.536047
ENSMUSG00000056656.7	Apol8	protein_coding	-0.865746	2.84225	-2.41338	0.0273914	0.0463457	-4.25672
ENSMUSG00000060240.14	Cend1	protein_coding	-0.86396	8.38096	-4.65041	0.000229861	0.000797052	-0.20511
ENSMUSG00000034154.16	Ino80	protein_coding	-0.863793	3.81431	-3.72303	0.0016944	0.00422374	-1.81372
ENSMUSG00000040265.17	Dnm3	protein_coding	-0.863637	7.25686	-5.45394	4.30759e-05	0.000199078	1.4879
ENSMUSG00000092060.5	Bend4	protein_coding	-0.862968	3.97957	-3.99865	0.000932064	0.00254648	-1.2231
ENSMUSG00000002489.17	Tiam1	protein_coding	-0.862841	5.16872	-6.95973	2.31934e-06	1.8002e-05	4.60503
ENSMUSG00000025475.18	Adgra1	protein_coding	-0.862726	6.24854	-6.30215	8.00309e-06	4.99292e-05	3.2329
ENSMUSG00000024383.10	Map3k2	protein_coding	-0.861929	4.15902	-4.53653	0.000292946	0.000974752	-0.121608
ENSMUSG00000042308.15	Setd1a	protein_coding	-0.861756	4.04533	-5.15584	7.95179e-05	0.000329864	1.23351
ENSMUSG00000030019.7	Fbxl14	protein_coding	-0.861319	2.821	-3.82316	0.00136351	0.0035036	-1.39607
ENSMUSG00000015337.6	Endog	protein_coding	-0.860873	3.91758	-4.10742	0.000736642	0.00209508	-0.970466
ENSMUSG00000061607.16	Mdc1	protein_coding	-0.860825	3.70047	-3.94562	0.00104551	0.00280458	-1.30998
ENSMUSG00000028693.16	Nasp	protein_coding	-0.860768	3.93099	-4.75942	0.000182436	0.000656366	0.379907
ENSMUSG00000025997.14	Ikzf2	protein_coding	-0.860192	2.13971	-2.42307	0.0268585	0.0455666	-4.04681
ENSMUSG00000021572.10	Cep72	protein_coding	-0.859999	2.16134	-2.46612	0.0246079	0.042187	-3.97761
ENSMUSG00000062234.15	Gak	protein_coding	-0.859943	7.09629	-7.78422	5.33198e-07	5.49474e-06	6.00297
ENSMUSG00000029726.17	Mepce	protein_coding	-0.858621	4.32519	-5.05914	9.72246e-05	0.000390005	0.917094
ENSMUSG00000021820.19	Camk2g	protein_coding	-0.858587	7.69775	-5.39239	4.8846e-05	0.000220992	1.36235
ENSMUSG00000025464.16	Paox	protein_coding	-0.858151	2.61651	-2.67909	0.0158644	0.0288595	-3.68889
ENSMUSG00000032855.7	Pkd1	protein_coding	-0.857086	6.43571	-4.27252	0.000515922	0.00156213	-1.01162
ENSMUSG00000096146.3	Kcnj11	protein_coding	-0.857034	4.66509	-5.40553	4.75513e-05	0.000216412	1.56578
ENSMUSG00000039716.13	Dock3	protein_coding	-0.855982	7.64254	-6.54376	5.04256e-06	3.44552e-05	3.68927
ENSMUSG00000030172.16	Erc1	protein_coding	-0.85528	5.5824	-6.67273	3.95347e-06	2.81788e-05	4.00376
ENSMUSG00000009739.19	Pou6f1	protein_coding	-0.854928	5.6526	-5.50427	3.88815e-05	0.000183102	1.65235
ENSMUSG00000028634.18	Hivep3	protein_coding	-0.854828	6.37288	-5.52941	3.69459e-05	0.00017595	1.66214
ENSMUSG00000030411.17	Nova2	protein_coding	-0.854422	4.92343	-5.3519	5.30705e-05	0.000236582	1.42325
ENSMUSG00000062257.14	Opcml	protein_coding	-0.854144	7.31529	-6.13222	1.11278e-05	6.51909e-05	2.87461
ENSMUSG00000027387.12	Zc3h8	protein_coding	-0.853908	3.11763	-4.39165	0.000399407	0.00125797	-0.216501
ENSMUSG00000030059.16	Tmf1	protein_coding	-0.853655	4.68612	-4.95559	0.000120713	0.000467519	0.615093
ENSMUSG00000036957.9	Lrfn3	protein_coding	-0.853475	3.85467	-4.15937	0.000658444	0.00191186	-0.891181
ENSMUSG00000038733.15	Wdr26	protein_coding	-0.852611	5.78093	-6.28063	8.34247e-06	5.15828e-05	3.21621
ENSMUSG00000102692.2	Dchs2	protein_coding	-0.852284	2.57825	-2.52455	0.0218369	0.0380735	-3.94131
ENSMUSG00000045071.15	E130308A19Rik	protein_coding	-0.851343	4.45977	-4.1539	0.00066627	0.00192982	-0.9908
ENSMUSG00000038954.15	Supt3	protein_coding	-0.851194	3.32148	-4.10198	0.000745345	0.00211539	-0.912167
ENSMUSG00000043535.14	Setx	protein_coding	-0.851078	6.04578	-6.04639	1.31629e-05	7.48974e-05	2.73193
[truncated: 6,460 more rows]

## Sheet: Enriched DS PV FC 1.5
	Gene	Type	logFC	AveExpr	t	P.Value	adj.P.Val	B	|logFC|	FC
ENSMUSG00000098650.2	Commd1b	protein_coding	-8.93343	-1.33053	-6.93326	2.43513e-06	1.88045e-05	3.71902	8.93343	488.913
ENSMUSG00000050075.9	Gpr171	protein_coding	-5.92789	0.489817	-5.10119	8.90751e-05	0.000362011	1.37598	5.92789	60.8796
ENSMUSG00000100622.2	Gm20379	protein_coding	-5.53148	-1.80344	-5.97335	1.5197e-05	8.45601e-05	2.30063	5.53148	46.2533
ENSMUSG00000094891.3	Or10h1b	protein_coding	-5.51445	-1.05875	-4.45486	0.00034881	0.00112639	0.081073	5.51445	45.7104
ENSMUSG00000092162.4	Vmn2r86	protein_coding	-5.14912	-0.760756	-5.12691	8.44371e-05	0.000346841	1.12223	5.14912	35.4846
ENSMUSG00000047854.6	Stx19	protein_coding	-4.87615	-0.903673	-5.51216	3.82636e-05	0.000180918	1.66464	4.87615	29.3674
ENSMUSG00000063447.8	Ube2d2b	protein_coding	-4.87349	-1.59164	-5.16082	7.87007e-05	0.000327175	1.12445	4.87349	29.3135
ENSMUSG00000076433.6	Cep295nl	protein_coding	-4.76445	-2.18238	-4.49271	0.000321687	0.00105446	0.00779848	4.76445	27.1796
ENSMUSG00000061723.20	Tnnt3	protein_coding	-4.71207	-1.12618	-3.99857	0.000932223	0.00254652	-0.717992	4.71207	26.2104
ENSMUSG00000030607.8	Acan	protein_coding	-4.56086	2.59173	-7.83904	4.85093e-07	5.09435e-06	6.56475	4.56086	23.6024
ENSMUSG00000053965.11	Pde5a	protein_coding	-4.50752	2.84128	-7.51214	8.57478e-07	8.03749e-06	6.03499	4.50752	22.7457
ENSMUSG00000035407.9	Kank4	protein_coding	-4.33812	1.82575	-7.74248	5.73152e-07	5.79965e-06	6.31164	4.33812	20.2257
ENSMUSG00000005716.17	Pvalb	protein_coding	-4.33702	6.44894	-16.5379	6.66107e-12	1.0671e-09	17.6065	4.33702	20.2104
ENSMUSG00000030399.3	Ckm	protein_coding	-4.32367	-0.686461	-3.45385	0.00303756	0.00692828	-1.58914	4.32367	20.0242
ENSMUSG00000091318.3	Semp2l1	protein_coding	-4.23922	-1.48229	-3.72602	0.00168342	0.00420122	-1.15808	4.23922	18.8856
ENSMUSG00000074449.4	Potefam3a	protein_coding	-4.14836	-0.417689	-3.31088	0.00413775	0.00906119	-1.82902	4.14836	17.7329
ENSMUSG00000061816.16	Myl1	protein_coding	-4.13723	-1.25434	-3.99843	0.000932514	0.00254692	-0.68877	4.13723	17.5966
ENSMUSG00000051965.9	Nanos2	protein_coding	-4.12397	-0.913823	-4.22806	0.00056777	0.0016915	-0.239193	4.12397	17.4357
ENSMUSG00000046942.18	Mageb16	protein_coding	-4.12243	-0.521702	-4.0007	0.000927931	0.00253769	-0.578201	4.12243	17.4171
ENSMUSG00000047025.6	Ccer1	protein_coding	-4.0859	-0.338379	-4.92319	0.0001292	0.000494336	1.0513	4.0859	16.9815
ENSMUSG00000096045.8	Gm21698	protein_coding	-4.03467	0.0603046	-4.07185	0.000795524	0.00223406	-0.43968	4.03467	16.3891
ENSMUSG00000021214.15	Akr1c18	protein_coding	-4.03184	2.86449	-5.21785	6.99379e-05	0.000296931	1.67422	4.03184	16.357
ENSMUSG00000028370.8	Pappa	protein_coding	-3.98333	-0.421329	-3.44052	0.00312651	0.00710633	-1.5904	3.98333	15.8162
ENSMUSG00000020396.9	Nefh	protein_coding	-3.95311	6.96972	-18.4738	1.11716e-12	3.30489e-10	19.3841	3.95311	15.4883
ENSMUSG00000040514.7	Tex47	protein_coding	-3.90429	-1.82455	-3.55067	0.0024627	0.00580188	-1.48678	3.90429	14.9729
ENSMUSG00000047746.15	Fbxo40	protein_coding	-3.88672	-1.20743	-3.26824	0.00453643	0.00981955	-1.94837	3.88672	14.7917
ENSMUSG00000038304.15	Cd160	protein_coding	-3.88517	-1.08094	-4.13069	0.000700517	0.00201051	-0.465096	3.88517	14.7758
ENSMUSG00000050830.18	Vwc2	protein_coding	-3.88256	2.17117	-9.11651	5.96648e-08	9.64599e-07	8.45955	3.88256	14.7491
ENSMUSG00000062785.15	Kcnc3	protein_coding	-3.85932	4.85433	-11.9691	1.06317e-09	4.60324e-08	12.5671	3.85932	14.5135
ENSMUSG00000026023.17	Cdk15	protein_coding	-3.79777	0.215462	-4.33806	0.000448104	0.00138584	0.1194	3.79777	13.9073
ENSMUSG00000039252.12	Lgi2	protein_coding	-3.75215	5.93942	-15.2351	2.46773e-11	2.78759e-09	16.2983	3.75215	13.4744
ENSMUSG00000025991.9	Cps1	protein_coding	-3.75025	-1.35169	-4.16654	0.000648338	0.00189031	-0.297178	3.75025	13.4566
ENSMUSG00000031543.19	Ank1	protein_coding	-3.72954	3.74132	-11.82	1.28719e-09	5.34971e-08	12.3883	3.72954	13.2648
ENSMUSG00000092048.4	Vmn2r85	protein_coding	-3.72492	-1.2161	-3.82937	0.00134525	0.00346428	-1.03441	3.72492	13.2225
ENSMUSG00000034324.17	Tmem132c	protein_coding	-3.72107	3.17469	-14.9082	3.4808e-11	3.55905e-09	15.7642	3.72107	13.1872
ENSMUSG00000034773.17	Hrob	protein_coding	-3.72105	1.23127	-6.40893	6.51892e-06	4.22962e-05	4.06285	3.72105	13.1871
ENSMUSG00000001508.16	Sgca	protein_coding	-3.71569	-0.366535	-4.42138	0.000374739	0.00119458	0.232152	3.71569	13.1382
ENSMUSG00000095294.3	Potefam3b	protein_coding	-3.70434	-0.458645	-3.63952	0.00203102	0.00491158	-1.21748	3.70434	13.0352
ENSMUSG00000072974.5	Gm4787	protein_coding	-3.68792	0.288041	-5.52528	3.72575e-05	0.000177063	2.3285	3.68792	12.8876
ENSMUSG00000022753.16	Tmem30c	protein_coding	-3.68618	-2.03403	-2.98777	0.00827631	0.0164296	-2.43674	3.68618	12.8721
ENSMUSG00000106715.4	Tmem265	protein_coding	-3.67361	-0.328004	-3.20548	0.00519283	0.0110158	-2.02055	3.67361	12.7605
ENSMUSG00000039313.15	Minar1	protein_coding	-3.67115	2.90211	-9.22875	5.0102e-08	8.44928e-07	8.78613	3.67115	12.7388
ENSMUSG00000003355.8	Fkbp11	protein_coding	-3.65745	1.02464	-6.98543	2.21239e-06	1.7289e-05	4.95939	3.65745	12.6183
ENSMUSG00000096169.4	Or10h5	protein_coding	-3.65671	-0.945726	-4.01838	0.00089308	0.00245712	-0.546722	3.65671	12.6118
ENSMUSG00000010461.17	Eya4	protein_coding	-3.57888	2.12618	-6.14217	1.09139e-05	6.41726e-05	3.5923	3.57888	11.9495
ENSMUSG00000028584.4	Lrrc38	protein_coding	-3.56209	3.66477	-10.323	9.82365e-09	2.45202e-07	10.3939	3.56209	11.8112
ENSMUSG00000046275.3	Trarg1	protein_coding	-3.52967	0.685826	-5.08739	9.1668e-05	0.000371094	1.5839	3.52967	11.5488
[truncated: 2,703 more rows]

## Sheet: Enriched DS PV non coding
	Gene	Type	logFC	AveExpr	t	P.Value	adj.P.Val	B	|logFC|	FC
[truncated: 1,816 more rows]

[truncated: 2 more sheets: Cross analysis, Cross related DS-Acb]
