# Supplementary material for: Translatome of dorsal striatum parvalbumin interneurons revisited: insights across diverse experimental paradigms
Source: Front Cell Neurosci. 2025 Oct 15;19:1648461. doi: 10.3389/fncel.2025.1648461 (PMC12568463; doi:10.3389/fncel.2025.1648461)
Supplement: Supplementary file 3 [file Table_2.xlsx]

## Sheet: ECM
ECM core matrisome						ECM associated proteins
Genes	Superfamily	Subfamily	-LOG10adj pvalue	FC		Genes	Big family	Family	-LOG10adj pvalue	FC
Col11a1	Core matrisome	Collagens	1.93401	2.9936		Adam1a	Matrisome-associated	ECM Regulators	2.36348	3.35931
Col19a1			4.22531	2.75184		Adam23			5.29626	2.07065
Col20a1			2.18615	6.75815		Adam4			3.80089	10.9508
Col26a1			1.67419	2.48785		Adamts15			6.02416	7.76261
Col27a1			2.25554	4.68473		Adamts16			2.50021	2.49264
Col4a2			1.5581	1.61799		Adamts17			3.52743	2.70625
Cthrc1		ECM Glycoproteins	3.5829	2.60343		Adamts18			1.34504	2.49443
Fbn1			2.23643	2.35535		Adamts5			1.45508	1.76176
Fbn2			1.65105	2.62228		Adamts8			6.99207	11.177
Fndc1			1.80282	1.84325		Adamtsl5			4.63821	3.05893
Fras1			4.08073	1.85723		Bmp1			2.72619	2.12393
Igsf10			5.31979	3.14885		Egln1			3.68637	1.66364
Lama3			1.78861	1.9503		Fam20b			4.87594	2.14763
Lgi2			8.55477	13.4744		Gm4787			3.75187	12.8876
Ltbp3			7.20901	3.12106		Loxl4			2.58664	5.32221
Npnt			2.16711	2.54072		Masp2			3.45175	2.40193
Ntn3			1.65093	1.69156		Ogfod2			2.51865	1.54225
Ntn4			1.5411	3.56233		Pappa			2.14835	15.8162
Slit2			4.51586	3.48007		Pcsk6			2.83249	2.11602
Sned1			1.7499	1.82486		Serpinc1			4.11058	2.45574
Spp1			3.91585	6.96839		Serpinf1			1.32447	2.89067
Srpx2			2.47737	2.73535		Serpini1			3.35409	2.01998
Thbs2			2.52387	2.30375		Clec2l		ECM-affiliated Proteins	5.95389	3.17189
Tnr			4.18747	1.89425		Grem1			3.5131	6.80666
Vwa5b2			2.40876	1.88576		Lgals1			3.51548	2.92305
Acan		Proteoglycans	5.29291	23.6024		Muc15			3.89178	7.76394
Hapln1			3.17784	1.86381		Muc2			2.24903	11.1313
Hapln4			4.5325	3.09533		Parm1			8.37881	8.16884
Spock2			3.97132	1.96508		Plxna1			3.43585	2.18626
Vcan			3.22311	2.07838		Plxna4			7.63553	4.18267
						Sema4g			6.72569	6.50223
						Sema6b			2.27874	1.87946
						Sema6c			2.63299	3.84195
						Sema7a			2.07924	2.13952
						Angptl3		Secreted Factors	3.72627	8.75426
						Cbln3			1.31338	2.75174
						Ccl21a			1.32603	9.4846
						Clcf1			1.39531	3.17951
						Cntf			1.68707	3.09933
						Crhbp			4.51695	3.76315
						Fgf10			1.40124	1.59483
						Fgf11			7.63864	4.0937
						Fgf12			3.51401	2.07133
						Fgf18			1.44847	4.3338
						Fgf22			2.32068	2.36161
						Fgf9			6.01575	3.58281
						Fstl3			1.5483	2.30147
						Gdf11			4.62108	3.64916
						Il17d			2.05113	3.73297
						Inha			3.30482	2.48996
						Megf11			2.64474	2.62953
						Megf8			6.02166	2.18017
						Ngf			3.62935	6.55894
						Nrg1			1.51657	1.5097
						Nrg2			2.02197	5.37436
						Nrg3			3.19664	1.89162
						Nrg4			2.16892	3.37457
						Shh			4.95219	3.26144
						Vegfa			3.27689	2.89595
						Vwc2			6.01565	14.7491
						Wfikkn1			2.0238	4.27877
						Wif1			1.35117	2.96078
						Wnt2b			2.24932	2.74835
						Wnt5a			1.5189	2.82018

## Sheet: Cell adhesion
Genes	Superfamily	Subfamily	FC	-LOG10adj pvalue
Cdh18	cadherin	type 2	1.50462	1.31938
Cdh7			1.65761	3.40286
Celsr2		CELSR cadherins	1.74762	4.00299
Celsr3			2.32011	4.64881
Pcdh7		non-clustered protocadherins	1.83151	3.07877
Pcdh9			1.72125	4.7031
Pcdh10			1.53639	3.19472
Pcdh17			1.38173	2.16826
Pcdh19			2.4834	4.36914
Pcdha1		clustered alpha protocadherin	2.43914	1.8395
Pcdha2			3.64212	5.08214
Pcdha3			1.96102	1.34946
Pcdha5			1.45077	1.43227
Pcdha6			2.28287	3.72726
Pcdha7			1.75027	1.60978
Pcdha8			8.60144	2.65165
Pcdhac1			3.12632	3.65071
Pcdhac2			3.05714	6.16908
Pcdhb19		clustered beta protocadherin	1.49206	1.56507
Pcdhb21			2.41832	3.25689
Pcdhb22			2.26402	2.5572
Pcdhgb8		clustered gamma protocadherin	3.13556	2.41346
Clstn1		cadherin related	1.463	2.28462
Clstn2			3.3425	4.69518
Dchs1			1.62788	1.79903
Dchs2			1.80536	1.41938
Pcdh15			2.41594	3.0407
Lrrc4	Ig-like cell adhesion molecule family (IgCAM)		2.34285	4.04325
Lrrc4b			2.31575	3.46643
Thy1			1.87302	3.4531
Cntn5		contactin	1.49732	1.38582
Lsamp		IgLON	2.79403	5.9647
Ntm			1.77312	4.50501
Opcml			1.80769	4.18581
Nfasc		L1/neurofascin/NgCAM	1.83189	4.9205
Lrfn1		LRFN	1.77135	1.41178
Lrfn3			1.80685	2.71854
Lrfn4			1.91251	2.8419
Cadm4		nectin	1.47806	1.54494
Nectin1			2.14838	2.67365
Nectin2			2.00862	2.23515
Nectin4			3.75989	5.22912
Robo3		ROBO	2.24479	1.5405
Sdk1		sidekick	2.32904	2.15259
Cdon	Immunoglobulin superfamily (IgSF)		2.74422	1.89053
Emb			1.5627	2.04541
Kirrel			4.02746	2.80939
Igsf10			3.14885	5.31979
Igsf3			3.6577	6.85508
Amigo1		AMIGO	2.92494	6.72661
Amigo3			2.16506	1.41631
Prtg		DCC	2.5614	1.98272
Igsf9b		turtle	2.15436	4.53039
Astn2	Astrotactin		6.57879	5.50826
Flrt1	fibronectin leucine rich transmembrane protein (FLRT)		1.66199	3.18837
Adgra1	G Protein-Coupled Receptor	Adhesion G Protein-Coupled Receptor (ADGR)	1.81847	4.30165
Adgra3			6.24211	5.51659
Adgrb1			1.61112	1.9092
Adgrf4			5.69828	1.94878
Adgrl1			1.65744	4.03786
Itga3	integrin	integrin a chain	1.70593	2.5294
Itga9			1.36314	1.32172
Itgbl1		integrin beta subunit	1.94051	2.22949
Cntnap1	neurexin		1.32821	1.87045
Cntnap2			2.98443	6.97285
Cntnap4			2.69635	4.41855
Cntnap5a			3.70829	5.94989
Cntnap5c			2.87028	1.85221
Nrxn2			2.0719	4.85606
Nrxn3			2.03568	5.71926
Nlgn2	neuroligin		2.39864	6.11206
Plxna1	plexin		2.18626	3.43585
Plxna4			4.18267	7.63553
Cbln3	precerebellin		2.75174	1.31338
Ephb2	protein kinase	ephrin receptor	2.47798	3.93135
Nuak1		SNF1	2.0137	2.84817
Ptprt	protein tyrosine phosphatase	Receptor class 2B	2.02953	3.69059
Tenm1	tenascin	teneurin	4.60978	7.74967
Tenm2			1.85848	5.04287
Tenm4			2.65715	6.76717
Atp1b1	X(+)/potassium ATPases subunit beta		2.1478	4.7677
Ajap1	no gene groups	(adherens junction)	1.33444	1.54145
Plekha7			1.64195	1.55912

## Sheet: Neurotransmitters systems
Serotonergic system					Serotonergic system
I enriched	P enriched	not enriched	not found		P enriched	logFC	FC
Ddc	Htr2b	Htr1f	Tph1		Htr2b	2.60342	6.07724
Htr1b	Htr7	Htr4	Slc6a4		Htr7	0.839238	1.7891
Htr1d		Slc18a2	Htr3b
Htr2a		Htr6	Htr5b
Htr2c
Htr3a
Maoa
Tph2
Htr1a
Htr5a
Catecholaminergic system					Catecholaminergic system
I enriched	P enriched	not enriched	not found		P enriched	logFC	FC
Ddc	Adra1a	Th	Drd3		Adra1a	1.51303	2.85409
Comt	Drd4	Adra1b	Slc6a2		Drd4	1.71288	3.27815
Drd1		Adra1d	Slc6a3
Maob		Adra2a	Slc18a1
Drd5		Adrb3	Dbh
Maoa		Adra2c	Tat
Adra2b		Slc18a2	Pah
Adrb2		Adrb1	Pnmt
Drd2
GABAergic system					GABAergic system
I enriched	P enriched	not enriched	not found		P enriched	logFC	FC
Gabra4	Gabrg3	Gabra3	Gabre		Gad1	1.39737	2.63421
Gabra5	Slc6a8	Gabrq	Slc6a12		Gad2	0.653961	1.57348
Gabrb2	Gad1	Gabbr1	Slc34a1		Gabra1	1.07922	2.11289
Gabrb3	Gad2	Gabrg2			Gabrd	0.667973	1.58884
Gabrg1	Gabra1	Slc6a6			Slc6a1	0.988586	1.98424
Abat	Gabrd	Gabra2			Gabrg3	1.35859	2.56434
Aldh9a1	Slc6a1	Gabra6			Slc6a8	1.72499	3.30579
Slc6a11	Gabbr2				Gabbr2	1.67163	3.18575
Slc6a13	Aldh5a1				Aldh5a1	0.460838	1.37634
Gabrb1
Glutamatergic system					Glutamatergic system
I enriched	P enriched	not enriched	not found		P enriched	logFC	FC
Grm2	Gria3	Grm7	Grm6		Gria3	0.65066	1.56989
Grm3	Gria4	Grm8	Slc1a7		Gria4	1.56172	2.95206
Grm4	Grid2	Grin3a	Grin3b		Grid2	0.984619	1.97879
Slc17a6	Grik5	Grin2c			Grik5	1.33297	2.5192
Slc17a7	Grin2b	Slc1a1			Grin2b	1.07229	2.10277
Slc1a2	Grin2d	Grid1			Grin2d	3.25956	9.57688
Slc1a3	Slc1a6	Grm5			Slc1a6	2.53787	5.80733
Slc17a8	Grik1				Grik1	1.17971	2.26531
Gria2	Grik3				Grik3	0.72214	1.64963
Grik4	Grin1				Grin1	0.672062	1.59335
	Grin2a				Grin2a	1.31986	2.49642
	Grm1				Grm1	0.392759	1.3129
	Grik2				Grik2	0.361868	1.28509
	Gria1				Gria1	0.332478	1.25917
Cholinergic system					Cholinergic system
I enriched	P enriched	not enriched	not found		P enriched	logFC	FC
Chrm4	Chrnb2	Chrna3	chrm5		Chrnb2	1.0741	2.10541
Bche		Chrnb3	chrna1
Chrna7		Slc44a5	chrna5
Slc44a2		Ache	chrna6
Chat		Chrm3	chrna10
Slc5a7		Chrna4	chrng
Slc18a3		Chrnb4	chrnd
		Slc44a1	chrne
		Chrm2	Slc44a3
		Chrnb1	Slc44a4
		Chrna2

## Sheet: Ion channels
Calcium Channels					Calcium Channels
I enriched	P enriched	not enriched	not found		P enriched	logFC	FC
Cacnb1	Cacnb2	Cacng1	Cacng6		Cacnb2	1.48281	2.79493
Cacna2d4	Cacna2d2	Cacng8	Cacna1f		Cacna2d2	1.85028	3.6057
Cacng3	cacng4	Cacna2d3	Cacna1s		Cacng4	0.881255	1.84198
Cacnb3	Cacna1a	Cacna1h			Cacna1a	2.62877	6.185
Cacna2d1	Cacna1b				Cacna1b	1.05687	2.08041
Cacng5	Cacna1c				Cacna1c	1.37686	2.59703
	Cacna1d				Cacna1d	1.47825	2.7861
	Cacna1e				Cacna1e	0.87829	1.83819
	Cacna1g				Cacna1g	0.990585	1.98699
	Cacna1i				Cacna1i	1.17887	2.26399
	Cacnb4				Cacnb4	0.766436	1.70106
	Cacng2				Cacng2	1.75568	3.37685
	Cacng7				Cacng7	1.9024	3.73835
Sodium Channels					Sodium Channels
I enriched	P enriched	not enriched	not found		P enriched	logFC	FC
Scn2a	Scn1b	Scn5a	Scn4a		Scn1b	1.37949	2.60177
Scn3b	Scn1a	Scn7a	Scn10a		Scn1a	2.22078	4.66144
Scn4b	Scn8a	Scn3a	Scn11a		Scn8a	1.94506	3.85055
Scn2b	Scn9a				Scn9a	1.50519	2.83862
Calcium-activated potassium Channels					Calcium-activated potassium Channels
I enriched	P enriched	not enriched	not found		P enriched	logFC	FC
Kcnt2	Kcnma1	Kcnn2	Kcnn4		Kcnma1	1.42955	2.69362
		Kcnu1
		Kcnn1
		Kcnn3
		Kcnt1
Two-P potassium Channels					Two-P potassium Channels
I enriched	P enriched	not enriched	not found		P enriched	logFC	FC
Kcnk1	Kcnk10	Kcnk6	kcnk7		Kcnk10	1.16704	2.2455
Kcnk13	Kcnk12		Kcnk16		Kcnk12	1.49543	2.81949
Kcnk2	Kcnk3		Kcnk18		Kcnk3	3.34106	10.1335
Kcnk4	Kcnk9		Kcnk5		Kcnk9	0.697059	1.6212
Kcnk15
Hyperpolarization Activated Cyclic Nucleotide Gated Potassium Channel					Hyperpolarization Activated Cyclic Nucleotide Gated Potassium Channel
I enriched	P enriched	not enriched	not found		P enriched	logFC	FC
	Hcn1				Hcn1	3.50596	11.3605
	Hcn2				Hcn2	1.2724	2.41563
	Hcn3				Hcn3	0.990708	1.98716
	Hcn4				Hcn4	1.39913	2.63743
inwardly rectifying potassium channel					inwardly rectifying potassium channel
I enriched	P enriched	not enriched	not found		P enriched	logFC	FC
Kcnj10	Kcnj12	Kcnj13	Kcnj1		Kcnj12	1.96871	3.91417
Kcnj14	Kcnj6		Kcnj15		Kcnj6	1.90621	3.74822
Kcnj16	Kcnj11		Kcnj5		Kcnj11	0.857034	1.81131
Kcnj2	Kcnj3				Kcnj3	1.4645	2.75968
Kcnj4	Kcnj9				Kcnj9	0.846402	1.79801
Kcnj8
Accessory subunits					Accessory subunits
I enriched	P enriched	not enriched	not found		P enriched	logFC	FC
Kcnab1	Kcnab2	Kcnmb4	Kcne1		Kcnab2	0.73937	1.66945
Kcne1l	Kcnab3	Kcne2	Kcne3		Kcnab3	2.24922	4.75427
Kcne4	Kcnmb2		Kcnmb3		Kcnmb2	2.57496	5.95855
Kcnmb1
voltage-gated potassium Channels					voltage-gated potassium Channels
I enriched	P enriched	not enriched	not found		P enriched	logFC	FC
Kcna4	Kcna1	Kcna3	Kcna7		Kcna1	1.56975	2.96854
Kcna5	Kcnc2	Kcnd1	Kcna10		Kcnc2	2.2537	4.76905
Kcna6	Kcns3	Kcnh3	Kcnq1		Kcns3	2.02909	4.08147
Kcnc4	Kcng4	Kcnh6	Kcnv2		Kcng4	2.926	7.59999
Kcnh5	Kcna2	Kcnq4	Kcnh8		Kcna2	2.43612	5.41185
Kcnq5	Kcnb2	Kcng3			Kcnb2	0.602966	1.51884
Kcns2	Kcnh2	Kcnh1			Kcnh2	2.66299	6.33344
Kcng1	Kcnq2	Kcns1			Kcnq2	1.12065	2.17445
Kcnv1	Kcnq3	Kcnh4			Kcnq3	0.882896	1.84407
Kcnf1	Kcnc1	Kcnb1			Kcnc1	3.30359	9.87371
	Kcnc3	Kcnd2			Kcnc3	3.85932	14.5135
	Kcnh7	Kcnd3			Kcnh7	1.49253	2.81383
	Kcng2				Kcng2	1.17833	2.26314
