# Supplementary material for: Translatome of dorsal striatum parvalbumin interneurons revisited: insights across diverse experimental paradigms
Source: Front Cell Neurosci. 2025 Oct 15;19:1648461. doi: 10.3389/fncel.2025.1648461 (PMC12568463; doi:10.3389/fncel.2025.1648461)
Supplement: Supplementary file 4 [file Table_3.xlsx]

## Sheet: Inputs sal vs d-amph up & down
	Gene	Type	logFC	AveExpr	t	P.Value	adj.P.Val	B	|logFC|	FC
ENSMUSG00000061517.9	Sox21	protein_coding	-2.08315	1.74056	-4.72883	0.000194637	0.0396746	0.673383	2.08315	4.23733
ENSMUSG00000068859.6	Sp9	protein_coding	-1.76731	2.68631	-6.19944	9.76286e-06	0.00464976	3.26591	1.76731	3.4042
ENSMUSG00000054871.6	Tmem158	protein_coding	-1.76497	5.17122	-8.8881	8.55205e-08	0.000753521	8.18079	1.76497	3.39866
ENSMUSG00000035172.16	Plekhh3	protein_coding	-1.75675	1.77956	-4.71855	0.000198924	0.0398345	0.426	1.75675	3.37935
ENSMUSG00000028889.18	Yrdc	protein_coding	-1.71036	3.42585	-6.28439	8.28202e-06	0.00415932	3.74121	1.71036	3.27241
ENSMUSG00000070462.5	Tlnrd1	protein_coding	-1.69642	4.61823	-7.71345	6.02771e-07	0.0010622	6.30805	1.69642	3.24096
ENSMUSG00000028639.15	Ybx1	protein_coding	-1.68311	6.32139	-7.40132	1.04348e-06	0.00141447	5.83364	1.68311	3.2112
ENSMUSG00000071341.5	Egr4	protein_coding	-1.62496	4.09256	-6.37871	6.90739e-06	0.0040574	4.02184	1.62496	3.08434
ENSMUSG00000021476.10	Habp4	protein_coding	-1.60351	6.99734	-10.8513	4.67963e-09	8.24644e-05	10.8277	1.60351	3.03881
ENSMUSG00000038507.7	Parp12	protein_coding	-1.59311	1.79364	-4.86798	0.000145097	0.0314121	0.994888	1.59311	3.01698
ENSMUSG00000047669.9	Msl3l2	protein_coding	-1.57165	2.42013	-5.51849	3.77745e-05	0.0125597	2.24321	1.57165	2.97244
ENSMUSG00000028560.12	Usp1	protein_coding	-1.52235	3.08698	-7.64172	6.83e-07	0.00106471	5.89342	1.52235	2.8726
ENSMUSG00000050896.13	Rtn4rl2	protein_coding	-1.51637	1.59882	-4.9008	0.00013542	0.0300747	1.14769	1.51637	2.86071
ENSMUSG00000036256.14	Igfbp7	protein_coding	-1.4814	1.68043	-8.11109	3.0519e-07	0.0010378	6.406	1.4814	2.79219
ENSMUSG00000055945.9	Prr18	protein_coding	-1.48031	4.67225	-5.8314	2.01334e-05	0.00806344	3.00784	1.48031	2.79009
ENSMUSG00000042675.16	Ypel3	protein_coding	-1.44148	6.00546	-7.05037	1.96441e-06	0.00192316	5.22941	1.44148	2.71598
ENSMUSG00000044674.7	Fzd1	protein_coding	-1.42136	1.91783	-4.94983	0.000122179	0.0276032	1.11684	1.42136	2.67837
ENSMUSG00000024095.17	Hnrnpll	protein_coding	-1.39226	4.80365	-6.85164	2.83153e-06	0.00262617	4.85311	1.39226	2.6249
ENSMUSG00000036087.19	Slain2	protein_coding	-1.35185	3.7122	-6.31046	7.87588e-06	0.00415932	3.77409	1.35185	2.55239
ENSMUSG00000028416.14	Bag1	protein_coding	-1.28456	5.55606	-7.13305	1.68987e-06	0.00186118	5.36166	1.28456	2.43607
ENSMUSG00000030870.13	Ubfd1	protein_coding	-1.284	6.93514	-8.54898	1.47644e-07	0.000771666	7.67657	1.284	2.43512
ENSMUSG00000037428.15	Vgf	protein_coding	-1.26941	4.7372	-6.42308	6.34482e-06	0.00385546	4.10483	1.26941	2.41063
ENSMUSG00000044024.17	Rell2	protein_coding	-1.25197	5.53814	-7.1514	1.63455e-06	0.00186118	5.38845	1.25197	2.38167
ENSMUSG00000021102.5	Glrx5	protein_coding	-1.24677	4.8329	-6.07838	1.23627e-05	0.00568848	3.46799	1.24677	2.37309
ENSMUSG00000031971.16	Ccsap	protein_coding	-1.21755	4.13252	-6.33068	7.57516e-06	0.00415932	3.92455	1.21755	2.32551
ENSMUSG00000040128.10	Pnrc1	protein_coding	-1.21238	4.52911	-5.0522	9.86403e-05	0.0231765	1.48629	1.21238	2.31719
ENSMUSG00000022200.9	Golph3	protein_coding	-1.19937	5.08111	-7.93705	4.10057e-07	0.0010378	6.69781	1.19937	2.2964
ENSMUSG00000041203.10	Trir	protein_coding	-1.16222	3.91928	-4.59472	0.000258768	0.0483732	0.627989	1.16222	2.23801
ENSMUSG00000078652.10	Psme3	protein_coding	-1.15049	5.54274	-7.25047	1.36675e-06	0.00172035	5.57111	1.15049	2.21989
ENSMUSG00000028532.15	Cachd1	protein_coding	-1.14541	3.08001	-5.25649	6.45755e-05	0.0171061	1.89425	1.14541	2.21209
ENSMUSG00000001157.14	Gmcl1	protein_coding	-1.14104	4.47847	-6.78827	3.1853e-06	0.00274157	4.71598	1.14104	2.20539
ENSMUSG00000033006.11	Sox10	protein_coding	-1.12783	4.50419	-5.64199	2.94234e-05	0.0110374	2.65235	1.12783	2.18529
ENSMUSG00000036186.6	Dipk1b	protein_coding	-1.10121	5.74529	-6.5504	4.97951e-06	0.00350996	4.34089	1.10121	2.14535
ENSMUSG00000017831.9	Rab5a	protein_coding	-1.09613	5.22775	-5.09315	9.05761e-05	0.0224807	1.54919	1.09613	2.1378
ENSMUSG00000044433.17	Camsap3	protein_coding	-1.08098	3.9229	-5.32168	5.64667e-05	0.0162808	2.01022	1.08098	2.11548
ENSMUSG00000031565.20	Fgfr1	protein_coding	-1.04469	5.43515	-6.27112	8.49707e-06	0.00415932	3.83085	1.04469	2.06293
ENSMUSG00000042203.9	Tbc1d22b	protein_coding	-1.0222	4.52824	-6.4551	5.96846e-06	0.00381291	4.15764	1.0222	2.03101
ENSMUSG00000015981.13	Stk32c	protein_coding	-1.01649	3.34409	-5.53046	3.68676e-05	0.0125597	2.41496	1.01649	2.023
ENSMUSG00000021870.18	Slmap	protein_coding	-1.01622	6.05636	-7.85602	4.71137e-07	0.0010378	6.58962	1.01622	2.02262
ENSMUSG00000022752.10	Tomm70a	protein_coding	-1.0037	7.53282	-6.46669	5.83805e-06	0.00381291	4.18825	1.0037	2.00513
ENSMUSG00000022199.13	Slc22a17	protein_coding	-1.00074	8.32505	-8.44461	1.7516e-07	0.000771666	7.51646	1.00074	2.00103
ENSMUSG00000039157.13	Eeig1	protein_coding	-0.998336	6.15841	-7.73692	5.78701e-07	0.0010622	6.39677	0.998336	1.9977
ENSMUSG00000028982.10	Slc25a33	protein_coding	-0.979392	5.32195	-5.83413	2.00244e-05	0.00806344	3.00964	0.979392	1.97163
ENSMUSG00000036955.17	Kifbp	protein_coding	-0.972725	5.76652	-5.61572	3.10242e-05	0.0111573	2.5792	0.972725	1.96254
ENSMUSG00000032290.8	Ptpn9	protein_coding	-0.959913	4.08317	-6.0691	1.25894e-05	0.00568848	3.45305	0.959913	1.94519
ENSMUSG00000020671.10	Rab10	protein_coding	-0.950847	6.09159	-5.64175	2.9438e-05	0.0110374	2.62492	0.950847	1.93301
ENSMUSG00000040105.4	Plpp6	protein_coding	-0.950522	4.52661	-6.35161	7.27631e-06	0.00413623	3.97268	0.950522	1.93257
ENSMUSG00000053253.17	Ndfip2	protein_coding	-0.943701	5.99801	-7.60758	7.2503e-07	0.00106471	6.18257	0.943701	1.92346
ENSMUSG00000062203.16	Gspt1	protein_coding	-0.93262	4.87346	-6.73813	3.49764e-06	0.00274157	4.66539	0.93262	1.90874
ENSMUSG00000009394.14	Syn2	protein_coding	-0.92974	8.30422	-6.44726	6.05841e-06	0.00381291	4.15272	0.92974	1.90493
ENSMUSG00000040351.12	Ankib1	protein_coding	-0.928589	4.64207	-6.04221	1.32713e-05	0.00570408	3.4063	0.928589	1.90341
ENSMUSG00000021610.9	Clptm1l	protein_coding	-0.919846	6.0351	-6.56245	4.86716e-06	0.00350996	4.36273	0.919846	1.89191
ENSMUSG00000030122.14	Ptms	protein_coding	-0.918339	5.51004	-6.73206	3.53751e-06	0.00274157	4.669	0.918339	1.88994
ENSMUSG00000032002.11	Dcun1d5	protein_coding	-0.918123	3.70213	-5.08126	9.28467e-05	0.0227242	1.57024	0.918123	1.88966
ENSMUSG00000030104.10	Edem1	protein_coding	-0.906291	4.24873	-5.43279	4.49755e-05	0.0141528	2.24615	0.906291	1.87422
ENSMUSG00000029319.9	Coq2	protein_coding	-0.893665	5.67205	-6.72594	3.57826e-06	0.00274157	4.658	0.893665	1.85789
ENSMUSG00000051695.7	Pcbp1	protein_coding	-0.886806	7.57585	-4.59108	0.000260779	0.0483732	0.507721	0.886806	1.84908
ENSMUSG00000025735.14	Rhbdl1	protein_coding	-0.883887	4.39441	-4.6289	0.000240614	0.0460881	0.668139	0.883887	1.84534
ENSMUSG00000027488.13	Snta1	protein_coding	-0.881719	4.32113	-5.276	6.20301e-05	0.0170796	1.9466	0.881719	1.84257
ENSMUSG00000056076.14	Eif3b	protein_coding	-0.874053	5.36205	-5.40902	4.72133e-05	0.0143447	2.19256	0.874053	1.8328
ENSMUSG00000051375.16	Pcdh1	protein_coding	-0.873649	4.61765	-4.74823	0.000186805	0.0391891	0.890551	0.873649	1.83229
ENSMUSG00000021752.15	Kctd6	protein_coding	-0.852397	4.12533	-4.73414	0.000192462	0.0396746	0.886937	0.852397	1.8055
ENSMUSG00000034472.14	Rasd2	protein_coding	-0.851976	8.42091	-5.25303	6.50384e-05	0.0171061	1.86945	0.851976	1.80497
ENSMUSG00000021959.17	Lats2	protein_coding	-0.851676	4.53468	-5.49235	3.98353e-05	0.0127632	2.36685	0.851676	1.8046
ENSMUSG00000052934.15	Fbxo31	protein_coding	-0.841976	6.86545	-7.9181	4.23557e-07	0.0010378	6.6933	0.841976	1.7925
ENSMUSG00000035529.11	Prdm4	protein_coding	-0.826171	4.30484	-5.4096	4.71574e-05	0.0143447	2.20563	0.826171	1.77297
ENSMUSG00000039630.11	Hnrnpu	protein_coding	-0.812956	7.66625	-5.28706	6.06334e-05	0.01696	1.92379	0.812956	1.75681
ENSMUSG00000031668.15	Eif2ak3	protein_coding	-0.805552	4.1988	-6.02972	1.36007e-05	0.00570647	3.37615	0.805552	1.74781
ENSMUSG00000037855.16	Zfp365	protein_coding	-0.801779	7.72074	-5.39703	4.83846e-05	0.0144514	2.1479	0.801779	1.74325
ENSMUSG00000037643.15	Prkci	protein_coding	-0.793119	5.15497	-7.09179	1.82151e-06	0.00188815	5.29481	0.793119	1.73282
ENSMUSG00000032437.11	Stt3b	protein_coding	-0.79137	5.73418	-6.2831	8.30277e-06	0.00415932	3.84925	0.79137	1.73072
ENSMUSG00000041308.7	Sntb2	protein_coding	-0.786616	4.45092	-4.66177	0.000224383	0.0439342	0.746011	0.786616	1.72502
ENSMUSG00000013833.16	Med16	protein_coding	-0.778192	5.51922	-6.04976	1.30759e-05	0.00570408	3.41166	0.778192	1.71498
ENSMUSG00000038324.14	Trpc4ap	protein_coding	-0.77401	7.17903	-5.31471	5.72812e-05	0.0162808	1.97785	0.77401	1.71002
ENSMUSG00000022421.22	Nptxr	protein_coding	-0.773937	6.78257	-4.72584	0.000195874	0.0396746	0.785744	0.773937	1.70993
ENSMUSG00000029587.17	Zfp12	protein_coding	-0.759635	4.29928	-5.64749	2.90992e-05	0.0110374	2.66011	0.759635	1.69306
ENSMUSG00000039156.20	Stim2	protein_coding	-0.755071	4.88954	-5.21519	7.03236e-05	0.01796	1.80877	0.755071	1.68771
ENSMUSG00000002997.16	Prkar2b	protein_coding	-0.754022	5.5913	-5.3232	5.62909e-05	0.0162808	2.00211	0.754022	1.68649
ENSMUSG00000021262.16	Evl	protein_coding	-0.752624	5.01983	-4.57285	0.000271109	0.0492524	0.547893	0.752624	1.68485
ENSMUSG00000029030.15	Tprgl	protein_coding	-0.736411	5.90129	-4.86448	0.000146169	0.0314121	1.07245	0.736411	1.66603
ENSMUSG00000026502.14	Desi2	protein_coding	-0.730681	4.69388	-5.06014	9.70216e-05	0.0231765	1.52967	0.730681	1.65942
ENSMUSG00000020827.19	Mink1	protein_coding	-0.727085	6.80225	-4.80061	0.000167231	0.0355054	0.937913	0.727085	1.65529
ENSMUSG00000032481.18	Smarcc1	protein_coding	-0.704338	5.44455	-5.49914	3.92891e-05	0.0127632	2.36323	0.704338	1.6294
ENSMUSG00000025935.11	Tram1	protein_coding	-0.69756	4.59408	-4.5986	0.000256637	0.0483732	0.556712	0.69756	1.62176
ENSMUSG00000034201.14	Gas2l1	protein_coding	-0.689151	5.10215	-5.15203	8.01481e-05	0.0201767	1.68039	0.689151	1.61233
ENSMUSG00000028412.18	Slc44a1	protein_coding	-0.682845	5.48814	-5.04529	0.000100072	0.0232036	1.44626	0.682845	1.6053
ENSMUSG00000030374.16	Strn4	protein_coding	-0.681099	6.55594	-5.26667	6.32344e-05	0.0171061	1.88187	0.681099	1.60336
ENSMUSG00000035953.15	Pip4p1	protein_coding	-0.677112	5.83928	-5.62568	3.0407e-05	0.0111573	2.59661	0.677112	1.59894
ENSMUSG00000054942.14	Miga1	protein_coding	-0.675845	6.58652	-5.52314	3.74196e-05	0.0125597	2.39284	0.675845	1.59753
ENSMUSG00000039621.14	Prex1	protein_coding	-0.667203	6.40205	-4.96643	0.000118004	0.027006	1.27586	0.667203	1.58799
ENSMUSG00000024096.18	Ralbp1	protein_coding	-0.657715	5.74974	-4.70896	0.000203004	0.0401948	0.767926	0.657715	1.57758
ENSMUSG00000037172.15	Dennd11	protein_coding	-0.646666	5.51779	-5.59243	3.25192e-05	0.0114611	2.534	0.646666	1.56555
ENSMUSG00000017776.16	Crk	protein_coding	-0.640888	6.13561	-4.64546	0.000232293	0.0449831	0.621006	0.640888	1.55929
ENSMUSG00000048578.12	Mlec	protein_coding	-0.555688	6.41655	-4.57713	0.000268649	0.0492524	0.477814	0.555688	1.46987
ENSMUSG00000023036.15	Pcdhgc4	protein_coding	1.15098	5.3239	5.05804	9.74475e-05	0.0231765	1.49461	1.15098	2.22065
